# Supplementary material for: Plasma proteomic profiling of bacterial cold water disease-resistant and -susceptible rainbow trout lines and biomarker discovery
Source: Front Immunol. 2023 Oct 20;14:1265386. doi: 10.3389/fimmu.2023.1265386 (PMC10623068; doi:10.3389/fimmu.2023.1265386)
Supplement: Supplementary Data Sheet 1 — Fish ID, genetic line, family, infection status, load and biomarker data. [file Table_1.xlsx]

## Sheet: Supp Data 1
Supplemental Data 1. Fish ID, genetic line, family, infection status, load and biomarker data.														ELISA	ELISA	ELISA	ELISA	ELISA	ELISA	SPARCL	SPARCL	SPARCL	SPARCL
Fish #	Sample ID	Tank	Day	Genetic Line	Family	Unique ID	Injection	Route	Live/Dead	Fish wt (g)	PCV	Spleen Load, qPCR	Log10 (N+1)	C1q-LP3 (ug/mL)	Hapt (ug/mL)	Cath2 (ug/mL)	GDF15 (ng/mL)	Lept (ng/mL)	CFHL1 (ug/mL)	STNC (ug/ml)	CTNC (ug/mL)	C1q-LP3 (ug/mL)	Hapt (ug/mL)
Fish #1	R0-1	7	0	ARS-Fp-R	2013131	2013131026	none	none	Live	349	40	0	0	0	0	0.54774	0	17.0099	141.343	0.0245586	0.357432	-0.0235235	0.0710073
Fish #2	R0-2	7	0	ARS-Fp-R	2013317	2013317008	none	none	Live	421	35	0	0	0	0	0.929498	0	0	6.66861	0.0841381	0.285759	0.314457	-0.193294
Fish #3	R0-3	7	0	ARS-Fp-R	2013410	2013410023	none	none	Live	404	39	0	0	0	0	2.79169	0	0.495317	32.5993	0.0905284	0.17739	0.0421528	-0.182254
Fish #4	R0-4	7	0	ARS-Fp-R	2013476	2013476011	none	none	Live	365	45	0	0	0	0	0.674537	0	2.78532	9.1048	0.0284846	-0.0958264	0.182915	0.0123675
Fish #5	R0-5	7	0	ARS-Fp-R	2013152	2013152015	none	none	Live	361	50	0	0	0	0	2.09249	8.54485	6.56283	14.5285	0.104416	-0.7006	0.0688022	-0.0111609
Fish #6	R0-6	8	0	ARS-Fp-R	2013205	2013205016	none	none	Live	373	37	0	0	0	0.211209	3.09939	0.761383	0	63.7824	0.041098	-0.0870823	0.0718335	0.00452468
Fish #7	R0-7	8	0	ARS-Fp-R	2013247	2013247008	none	none	Live	532	35	0	0	0	0	1.43885	0.761383	2.62152	8.44926	0.133756	0.148434	0.0423423	-0.129768
Fish #8	R0-8	8	0	ARS-Fp-R	2013143	2013143011	none	none	Live	448	37	0	0	0.0208151	0	1.67578	0	0	19.1164	0.11824	0.00895908	0.147172	-0.229612
Fish #9	R0-9	8	0	ARS-Fp-R	2013138	2013138012	none	none	Live	260	30	0	0	n.m.	n.m.	2.15853	n.m.	0	9.18184	0.0459846	0.043792	0.0685496	-0.0799963
Fish #10	R0-10	8	0	ARS-Fp-R	2013154	2013154013	none	none	Live	315	44	0	0	n.m.	n.m.	0.668512	n.m.	n.m.	n.m.	0.649674	0.201185	0.06154	-0.18708
Fish #11	S0-1	3	0	ARS-Fp-S	2013467	2013467022	none	none	Live	296	26	0	0	0	0	0.977246	0	0	4.79972	0.106378	-0.0851252	0.125373	0.0702125
Fish #12	S0-2	3	0	ARS-Fp-S	2013335	2013335022	none	none	Live	287	45	0	0	0	0	0.432546	0	0	7.30848	0.123766	-0.100857	0.244316	-0.0660807
Fish #13	S0-3	3	0	ARS-Fp-S	2013393	2013393024	none	none	Live	317	40	0	0	0	0	0.544714	0	0	3.21413	0.0211654	-0.10819	-0.00597931	-0.0578172
Fish #14	S0-4	3	0	ARS-Fp-S	2013288	2013288024	none	none	Live	328	44	0	0	0.00334814	0	2.04071	0	0	7.30848	0.0583744	-0.0491286	0.027582	-0.0541261
Fish #15	S0-5	3	0	ARS-Fp-S	2013224	2013224020	none	none	Live	334	34	0	0	0	0.209611	1.52974	0	0	9.06628	0.279997	1.88442	0.0134374	0.0498291
Fish #16	S0-6	5	0	ARS-Fp-S	2013053	2013053019	none	none	Live	355	40	0	0	0	0	2.63671	0	0	7.07595	0.176846	0.281906	0.0354901	-0.0158384
Fish #17	S0-7	5	0	ARS-Fp-S	2013223	2013223023	none	none	Live	332	42	0	0	0	0.120126	1.51803	0	0	4.99492	0.0497152	0.146053	0.0303466	0.113183
Fish #18	S0-8	5	0	ARS-Fp-S	2013403	2013403019	none	none	Live	291	40	0	0	0	0.155275	0.568911	0	0	6.16355	0.110605	0.113656	0.00469344	0.0295559
Fish #19	S0-9	5	0	ARS-Fp-S	2013388	2013388024	none	none	Live	310	48	0	0	0	0	0.620262	0	0	18.911	0.102336	-0.147386	0.0428196	-0.0123678
Fish #20	S0-10	5	0	ARS-Fp-S	2013473	2013473020	none	none	Live	321	41	0	0	n.m.	n.m.	0.680562	n.m.	n.m.	n.m.	0.044088	0.30737	0.0429481	0.149873
Fish #1	R6-1	4	6	ARS-Fp-R	2013317	2013317011	PBS	i.m.	Live	307	44	0	0	0	0	0.11	0	0	38.4665	0.251851	0.0935328	0.0151245	-0.141411
Fish #2	R6-2	4	6	ARS-Fp-R	2013410	2013410024	PBS	i.m.	Live	349	55	0	0	0	0	0.9	0	0	13.9978	0.211546	0.314428	0.0648238	-0.162285
Fish #3	R6-3	4	6	ARS-Fp-R	2013138	2013138009	PBS	i.m.	Live	287	45	0	0	0	0	n.m.	3.48598	0.00551354	36.9825	0.849472	n.m.	0.0609797	n.m.
Fish #4	R6-4	4	6	ARS-Fp-R	2013247	2013247011	PBS	i.m.	Live	399	36	0	0	0	0	1.17	0	0	148.85	0.228921	0.42251	0.561248	0.0706453
Fish #5	R6-5	4	6	ARS-Fp-R	2013131	2013131028	PBS	i.m.	Live	299	n.m.	0	0	0	0	0.37	0	0	29.2112	0.166459	0.330196	0.297785	-0.0888647
Fish #6	R6-6	1	6	ARS-Fp-R	2013152	2013152018	PBS	i.m.	Live	494	47	0	0	0.045272	0.155275	1.41	0	7.38657	19.471	0.103413	0.281315	0.237035	0.223459
Fish #7	R6-7	1	6	ARS-Fp-R	2013154	2013154009	PBS	i.m.	Live	316	48	0	0	0	0	0.9	0	0	149.982	0.536237	-0.412046	0.0353957	-0.183642
Fish #8	R6-8	1	6	ARS-Fp-R	2013143	2013143013	PBS	i.m.	Live	346	48	0	0	0	0	1.13	0	0	22.3492	0.0277328	-0.370333	0.232804	-0.17592
Fish #9	R6-9	1	6	ARS-Fp-R	2013205	2013205013	PBS	i.m.	Live	420	42	0	0	0	0	2.07	0	0	140.688	0.239529	-0.551378	0.0997459	-0.102559
Fish #10	R6-10	1	6	ARS-Fp-R	2013476	2013476010	PBS	i.m.	Live	483	38	0	0	0	0	1.03	0	0	31.9352	0.0873332	0.0955397	0.26381	-0.193837
Fish #11	R6-11	9	6	ARS-Fp-R	2013131	2013131025	Fp	i.m.	Live	395	26	37.7	1.58771	0.0976916	5.8278	9.97	15.1582	13.1787	89.397	5.62694	0.991591	0.600654	4.71345
Fish #12	R6-12	9	6	ARS-Fp-R	2013247	2013247010	Fp	i.m.	Live	368	32	0.618969	0.209239	0	0.911194	6	21.7691	4.91807	143.319	3.09475	1.30179	0.358409	0.344117
Fish #13	R6-13	9	6	ARS-Fp-R	2013152	2013152014	Fp	i.m.	Live	413	39	0	0	0.566705	2.68005	15.24	35.7609	30.6653	65.13	1.2391	0.175096	0.772423	1.23222
Fish #14	R6-14	9	6	ARS-Fp-R	2013317	2013317013	Fp	i.m.	Live	487	40	2.91393	0.592613	0	0.973809	19.17	27.6003	0	116.628	2.77998	0.13883	0.277261	0.802135
Fish #15	R6-15	9	6	ARS-Fp-R	2013205	2013205015	Fp	i.m.	Live	595	40	0.883507	0.274967	0	1.30655	2.39	2.70756	0	99.4168	0.418665	-0.290059	0.0337538	2.02941
Fish #16	R6-16	14	6	ARS-Fp-R	2013410	2013410025	Fp	i.m.	Live	357	40	3.36197	0.639682	0	1.01396	12.23	70.3057	0	21.0154	1.24154	0.491459	0.414108	0.675384
Fish #17	R6-17	14	6	ARS-Fp-R	2013138	2013138008	Fp	i.m.	Live	364	35	0	0	0.510634	0.34073	15.75	47.0242	40.4327	29.6276	6.61469	1.04879	1.57588	1.3025
Fish #18	R6-18	14	6	ARS-Fp-R	2013476	2013476013	Fp	i.m.	Live	417	39	1.71925	0.434449	0	3.00004	8.28	35.7609	27.7779	47.0833	2.48334	1.40701	0.0794115	2.33986
Fish #19	R6-19	14	6	ARS-Fp-R	2013154	2013154011	Fp	i.m.	Live	411	47	2.46536	0.539748	0	0	n.m.	0	0	156.684	0.333345	n.m.	0.0778464	n.m.
Fish #20	R6-20	14	6	ARS-Fp-R	2013143	2013143008	Fp	i.m.	Live	327	50	0.28325	0.108311	0	0.011531	n.m.	0	0	16.3413	0.520462	n.m.	0.0493027	n.m.
Fish #21	R6-21	16	6	ARS-Fp-R	2013205	2013205014	Fp	i.m.	Live	331	43	0.447549	0.160633	0	1.47398	4.74	0	0	28.613	0.315001	-0.145854	0.378302	0.913684
Fish #22	R6-22	16	6	ARS-Fp-R	2013476	2013476012	Fp	i.m.	Live	397	32	852.493	2.9312	0	1.00432	50.11	94.7193	35.2753	23.2724	0.502824	-0.0834987	0.121533	0.805815
Fish #23	R6-23	16	6	ARS-Fp-R	2013247	2013247012	Fp	i.m.	Live	549	42	0.394956	0.14456	0	0.107346	3.37	0	0	4.64348	0.287874	0.133239	0.311047	0.191424
Fish #24	R6-24	16	6	ARS-Fp-R	2013138	2013138013	Fp	i.m.	Live	391	30	1.96152	0.471515	0	0.86144	10.91	27.6003	0	9.79743	3.53393	0.642402	0.376597	0.681537
Fish #25	R6-25	16	6	ARS-Fp-R	2013410	2013410026	Fp	i.m.	Live	258	35	1.73097	0.436317	0	0.02	20.92	55.1761	0.495317	13.4852	3.15108	-0.0456555	0.335296	0.35938
Fish #26	R6-26	13	6	ARS-Fp-R	2013154	2013154012	Fp	i.m.	Live	363	52	0.379058	0.139582	0	0	2.36	0	1.63944	6.74624	0.756157	0.359295	0.178052	-0.160113
Fish #27	R6-27	13	6	ARS-Fp-R	2013143	2013143010	Fp	i.m.	Live	376	39	1.11412	0.325129	0.0802166	0	0.6	0	0	32.2046	0.710026	-0.241035	0.263621	-0.114444
Fish #28	R6-28	13	6	ARS-Fp-R	2013152	2013152013	Fp	i.m.	Live	379	40	0.54202	0.18809	0.784159	2.46275	5.08	14.3803	6.89222	24.9459	0.270478	-0.000501709	0.921079	1.94139
Fish #29	R6-29	13	6	ARS-Fp-R	2013131	2013131023	Fp	i.m.	Live	352	39	3.29313	0.632774	0	1.21486	0.71	0	0	93.9742	0.828475	0.753925	0.44562	0.816614
Fish #30	R6-30	13	6	ARS-Fp-R	2013317	2013317009	Fp	i.m.	Live	368	42	3.81728	0.682802	0	0.080193	2.12	0	0	40.4178	1.02202	1.50849	0.277324	-0.0298026
Fish #31	S6-1	10	6	ARS-Fp-S	2013388	2013388021	Fp	i.m.	Dead	402	n.m.	7.58087	0.933531	n.m.	n.m.	n.m.	n.m.	n.m.	n.m.	n.m.	n.m.	n.m.	n.m.
Fish #32	S6-2	11	6	ARS-Fp-S	2013053	2013053020	Fp	i.m.	Dead	n.m.	n.m.	1387.85	3.14265	n.m.	n.m.	n.m.	n.m.	n.m.	n.m.	n.m.	n.m.	n.m.	n.m.
Fish #33	S6-3	15	6	ARS-Fp-S	2013053	2013053021	Fp	i.m.	Dead	n.m.	n.m.	2641.83	3.42207	n.m.	n.m.	n.m.	n.m.	n.m.	n.m.	n.m.	n.m.	n.m.	n.m.
Fish #34	S6-4	10	6	ARS-Fp-S	2013223	2013223021	Fp	i.m.	Dead	n.m.	n.m.	963.601	2.98435	n.m.	n.m.	n.m.	n.m.	n.m.	n.m.	n.m.	n.m.	n.m.	n.m.
Fish #35	S6-5	2	6	ARS-Fp-S	2013393	2013393022	PBS	i.m.	Live	265	47	0	0	0	0	0.85	0	0	4.48716	0.199745	-0.276707	0.0859606	-0.0261403
Fish #36	S6-6	2	6	ARS-Fp-S	2013335	2013335023	PBS	i.m.	Live	299	49	0	0	0	0.14409	2.4	0	0	9.20109	0.207555	4.13327	-0.0651294	-0.00603238
Fish #37	S6-7	2	6	ARS-Fp-S	2013473	2013473022	PBS	i.m.	Live	212	34	0	0	0	0	0.63	4.26436	0	6.37733	0.536808	0.167917	0.0619791	0.065034
Fish #38	S6-8	2	6	ARS-Fp-S	2013403	2013403022	PBS	i.m.	Live	287	45	0	0	0.0173216	0.0769988	3.06	10.1011	2.94916	5.28749	0.371159	0.886782	0.129487	0.0851419
Fish #39	S6-9	2	6	ARS-Fp-S	2013223	2013223024	PBS	i.m.	Live	466	52	0	0	1.77683	0	2.04	15.5471	0	15.455	0.299382	0.0377964	1.0746	0.0438794
Fish #40	S6-10	6	6	ARS-Fp-S	2013053	2013053023	PBS	i.m.	Live	429	39	0	0	0	0	0.76	0	0	5.93017	0.273153	0.593743	-0.000450055	-0.0872354
Fish #41	S6-11	6	6	ARS-Fp-S	2013467	2013467020	PBS	i.m.	Live	396	47	0	0	0	0	0.82	1.92912	0	5.50186	0.26176	0.637472	-0.00334327	-0.0440446
Fish #42	S6-12	6	6	ARS-Fp-S	2013388	2013388019	PBS	i.m.	Live	417	44	0	0	0	0	0.27	0	0	20.904	0.302759	1.07116	0.0943188	-0.0761622
Fish #43	S6-13	6	6	ARS-Fp-S	2013288	2013288019	PBS	i.m.	Live	388	41	0	0	0	0	0.07	0	0	7.83104	0.13254	0.62894	-0.00385762	-0.0631059
Fish #44	S6-14	12	6	ARS-Fp-S	2013473	2013473019	Fp	i.m.	Live	307	35	13.3169	1.15585	3.07891	1.95163	n.m.	14.3803	12.1825	2.29038	3.71131	n.m.	1.47924	n.m.
Fish #45	S6-15	12	6	ARS-Fp-S	2013335	2013335020	Fp	i.m.	Live	328	43	6.31459	0.86419	0	0.2253	17.8	47.4125	39.0537	13.4092	5.972	0.145519	0.0596002	0.163535
Fish #46	S6-16	12	6	ARS-Fp-S	2013224	2013224023	Fp	i.m.	Live	426	34	61.0884	1.79301	11.0761	0.273205	67.27	69.9179	43.5452	2.09348	1.91797	1.07023	4.8505	0.243637
Fish #47	S6-17	12	6	ARS-Fp-S	2013288	2013288023	Fp	i.m.	Live	245	22	3069.66	3.48723	39.8585	1.08801	46.88	86.9725	161.782	3.29262	19.808	13.6466	16.4246	0.48675
Fish #48	S6-18	12	6	ARS-Fp-S	2013467	2013467023	Fp	i.m.	Live	333	29	97.1444	1.99187	0	0.217316	n.m.	n.m.	n.m.	n.m.	n.m.	n.m.	n.m.	n.m.
Fish #49	S6-19	15	6	ARS-Fp-S	2013393	2013393023	Fp	i.m.	Live	361	29	24.2449	1.40217	0	2.08766	1.89	0	0	5.07296	0.584972	0.488153	0.108463	0.703199
Fish #50	S6-20	15	6	ARS-Fp-S	2013223	2013223020	Fp	i.m.	Live	432	24	321.052	2.50793	18.7405	1.66366	n.m.	687.703	110.886	1.91616	14.1916	n.m.	9.4272	n.m.
Fish #51	S6-21	15	6	ARS-Fp-S	2013388	2013388023	Fp	i.m.	Live	387	29	1.85082	0.45497	4.41229	3.88206	4.05	0	0	17.6756	0.652362	1.30447	1.34419	1.49132
Fish #52	S6-22	15	6	ARS-Fp-S	2013403	2013403020	Fp	i.m.	Live	266	28	698.757	2.84495	16.7419	0.281189	17.66	114.459	108.59	7.96638	6.0443	8.68897	5.03927	0.392931
Fish #53	S6-23	10	6	ARS-Fp-S	2013393	2013393020	Fp	i.m.	Live	450	7	25279	4.40278	0.83805	2.4158	26.95	29.5436	246.402	0.295931	21.7625	90.9137	1.87107	0.965594
Fish #54	S6-24	10	6	ARS-Fp-S	2013467	2013467021	Fp	i.m.	Live	398	14	1288.41	3.11039	1.04788	2.58393	55.63	302.66	226.826	0.196861	11.8694	4.70055	1.09762	1.14871
Fish #55	S6-25	10	6	ARS-Fp-S	2013335	2013335019	Fp	i.m.	Live	289	16	5.50271	0.813094	0	6.8627	13.78	85.8102	4.42536	13.3522	4.98477	3.40574	0.00282892	2.23889
Fish #56	S6-26	11	6	ARS-Fp-S	2013473	2013473021	Fp	i.m.	Live	426	28	7.75398	0.942206	0.17395	0.97613	3.61	2.31834	0	17.7506	0.299612	0.588943	0.53743	0.278509
Fish #57	S6-27	11	6	ARS-Fp-S	2013403	2013403021	Fp	i.m.	Live	329	27	108.733	2.04034	22.7888	2.55991	25.43	1214.18	33.2227	2.15256	1.52673	4.8992	7.63345	1.09809
Fish #58	S6-28	11	6	ARS-Fp-S	2013288	2013288021	Fp	i.m.	Live	401	30	24.8932	1.41319	5.7478	5.80899	23.08	268.549	1.47589	17.9193	0.734038	0.246976	2.872	1.4543
Fish #59	S6-29	11	6	ARS-Fp-S	2013224	2013224019	Fp	i.m.	Live	402	31	11557.9	4.06292	35.351	5.10996	81.73	105.172	203.233	3.76315	15.4884	8.31447	17.8171	1.96234
n.m.= not measured
