# Supplementary material for: Plasma proteomic profiling of bacterial cold water disease-resistant and -susceptible rainbow trout lines and biomarker discovery
Source: Front Immunol. 2023 Oct 20;14:1265386. doi: 10.3389/fimmu.2023.1265386 (PMC10623068; doi:10.3389/fimmu.2023.1265386)
Supplement: Supplementary Data Sheet 2 — Proteomic analysis including abundance ratios, peptides and analysis parameters using either the Omyk_1.0 or OmykA_1.1 genome assemblies as reference. [file Table_2.xlsx]

## Sheet: Omyk_1.0 Protein Ratios
Accession	Description	Protein FDR Confidence: Combined	Exp. q-value: Combined	Sum PEP Score	Coverage [%]	# Peptides	# PSMs	# Unique Peptides	# AAs	MW [kDa]	calc. pI	Score Sequest HT: Sequest HT	Ratio:SFp/RFp	Ratio:SPBS/RPBS	Ratio:S0/R0	Ratio:RFp/RPBS	Ratio:RFp/R0	Ratio:RPBS/R0	Ratio:SFp/SPBS	Ratio:SFp/S0	Ratio:SPBS/S0	Abundances: R0	Abundances: S0	Abundances: RPBS	Abundances: SPBS	Abundances: RFp	Abundances: SFp	Abundances (Normalized): F5: 126, Control, n/a, n/a, n/a, n/a, R0	Abundances (Normalized): F5: 127, Sample, n/a, n/a, n/a, n/a, S0	Abundances (Normalized): F5: 128, Sample, n/a, n/a, n/a, n/a, RPBS	Abundances (Normalized): F5: 129, Sample, n/a, n/a, n/a, n/a, SPBS	Abundances (Normalized): F5: 130, Sample, n/a, n/a, n/a, n/a, RFp	Abundances (Normalized): F5: 131, Sample, n/a, n/a, n/a, n/a, SFp
NP_001117944.1	14-3-3E1 protein	High	0	5.827	7	2	3	2	257	29.3	4.77	9.6	1.535	0.855	0.896	0.834	0.946	1.135	1.497	1.621	1.082	93.7	84	106.4	91	88.7	136.2	167.9	150.5	190.6	163	158.9	244
XP_021471790.1	6-phosphogluconate dehydrogenase, decarboxylating isoform X2	High	0	25.697	15	5	14	5	483	53	6.37	50.97	1.441	1.643	1.3	1.845	1.75	0.948	1.618	1.939	1.199	66.1	85.9	62.7	103	115.7	166.6	542.1	704.5	514	844.4	948.4	1366.3
XP_021463403.1	72 kDa type IV collagenase-like	High	0	39.048	17	11	30	11	659	73.9	5.31	112.6	1.12	0.99	0.969	1.054	0.983	0.933	1.192	1.136	0.953	101.5	98.4	94.7	93.8	99.8	111.8	2651.3	2570.4	2472.8	2449.2	2606.5	2918.8
XP_021477052.1	A disintegrin and metalloproteinase with thrombospondin motifs 13 isoform X1	High	0	28.691	5	9	21	9	1555	170.7	6.71	71.02	1.013	1.134	1.066	0.769	0.761	0.99	0.687	0.723	1.053	105	112	104	117.9	80	81	1484.5	1582.8	1470.3	1666.7	1130.4	1144.9
XP_021460013.1	actin, alpha cardiac muscle 1-like	High	0	32.591	19	5	17	1	377	41.9	5.31	65.48	0.995	1.036	1.034	1.266	1.304	1.03	1.216	1.255	1.032	89.1	92.1	91.8	95.1	116.2	115.7	132.6	137.1	136.6	141.5	173	172.1
XP_021451454.1	actin, cytoplasmic 1 isoform X1	High	0	37.735	20	6	20	2	384	43	5.72	79.83	1.183	1	0.953	1.202	1.236	1.028	1.422	1.533	1.078	89.5	85.3	92	92	110.6	130.8	921.2	878.3	946.9	947.2	1138.6	1346.7
XP_021451740.1	actin-related protein 2/3 complex subunit 1B-like	High	0.007	2.828	2	1	1	1	381	41.8	8	3.12	0.918	0.955	1.019	1.039	1.079	1.039	0.999	0.972	0.973	98	99.9	101.9	97.2	105.8	97.1	109.7	111.8	113.9	108.8	118.4	108.6
XP_021426398.1	actin-related protein 2/3 complex subunit 2	High	0	4.727	6	2	3	2	299	34.4	7.11	9.02	0.936	1.119	0.875	1.171	1.018	0.87	0.979	1.09	1.113	105.5	92.2	91.7	102.6	107.4	100.5	263	230	228.7	255.9	267.8	250.6
XP_021465258.1	actin-related protein 2/3 complex subunit 4-like isoform X1	High	0	5.115	8	2	3	2	185	21.8	8.75	9.82	0.917	1.108	0.856	1.209	1.018	0.842	1	1.09	1.09	107.5	92	90.5	100.3	109.4	100.3	395.7	338.9	333.2	369.3	402.7	369.3
XP_021445410.1	actin-related protein 2/3 complex subunit 5-like	High	0	5.826	12	2	5	2	150	16.7	5.12	15.44	0.927	1.073	0.87	1.155	1.017	0.88	0.998	1.083	1.085	106.1	92.4	93.4	100.2	107.9	100	453.7	394.9	399.4	428.5	461.3	427.7
XP_021412983.1	actin-related protein 2-A	Medium	0.028	1.749	2	1	3	1	394	44.7	6.55	7.84	0.954	1.198	0.864	1.166	0.964	0.827	0.928	1.065	1.148	107.8	93.1	89.2	106.8	103.9	99.1	362.7	313.2	299.9	359.4	349.6	333.5
XP_021434936.1	actin-related protein 3-like	High	0.007	2.86	2	1	1	1	414	46.8	5.88	2.32	1	1.029	0.834	0.974	0.821	0.843	0.946	0.985	1.041	115.7	96.4	97.5	100.4	95	95	91.1	75.9	76.8	79	74.8	74.8
XP_021427534.1	adenylyl cyclase-associated protein 1-like isoform X1	High	0	7.911	5	3	3	3	479	50.9	8.31	9.9	0.971	0.997	0.848	1.347	1.159	0.86	1.312	1.326	1.011	102.6	87	88.3	88	118.9	115.4	149.6	126.8	128.7	128.2	173.3	168.2
NP_001117869.1	alpha-1-antiproteinase-like protein precursor	High	0	94.54	38	15	281	15	426	47.5	6.34	768.02	0.879	1.022	1.082	0.954	0.89	0.932	0.82	0.722	0.88	106.4	115.2	99.2	101.4	94.7	83.2	13417.6	14524.2	12511.6	12785	11937	10489.3
XP_021476737.1	alpha-1-antitrypsin-like isoform X2	High	0	64.696	15	9	112	9	772	87.2	7.08	254.65	0.824	1.008	1.08	1.039	1.112	1.071	0.849	0.848	1	95.9	103.5	102.7	103.5	106.6	87.8	3819.9	4124.2	4089.9	4122.5	4247.6	3498.7
XP_021461142.1	alpha-1-antitrypsin-like protein CM55-ST	High	0	46.213	20	8	26	8	487	54.9	6.84	82.26	0.983	1.068	1.24	0.849	1.048	1.234	0.781	0.83	1.063	87.4	108.3	107.8	115.1	91.5	89.9	1064.6	1320.2	1313.7	1402.9	1115.4	1096.1
XP_021438281.1	alpha-2-antiplasmin-like	High	0	16.658	9	6	10	4	499	54.8	5.9	28.59	1.322	1.11	1.03	1.038	1.097	1.057	1.237	1.408	1.139	88.2	90.8	93.2	103.4	96.7	127.8	497.2	511.9	525.3	583	545.4	720.9
XP_021445619.1	alpha-2-HS-glycoprotein	High	0	84.277	26	8	236	8	374	39.2	5.38	876.15	0.823	1.004	1.07	0.938	0.894	0.954	0.769	0.688	0.895	106.9	114.4	102	102.4	95.6	78.7	13151.9	14076.3	12543.5	12592.4	11763.7	9677.8
XP_021423335.1	alpha-2-macroglobulin-like	High	0	50.809	6	7	59	1	1070	117.6	5.97	196.42	0.762	0.997	0.74	0.846	0.731	0.864	0.647	0.753	1.164	126.2	93.4	109.1	108.7	92.3	70.3	154.5	114.3	133.6	133.1	113	86.1
XP_021437987.1	alpha-2-macroglobulin-like	High	0	250.915	39	46	218	16	1492	165	5.53	742.43	0.911	0.906	0.862	1.046	0.983	0.94	1.052	1.039	0.988	108.5	93.5	101.9	92.4	106.6	97.1	13952.9	12027.1	13111.6	11878.2	13710.1	12493.1
XP_021448148.1	alpha-2-macroglobulin-like	High	0	60.57	6	9	71	1	1461	161.7	5.81	235.07	1.113	0.826	0.761	0.741	0.632	0.853	0.998	0.924	0.926	128.9	98.1	110	90.8	81.5	90.7	250	190.3	213.2	176.1	157.9	175.8
XP_021442709.1	alpha-2-macroglobulin-like	High	0	151.308	24	31	132	10	1477	163	5.55	423.49	1.363	1.253	1.046	1.223	1.237	1.011	1.331	1.612	1.211	82.8	86.6	83.7	104.9	102.4	139.6	1759.9	1841.3	1779.5	2229.7	2177	2967.8
XP_021437988.1	alpha-2-macroglobulin-like isoform X1	High	0	142.393	26	30	129	1	1464	162	6.71	409.76	0.894	0.831	0.826	0.89	0.79	0.888	0.957	0.855	0.893	121.2	100.2	107.6	89.5	95.8	85.7	118.3	97.7	105	87.3	93.5	83.6
XP_021442708.1	alpha-2-macroglobulin-like isoform X2	High	0	314.54	31	38	367	23	1461	162.8	6.35	1247.96	0.936	0.938	0.95	0.923	0.863	0.935	0.922	0.85	0.922	110.4	104.9	103.3	96.8	95.3	89.2	11453.5	10883	10708	10039	9885.9	9255
XP_021437935.1	alpha-2-macroglobulin-like isoform X4	High	0	295.341	33	41	350	26	1469	164	5.49	1097.64	0.79	0.869	0.879	0.861	0.862	1.002	0.782	0.774	0.989	113.4	99.7	113.5	98.6	97.7	77.1	16707.2	14689	16733	14534.6	14399.3	11368.6
NP_001118022.1	alpha-globin I	High	0	38.556	45	6	20	2	143	15.9	8.62	62.01	1.158	0.495	0.566	0.506	0.568	1.122	1.183	1.161	0.982	134.2	76	150.7	74.6	76.2	88.3	1461	827.1	1639.8	812	829.7	960.6
XP_021436736.1	alpha-N-acetylgalactosaminide alpha-2,6-sialyltransferase 2-like	High	0.006	3.167	2	1	1	1	456	51.6	9.17	0	1.279	1.081	1.288	0.837	1.217	1.454	0.99	1.208	1.22	74.2	95.6	107.9	116.6	90.3	115.5	10.2	13.1	14.8	16	12.4	15.8
XP_021463740.1	aminopeptidase N-like	High	0	12.737	11	4	8	4	330	38.2	7.93	23.02	0.848	1.085	1.065	0.892	0.908	1.018	0.697	0.723	1.037	102.3	109	104.1	113	92.9	78.8	896.7	955.2	912.4	990.4	814	690.5
XP_021431988.1	angiotensinogen	High	0	150.187	49	18	113	18	459	51.5	7.23	314.39	1.372	1.074	1.008	1.44	1.422	0.988	1.841	1.936	1.052	80.8	81.4	79.8	85.6	114.8	157.6	3576.8	3605.5	3532.3	3792	5085.8	6979.5
XP_021416129.1	antithrombin-III-like	High	0	72.659	38	17	50	7	452	51.4	7.68	164.03	1.075	1.072	1.057	0.762	0.918	1.206	0.763	0.934	1.224	92.9	98.1	112	120.1	85.3	91.7	738.5	780.4	890.5	955	678.1	729
XP_021459112.1	antithrombin-III-like isoform X1	High	0	82.661	40	18	63	8	493	56.2	8.44	205.62	1.026	1.103	1.107	0.779	0.941	1.208	0.724	0.872	1.204	91.5	101.4	110.6	122	86.1	88.4	3620.1	4008.5	4373.6	4825.6	3405.7	3495.8
NP_001117719.1	apolipoprotein A-I-1 precursor	High	0	207.268	51	20	934	19	262	29.7	5.38	3082.87	0.834	0.992	1.005	1.116	1.09	0.977	0.938	0.905	0.964	100.8	101.3	98.5	97.7	109.9	91.7	58442.4	58729.9	57079.2	56637.8	63724.4	53146.5
XP_021437153.1	apolipoprotein A-I-2 isoform X1	High	0	155.507	50	14	314	13	262	29.7	5.14	1033.98	0.788	0.919	0.845	1.28	1.169	0.913	1.098	1.09	0.992	105.5	89.2	96.3	88.5	123.3	97.2	19656.3	16617.6	17949.3	16486.9	22977.6	18107.4
NP_001154920.1	apolipoprotein A-II precursor	High	0	141.893	58	6	499	4	143	15.5	6.77	1988.5	0.941	0.98	1.068	0.983	1.023	1.04	0.944	0.901	0.954	98.1	104.9	102.1	100.1	100.4	94.5	15588.7	16654.3	16211.5	15894.1	15941.5	15007.1
XP_021447240.1	apolipoprotein A-I-like	High	0	110.32	65	17	110	1	255	28.7	4.83	368.24	1.067	1.146	1.123	1.43	1.169	0.818	1.331	1.111	0.834	95.3	107	77.9	89.3	111.5	118.9	1668.3	1873.4	1364.1	1563.3	1950.8	2080.5
XP_021453338.1	apolipoprotein A-I-like	High	0	80.178	56	14	49	11	255	28.9	4.81	189.65	2.321	1.558	1.123	2.652	1.986	0.749	3.95	4.103	1.039	56.4	63.4	42.3	65.8	112	260.1	1436.5	1613.4	1075.6	1676	2852.3	6620.3
XP_021457661.1	apolipoprotein A-IV-like	High	0	24.532	27	7	18	4	255	28.8	4.91	74.78	0.796	1.115	1.157	1.029	1.249	1.214	0.734	0.859	1.17	86.1	99.6	104.6	116.6	107.6	85.6	1036.3	1199.2	1258.5	1403.2	1294.8	1030.2
XP_021447252.1	apolipoprotein A-IV-like	High	0	100.646	55	16	93	2	255	28.8	4.93	324.15	0.831	1.208	1.084	1.104	0.821	0.743	0.76	0.63	0.828	114.7	124.4	85.3	103	94.2	78.3	326.5	354	242.8	293.2	268.1	222.9
XP_021480058.1	apolipoprotein A-IV-like	High	0	96.866	62	16	99	2	255	28.6	4.87	340.61	0.917	1.03	1.046	0.968	1.001	1.034	0.862	0.878	1.018	99	103.5	102.3	105.4	99.1	90.8	337.6	353	348.9	359.4	337.9	309.8
XP_021480047.1	apolipoprotein A-IV-like	High	0	115.494	62	18	118	2	255	28.6	4.88	416.11	1.174	1.217	1.095	1.552	1.258	0.81	1.497	1.349	0.901	90.6	99.1	73.4	89.3	113.9	133.7	6467.1	7078.3	5241	6380.3	8133.1	9550.5
XP_021440760.1	apolipoprotein B-100	High	0	532.247	29	117	314	117	4369	487.5	5.49	1074.54	0.953	0.971	0.948	0.811	0.737	0.909	0.796	0.741	0.931	115.9	109.8	105.3	102.2	85.4	81.4	23807.2	22562	21634.1	21007.2	17543.2	16720.6
XP_021467201.1	apolipoprotein B-100-like	High	0	1044.03	45	137	1110	65	3631	398.8	5.12	3846.73	0.819	1.067	1.048	0.495	0.516	1.043	0.38	0.403	1.062	116.7	122.3	121.7	129.8	60.2	49.3	65792.4	68940.1	68610	73192.1	33930.4	27797.2
XP_021467202.1	apolipoprotein B-100-like	High	0	459.585	31	87	279	87	3310	366.6	5.35	978.27	1.409	0.957	0.748	1.315	1.038	0.789	1.937	1.955	1.009	103.6	77.5	81.7	78.2	107.5	151.5	16143.1	12076.8	12738.6	12187.6	16755	23605
XP_021467197.1	apolipoprotein B-100-like isoform X1	High	0	590.331	23	77	691	5	3808	417.7	5.34	2376.93	0.895	1.248	1.048	0.455	0.405	0.89	0.326	0.346	1.06	124.6	130.6	110.9	138.4	50.4	45.1	1405.8	1473.2	1251.5	1561.6	569	509
XP_021480094.1	apolipoprotein C-I-like	High	0	33.386	52	5	46	4	87	10.1	5.24	169.65	1.137	1.074	1.197	1.031	1.243	1.206	1.092	1.181	1.082	81.6	97.7	98.4	105.6	101.4	115.3	3406.1	4077.3	4106.8	4410.8	4233.9	4815.2
XP_021447265.1	apolipoprotein C-I-like	High	0	41.321	55	5	81	4	87	10	5.22	270.63	1.294	1.072	1.064	0.828	0.847	1.024	1	1.031	1.032	97.9	104.1	100.2	107.4	83	107.4	3878.1	4124.7	3969.9	4255.1	3286.5	4253.9
NP_001117818.1	apolipoprotein E precursor	High	0	133.466	57	13	169	3	275	31	5.17	537.44	1.21	0.989	1.089	0.689	0.773	1.121	0.844	0.859	1.017	99.6	108.4	111.6	110.3	76.9	93.1	231.2	251.8	259.1	256.1	178.6	216.2
XP_021451996.1	apolipoprotein Eb-like	High	0	32.567	27	8	17	8	282	32.5	5.99	58.79	0.719	1.196	0.87	0.701	0.583	0.832	0.421	0.482	1.145	127.7	111	106.2	127.1	74.4	53.5	1504.2	1308.1	1251.9	1497.8	877	630.7
XP_021480069.1	apolipoprotein Eb-like	High	0	143.339	60	14	185	4	275	30.9	5.19	589.58	1.171	1.061	1.131	0.807	0.902	1.118	0.891	0.934	1.048	93.8	106.2	104.9	111.3	84.7	99.2	6086.6	6886.4	6802.1	7217.2	5491.9	6433.6
XP_021450361.1	apolipoprotein M	High	0	13.452	21	5	18	5	198	22.8	5.85	57.96	1.018	1.095	1.085	0.938	0.948	1.01	0.872	0.889	1.02	98.1	106.5	99.1	108.6	93	94.6	1174.9	1275	1187	1300.2	1113.4	1133.2
XP_021412386.1	aspartate aminotransferase, cytoplasmic-like	High	0	23.407	18	6	12	6	410	45.6	6.7	44.02	1.202	1.11	1.152	1.29	1.25	0.969	1.398	1.305	0.934	86.3	99.4	83.7	92.8	107.9	129.8	814.4	937.9	789.2	875.7	1018	1224.1
XP_021439281.1	aspartyl aminopeptidase isoform X1	High	0	17.529	9	5	13	5	502	55.1	6.7	44.84	0.897	1.001	1.045	0.998	1.018	1.02	0.894	0.874	0.978	99.7	104.2	101.7	101.9	101.5	91.1	983	1027.6	1003.1	1004.5	1000.8	898.1
XP_021416831.1	atlastin-3-like isoform X1	High	0	6.748	2	2	3	2	578	65.6	5.77	10.22	1.17	1.024	0.975	1.446	1.406	0.972	1.653	1.688	1.021	85.8	83.6	83.4	85.4	120.6	141.2	189.9	185.1	184.6	189	266.9	312.4
XP_021448729.1	basement membrane-specific heparan sulfate proteoglycan core protein-like	High	0	7.727	11	2	3	2	169	18.1	8.75	11.39	0.745	0.868	0.781	0.543	0.496	0.913	0.466	0.473	1.015	137.9	107.6	125.9	109.3	68.4	50.9	294.9	230.2	269.3	233.7	146.2	108.9
XP_021462792.1	B-cadherin-like	High	0	97.389	24	17	85	17	880	96.5	5.15	282.6	0.796	0.823	0.794	0.882	0.846	0.96	0.854	0.849	0.994	118.5	94.1	113.7	93.6	100.3	79.9	5012.7	3981.1	4810.8	3958.6	4242.8	3379
NP_001117822.1	beta thymosin	High	0.005	2.971	33	2	3	2	43	4.9	5.31	9.48	1.167	1.006	0.969	0.991	1.035	1.044	1.149	1.246	1.085	95.1	92.2	99.4	100	98.5	114.9	410.7	397.8	428.9	431.6	425	495.9
XP_021423791.1	beta-2-glycoprotein 1-like	High	0	45.302	34	10	46	6	356	39.1	7.88	149.83	0.959	1.091	1.055	0.971	1.007	1.038	0.854	0.916	1.073	96.8	102.1	100.5	109.6	97.5	93.5	2588.4	2730	2685.6	2929.6	2606.9	2500.9
XP_021412923.1	beta-2-glycoprotein 1-like	High	0	49.807	35	10	54	6	356	38.9	7.88	200.1	0.996	1.061	1.211	0.963	1.112	1.155	0.903	0.914	1.012	88.1	106.7	101.8	108	98	97.5	1567.4	1898.5	1811.1	1921.5	1743.2	1735.7
XP_021412922.1	beta-2-glycoprotein 1-like	High	0	47.005	28	10	43	10	425	47.1	7.9	153.96	1.002	1.008	1.032	1.081	1.146	1.059	1.075	1.112	1.034	93	96	98.5	99.3	106.5	106.7	1804.4	1862.3	1911.4	1926	2067.1	2070.5
XP_021421386.1	beta-2-microglobulin-like isoform X1	High	0	15.031	27	3	11	3	117	13.1	8	41.72	0.899	0.879	0.841	0.764	0.714	0.934	0.781	0.763	0.977	121.2	101.9	113.2	99.5	86.5	77.7	996.1	837.3	930.6	818.2	711	639.1
XP_021411869.1	beta-Ala-His dipeptidase-like isoform X1	High	0	24.799	17	7	16	6	509	56.4	5.55	54.8	0.774	0.888	1.018	0.919	0.951	1.034	0.802	0.723	0.902	106.1	108	109.7	97.4	100.8	78.1	853.1	868.5	882.2	783.1	811	628.1
XP_021470205.1	beta-enolase isoform X1	High	0	70.742	32	12	57	4	451	49.1	6.55	200.63	1.794	1.213	1.073	1.908	1.499	0.785	2.823	2.506	0.888	75	80.5	58.9	71.5	112.4	201.7	2153.1	2310.2	1691.1	2051.1	3227.1	5790.3
XP_021434022.1	beta-enolase-like isoform X1	High	0	51.619	32	8	41	1	333	36	6.24	152.09	2.524	1.437	1.062	1.813	1.251	0.69	3.185	2.973	0.934	73.6	78.2	50.8	73	92.1	232.4	146.6	155.7	101.2	145.4	183.5	463.1
XP_021446355.1	betaine--homocysteine S-methyltransferase 1	High	0	24.041	16	5	10	5	402	44.4	6.83	39.52	1.069	1.129	1.09	1.122	0.894	0.797	1.061	0.876	0.826	106.5	116	84.8	95.8	95.2	101.7	734.4	800.5	585.2	661	656.4	701.4
XP_021428141.1	biotinidase-like	High	0	122.359	37	14	197	14	537	58.8	5.94	622.62	0.913	0.936	0.848	1.093	1.027	0.94	1.066	1.106	1.037	106.5	90.3	100.1	93.7	109.4	99.9	8077	6849.2	7589.2	7105.9	8294.7	7574.5
XP_021437772.1	bleomycin hydrolase-like isoform X1	High	0.004	3.297	4	2	3	2	455	52.5	5.99	5.45	1.06	1.079	1.227	1.146	1.077	0.94	1.126	0.93	0.826	93.8	115	88.1	95.1	101	107	74.7	91.7	70.2	75.8	80.5	85.3
XP_021425911.1	breast cancer anti-estrogen resistance protein 1-like	High	0.002	3.715	1	1	11	1	924	101.8	6.14	33.89	0.885	0.938	0.936	0.942	0.86	0.913	0.889	0.813	0.915	112.6	105.4	102.9	96.5	96.9	85.7	1299.9	1216.4	1187.3	1113.5	1118.5	989.4
NP_001153967.1	C type lectin receptor B	High	0	40.639	30	8	79	8	240	27	5.77	246.46	1.243	0.986	0.977	1.15	1.275	1.109	1.45	1.622	1.119	85.3	83.3	94.5	93.2	108.7	135.1	5491.8	5364.6	6087.9	6001.4	7001.9	8703.4
XP_021439053.1	C4b-binding protein alpha chain-like isoform X1	High	0	59.633	50	12	44	12	254	28.6	5.78	153.61	0.556	0.529	0.381	0.871	0.878	1.007	0.915	1.281	1.4	140	53.3	141	74.6	122.9	68.3	3321.8	1265.1	3346.1	1770.6	2916	1620.9
XP_021441585.1	cadherin-11-like	High	0	9.344	3	3	8	3	796	88.2	4.96	23.55	1.055	1.144	1.168	0.928	0.869	0.936	0.855	0.785	0.917	100.7	117.6	94.3	107.9	87.5	92.2	447.1	522.2	418.7	479.1	388.5	409.7
XP_021471014.1	calcium/calmodulin-dependent protein kinase type II delta 1 chain isoform X1	High	0	12.761	9	4	13	1	495	56	7.12	41.67	0.702	0.8	0.865	0.765	0.754	0.985	0.672	0.612	0.912	121.9	105.4	120.1	96.1	91.9	64.5	79.7	68.9	78.5	62.8	60.1	42.2
XP_021434083.1	calcium/calmodulin-dependent protein kinase type II delta 1 chain-like	High	0	26.849	13	5	22	2	578	65.1	7.44	88.34	0.904	0.818	0.994	0.819	0.875	1.068	0.905	0.795	0.878	107.1	106.5	114.4	93.6	93.7	84.7	948.7	943.4	1013.6	828.7	830.1	750
XP_021456692.1	calmodulin	High	0.008	2.471	6	1	1	1	149	16.8	4.22	3.22	1.917	0.629	0.767	0.557	0.649	1.165	1.698	1.623	0.956	108	82.8	125.8	79.1	70.1	134.3	73.3	56.2	85.4	53.7	47.6	91.2
XP_021437710.1	calpain small subunit 1-like isoform X1	High	0.001	4.185	5	1	1	1	216	24.6	5.5	3.92	0.815	1.049	0.983	1.165	1.057	0.907	0.905	0.875	0.968	104.2	102.4	94.5	99.1	110.1	89.7	71.6	70.4	64.9	68.1	75.6	61.6
NP_001117693.1	carbonic anhydrase II	High	0	11.95	12	3	6	3	260	28.6	7.78	21.71	1.039	0.491	0.659	0.599	0.727	1.213	1.267	1.145	0.904	121.2	79.9	147	72.2	88.1	91.5	459.7	303	557.6	273.8	334.1	347
XP_021425157.1	carboxylesterase 5A-like isoform X1	High	0	68.754	26	13	55	13	556	61.3	5.71	187	0.802	0.921	0.983	0.958	0.939	0.979	0.835	0.766	0.917	108	106.2	105.8	97.4	101.4	81.3	3745.3	3682.7	3667.5	3377	3515.2	2820.3
XP_021427176.1	carboxypeptidase B2-like	High	0	22.226	16	5	12	5	427	49.3	6.58	49.56	0.935	1.03	1.121	0.74	0.888	1.199	0.671	0.741	1.103	95.6	107.2	114.7	118.2	84.9	79.4	927.4	1039.1	1112.3	1146.2	823.2	769.6
XP_021421268.1	carboxypeptidase N catalytic chain isoform X1	High	0	6.876	5	2	5	2	488	55.4	6.44	20.03	0.96	1.058	1.073	0.986	0.905	0.918	0.895	0.81	0.905	104.6	112.2	96	101.6	94.7	90.9	316.6	339.7	290.6	307.5	286.6	275.2
XP_021445586.1	carboxypeptidase N subunit 2-like	High	0	33.223	21	10	21	10	532	60.3	6.2	68.19	0.939	1.079	0.988	0.985	0.868	0.881	0.857	0.825	0.963	109	107.7	96.1	103.7	94.6	88.8	1497	1479.1	1319.2	1424	1299.5	1219.8
XP_021412208.1	cartilage acidic protein 1	High	0	4.753	3	1	1	1	552	59.9	5.11	3.39	1.245	1.202	0.995	1.074	0.969	0.902	1.113	1.212	1.089	97.4	97	87.9	105.7	94.4	117.6	30.7	30.5	27.7	33.2	29.7	37
XP_021441728.1	cartilage intermediate layer protein 1-like isoform X1	Medium	0.039	1.58	1	1	1	1	1178	130.9	7.64	0	1.391	1.093	1.201	0.775	0.659	0.851	0.986	0.763	0.774	108	129.7	91.9	100.4	71.1	99	30.7	36.8	26.1	28.5	20.2	28.1
XP_021469499.1	catechol O-methyltransferase domain-containing protein 1-like	High	0	37.512	31	6	38	6	247	27.3	5.49	140.41	1.684	1.305	1.633	1.495	1.865	1.247	1.929	1.923	0.997	57.1	93.2	71.2	92.9	106.4	179.2	865.3	1412.7	1079.2	1408.3	1613.7	2716.8
XP_021466896.1	cathelicidin antimicrobial peptide isoform X1	High	0	18.316	18	3	10	1	207	22.5	8.79	37.47	2.929	1.048	0.939	2.087	1.887	0.904	5.832	5.885	1.009	53.6	50.3	48.4	50.7	101.1	295.9	224.3	210.6	202.8	212.5	423.2	1239.4
NP_001117935.1	cathelicidin antimicrobial peptide precursor	High	0	18.007	19	3	10	1	208	22.7	8.79	35.06	1.549	1.065	0.836	1.393	1.347	0.967	2.026	2.496	1.232	82.6	69	79.9	85	111.2	172.3	12.9	10.8	12.5	13.3	17.4	26.9
XP_021464346.1	cathepsin K isoform X1	High	0	193.79	56	23	313	23	362	41.8	5.86	1032.75	0.731	0.921	0.856	1.048	0.972	0.928	0.831	0.83	0.999	112.7	96.5	104.6	96.4	109.6	80.1	15354.2	13143	14248	13128.4	14931.5	10914.5
XP_021414840.1	cathepsin S-like	High	0	12.488	13	4	7	4	330	36.6	6.02	26.37	1.006	0.962	1.039	0.942	0.922	0.979	0.986	0.894	0.907	103.3	107.3	101.1	97.3	95.3	95.9	654.5	679.7	640.6	616.3	603.7	607.5
NP_001117839.1	CC chemokine precursor	High	0.006	2.892	6	1	4	1	109	12	8.5	4.29	3.451	1.097	1.107	3.133	2.785	0.889	9.857	8.685	0.881	36.7	40.6	32.6	35.7	102.1	352.3	23.9	26.4	21.2	23.3	66.4	229.3
XP_021443754.1	CD166 antigen homolog A-like isoform X1	Medium	0.038	1.663	1	1	3	1	563	61.3	5.43	0	0.973	1.051	0.864	1.019	0.877	0.861	0.943	0.987	1.047	111.9	96.7	96.3	101.3	98.2	95.5	150.4	130	129.4	136	131.9	128.3
XP_021435669.1	CD44 antigen	High	0	7.558	5	2	4	2	464	49.1	4.34	9.52	0.813	1.066	0.849	1.061	0.964	0.909	0.809	0.923	1.141	109.6	93.1	99.6	106.1	105.7	85.9	157.2	133.5	142.9	152.2	151.6	123.2
XP_021456332.1	CD44 antigen-like	High	0	10.096	8	3	5	3	431	45.7	4.58	15.06	1.543	1.017	0.902	1.045	0.96	0.918	1.586	1.642	1.036	96.8	87.4	88.9	90.5	93	143.5	349.9	315.6	321.3	326.9	335.9	518.3
XP_021464503.1	CD99 antigen-like protein 2 isoform X1	High	0.002	3.646	5	1	1	1	244	24.8	4.7	3.93	0.816	1.254	0.836	1.177	0.906	0.77	0.766	0.884	1.154	115	96.2	88.5	111	104.2	85	69.6	58.3	53.6	67.2	63.1	51.5
XP_021463937.1	cerebellin-4-like	High	0	8.191	6	1	7	1	324	36.5	5.69	15.14	1.158	1.43	1.36	1.908	2.222	1.165	1.545	1.893	1.225	60.1	81.7	70	100.1	133.5	154.7	46.5	63.2	54.2	77.5	103.3	119.7
XP_021460419.1	ceruloplasmin-like	High	0	219.32	34	32	205	32	1122	126.7	6.68	707.99	1.104	0.998	1.027	1.274	1.449	1.137	1.41	1.556	1.104	81.7	83.9	92.9	92.6	118.3	130.6	7866.5	8082.6	8944.5	8923.2	11398.7	12579.9
NP_001117855.1	chitinase precursor	High	0	33.476	17	8	18	8	463	51	5.83	76.72	0.944	0.91	1.011	1.442	1.579	1.094	1.497	1.475	0.986	83.7	84.6	91.6	83.3	132.1	124.7	1341.9	1356.3	1468.6	1336.7	2118.4	2000.5
XP_021425750.1	cholesteryl ester transfer protein	High	0	24.44	11	5	12	5	498	55.4	5.43	38.51	0.972	0.92	0.886	0.891	0.846	0.949	0.942	0.927	0.985	111.6	98.9	105.9	97.4	94.4	91.7	750.7	665.5	712.2	655.4	634.7	617.1
XP_021456136.1	clusterin	High	0	73.335	32	16	28	8	467	52.6	5.02	104.97	0.778	0.66	0.835	0.743	0.848	1.141	0.876	0.79	0.901	114.6	95.7	130.8	86.3	97.1	75.6	2623.4	2191.6	2994.2	1975.6	2223.7	1730.4
NP_001117890.1	clusterin-1	High	0	30.86	18	11	21	3	469	53	5	69.84	0.837	0.673	0.647	0.871	0.816	0.937	1.083	1.057	0.975	127.3	82.3	119.2	80.3	103.9	87	834.4	539.7	781.4	526.3	681	570.2
XP_021474523.1	coagulation factor IX-like	High	0	42.875	19	9	17	9	568	63.1	5.82	58.68	1.079	1.02	1.089	0.9	0.891	0.99	0.952	0.882	0.927	101	110	100	102	90	97	1006.9	1096.5	996.7	1016.7	896.8	967.4
XP_021439534.1	coagulation factor IX-like	High	0	11.016	8	4	4	4	496	55.7	6.62	14.12	1.089	1.143	0.913	0.89	0.747	0.839	0.849	0.892	1.051	113.8	103.9	95.5	109.2	85	92.6	227.9	208.1	191.3	218.6	170.3	185.5
XP_021418848.1	coagulation factor IX-like	High	0	26.551	13	5	10	1	483	54	5.81	40.01	1.119	0.927	1.067	0.982	1.099	1.12	1.184	1.152	0.973	91.5	97.7	102.5	95	100.6	112.6	104.2	111.2	116.6	108.2	114.5	128.1
XP_021442906.1	coagulation factor IX-like isoform X1	High	0	39.745	19	8	26	4	485	54.3	6.07	65.69	1.131	1.105	1.078	0.999	0.967	0.969	1.023	1.015	0.993	97.1	104.7	94.1	103.9	93.9	106.3	756.4	815.5	732.7	809.5	731.7	827.9
XP_021426497.1	coagulation factor VII-like	High	0	103.731	42	14	101	3	478	52.3	5.82	365.23	1.112	1.249	1.307	0.959	0.96	1.001	0.854	0.817	0.956	91.1	119.1	91.2	113.9	87.5	97.3	3478.7	4548.4	3482.4	4348.5	3339.9	3715
XP_021426487.1	coagulation factor VII-like isoform X1	High	0	8.304	6	3	8	3	463	51.2	6.3	25.12	1.023	1.016	1.148	0.82	0.898	1.095	0.826	0.8	0.969	97.2	111.6	106.4	108.1	87.3	89.3	960.3	1102.3	1051.3	1068.1	862.3	882.2
XP_021426493.1	coagulation factor VII-like isoform X2	High	0	6.687	5	2	8	2	437	48.7	6.83	24.53	1.053	1.084	1.283	0.762	0.887	1.163	0.74	0.728	0.983	91.9	117.9	106.9	115.9	81.5	85.8	519.7	666.7	604.6	655.6	460.9	485.4
XP_021428691.1	coagulation factor VII-like, partial	High	0	99.486	48	13	91	2	364	39.2	6.21	315.15	0.802	1.243	1.177	1.142	1.013	0.887	0.737	0.691	0.937	100.1	117.8	88.8	110.4	101.5	81.4	225.4	265.2	199.9	248.5	228.4	183.2
XP_021434557.1	coagulation factor V-like	High	0	106.166	14	28	97	28	2012	226.9	5.66	339.87	0.902	0.947	0.992	0.666	0.656	0.986	0.634	0.597	0.941	116.3	115.4	114.6	108.6	76.3	68.8	6585.2	6534.2	6490.7	6149.9	4320.6	3897.8
XP_021433517.1	coagulation factor XIII A chain-like	High	0	42.409	15	13	27	13	732	82	5.55	98.62	0.844	0.909	0.962	0.614	0.623	1.014	0.57	0.547	0.959	118.9	114.4	120.6	109.6	74	62.5	2489.2	2393.7	2523.6	2295.1	1549.6	1308.2
XP_021445630.1	coagulation factor XIII B chain-like	High	0	83.467	43	10	97	1	340	38.3	6.06	334.37	0.856	0.975	0.801	1.052	0.909	0.864	0.924	0.972	1.052	115.5	92.5	99.8	97.3	105	89.9	628.7	503.6	543	529.5	571.3	489.3
XP_021445631.1	coagulation factor XIII B chain-like isoform X1	High	0	27.439	28	3	18	1	199	22.6	5.62	70.95	1.268	1.067	1.245	1.139	1.16	1.019	1.352	1.181	0.873	86	107	87.6	93.4	99.7	126.4	93	115.8	94.7	101.1	107.8	136.7
XP_021448169.1	coagulation factor X-like	High	0	11.885	8	3	5	3	434	48.2	6.61	20.55	0.953	0.925	1.106	0.705	0.772	1.096	0.726	0.666	0.917	104.8	115.9	114.9	106.2	81	77.2	435.1	481	476.6	440.9	336.1	320.3
XP_021426502.1	coagulation factor X-like	High	0	41.446	22	10	37	10	499	56.9	6.05	106.28	1.01	1.005	1.047	0.908	0.931	1.026	0.913	0.898	0.984	100.4	105.1	103	103.5	93.5	94.5	1254.2	1312.9	1286.3	1292.1	1167.8	1179.5
XP_021415578.1	coiled-coil domain-containing protein 126-like	High	0	5.067	8	1	1	1	157	17	9.76	4.9	0.9	0.982	1.119	0.977	1.083	1.109	0.896	0.871	0.973	94.1	105.3	104.4	102.5	101.9	91.8	59.2	66.2	65.6	64.4	64.1	57.7
NP_001117649.1	collagen 1a1 precursor	High	0	13.868	2	4	6	4	1449	137	5.74	18.38	1.299	0.967	1.054	0.648	0.635	0.979	0.871	0.782	0.898	110.3	116.3	108	104.4	70	90.9	524.2	552.5	513.2	496.2	332.7	432.1
NP_001117678.1	collagen a3(I) precursor	High	0	5.463	1	2	3	2	1458	137.7	5.86	7.45	1.26	0.912	0.969	0.689	0.624	0.905	0.953	0.811	0.852	117.5	113.8	106.3	96.9	73.3	92.3	216.6	209.8	195.9	178.7	135.1	170.2
XP_021471305.1	collagen alpha-1(II) chain-like isoform X1	High	0	9.391	1	1	5	1	1489	140.8	6.43	23.29	0.918	1.089	1.034	0.956	0.942	0.986	0.806	0.837	1.038	101.7	105.1	100.2	109.2	95.8	88	186.8	193.2	184.1	200.6	176	161.6
NP_001117679.1	collagen alpha-2(I) chain precursor	High	0.002	3.787	1	1	2	1	1356	126.9	9.29	5.99	1.712	1.166	1.122	1.045	1.002	0.959	1.535	1.529	0.997	86.8	97.3	83.2	97	86.9	148.8	107.3	120.4	102.9	120	107.5	184.1
XP_021434373.1	collagen alpha-3(VI) chain isoform X1	High	0	9.915	1	3	6	3	3217	346.1	6.54	22.65	1.015	0.96	1.004	0.737	0.662	0.898	0.779	0.668	0.858	117.7	118.2	105.7	101.5	77.9	79	563.4	565.8	505.7	485.7	372.8	378.2
NP_001117756.1	complement C1 inhibitor	High	0	29.211	45	4	44	3	109	12.6	8.32	148.19	0.83	0.96	0.935	0.92	0.951	1.034	0.796	0.845	1.062	105.2	98.4	108.8	104.4	100.1	83.1	822.4	769	850.5	816.5	782.3	649.7
XP_021447385.1	complement C1q subcomponent subunit A-like	High	0	30.482	25	6	21	6	200	22	9.47	65.45	0.857	0.782	0.846	0.668	0.715	1.071	0.732	0.725	0.989	118	99.9	126.5	98.8	84.4	72.4	1507.5	1275.8	1615.2	1262.4	1078.3	924.6
XP_021447387.1	complement C1q subcomponent subunit B-like	High	0	18.619	16	3	9	3	249	25.7	8.05	28.26	0.675	0.877	0.919	0.827	0.832	1.006	0.636	0.611	0.959	115.4	106.1	116.1	101.7	96	64.8	421.3	387.3	423.9	371.6	350.6	236.5
XP_021447383.1	complement C1q subcomponent subunit C-like, partial	High	0	16.604	21	4	18	4	234	24.3	6.76	61.48	0.68	0.694	0.845	0.708	0.797	1.126	0.694	0.642	0.925	117.8	99.6	132.7	92.1	93.9	63.9	1695.6	1433.2	1909.5	1325.9	1352.1	919.9
XP_021422626.1	complement C1q tumor necrosis factor-related protein 3	High	0	30.444	29	5	29	5	228	25.1	5.6	99.61	0.955	0.948	1.333	1.731	2.154	1.244	1.744	1.543	0.885	66.9	89.2	83.2	78.9	144.1	137.7	745	993.2	926.9	878.7	1604.5	1532.9
XP_021419706.1	complement C1q-like protein 2	High	0	22.405	21	5	9	5	212	23.5	5.03	36.76	0.866	1.314	0.923	0.777	0.769	0.99	0.512	0.721	1.409	106.2	98	105.1	138.1	81.7	70.7	783.6	723.3	775.6	1019	602.8	521.8
XP_021433487.1	complement C1q-like protein 2	High	0.002	3.783	4	1	1	1	214	24.1	6.11	3.8	0.963	0.969	1.258	1.298	1.815	1.398	1.29	1.389	1.077	70	88	97.8	94.8	127	122.3	74.3	93.5	103.9	100.7	134.9	129.9
XP_021480531.1	complement C1q-like protein 2	High	0	41.625	39	8	24	6	231	25.1	5.2	89.72	1.109	0.88	1.27	1.267	1.552	1.225	1.596	1.355	0.849	76.5	97.1	93.7	82.5	118.7	131.6	1207.8	1533.5	1479	1302.1	1874.3	2077.7
XP_021425831.1	complement C1q-like protein 2	High	0	5.678	10	2	2	2	201	21.8	5.82	6.42	2.734	3.809	4.169	0.934	0.923	0.987	0.671	0.605	0.902	44.9	187.2	44.3	168.9	41.4	113.3	74	308.6	73.1	278.4	68.3	186.7
XP_021480534.1	complement C1q-like protein 2	High	0	34.847	20	5	35	3	237	26.1	6.19	133.49	2.844	1.629	1.59	2.013	2.091	1.039	3.513	3.739	1.064	44.9	71.4	46.7	76	93.9	267.1	617	981	640.8	1044.1	1289.8	3668
XP_021453770.1	complement C1q-like protein 2	High	0	10.868	12	3	8	3	222	24.5	6.52	33.1	2.887	1.403	1.114	1.605	1.173	0.731	3.303	3.04	0.92	71.2	79.3	52	73	83.5	241	490.3	546.3	358.4	502.8	575.3	1660.6
XP_021467157.1	complement C1q-like protein 2 isoform X1	High	0	39.82	34	6	22	5	206	22.5	5.34	71.68	1.388	1.533	1.448	1.484	1.672	1.127	1.344	1.604	1.193	64.6	93.4	72.7	111.5	107.9	149.8	260.1	376.5	293.1	449.3	434.9	603.8
XP_021475868.1	complement C1q-like protein 4	High	0	57.505	38	11	59	11	235	25.7	7.12	201.04	2.156	2.118	1.566	1.366	1.031	0.755	1.391	1.42	1.021	73.4	115	55.4	117.3	75.7	163.2	3182.4	4984.5	2402	5088.3	3282.3	7077.1
NP_001117852.1	complement C1r subcomponent precursor	High	0	28.637	12	9	21	6	707	78.1	6.15	72.65	1.094	1.005	1.144	0.847	0.889	1.049	0.922	0.85	0.922	98.2	112.3	103	103.6	87.3	95.5	1412	1615.1	1481.3	1489.4	1255.1	1373.2
XP_021437641.1	complement C1s subcomponent-like	High	0	40.185	21	9	28	6	524	57.8	6.39	109.84	0.958	1.021	1.017	0.88	0.835	0.949	0.825	0.786	0.953	107.7	109.6	102.2	104.4	89.9	86.1	977.3	994.2	927.5	947.3	815.7	781.1
XP_021417252.1	complement C3	High	0	738.573	54	88	1969	29	1676	185.8	6.42	5791.44	0.974	1.11	1.088	1.059	1.101	1.04	0.929	0.986	1.062	92.9	101.1	96.6	107.3	102.3	99.7	75533.3	82150.3	78545.1	87204.6	83154.3	81028.7
XP_021449351.1	complement C3 alpha chain-like	High	0	50.45	41	10	80	1	349	38.5	5.9	214.05	0.831	0.944	1.101	1.048	1.217	1.161	0.923	0.919	0.995	91.1	100.3	105.8	99.8	110.9	92.2	75	82.6	87.1	82.2	91.3	75.9
XP_021425913.1	complement C3 alpha chain-like	High	0	70.585	40	12	96	3	412	45.9	6.89	261.45	1.065	1.182	1.238	0.96	1.075	1.12	0.865	0.925	1.069	86.9	107.6	97.4	115.1	93.5	99.5	2092.2	2589.3	2343.3	2768.9	2249.8	2395
XP_021413019.1	complement C3-like	High	0	366.203	39	68	319	57	1652	185.3	6.18	1008.88	0.701	0.747	0.856	1.125	1.097	0.975	1.057	0.899	0.851	110.6	94.7	107.8	80.5	121.3	85.1	24177.1	20692.7	23570.1	17600.2	26513.2	18596.9
XP_021423876.1	complement C3-like	High	0	385.604	43	64	374	54	1653	184.9	6.74	1188.39	0.828	0.851	0.891	1.148	1.197	1.043	1.117	1.112	0.995	99.9	89	104.1	88.6	119.5	99	14358.8	12792	14970.4	12732.7	17181.2	14227.6
XP_021412335.1	complement C3-like	High	0	103.128	27	20	94	15	827	93.3	8.46	298.95	1.045	1.175	1.218	0.946	1.059	1.12	0.841	0.909	1.081	88	107.1	98.5	115.8	93.2	97.4	3603.6	4388.5	4036	4743.6	3817.6	3989.8
XP_021451128.1	complement C3-like	High	0	502.976	46	73	963	33	1664	185.2	6.68	2971.53	1.241	1.347	1.362	1.449	1.477	1.019	1.335	1.346	1.008	74.4	101.3	75.8	102.2	109.9	136.4	9107.8	12402.1	9284.1	12507.4	13452.2	16693.4
XP_021417220.1	complement C3-like	High	0	384.96	39	60	890	14	1537	170.6	6.58	2570.38	1.521	1.223	1.054	1.387	1.331	0.96	1.724	1.92	1.114	79.5	83.9	76.3	93.4	105.9	161	5284.8	5570.7	5071.8	6204.7	7032.3	10697.2
XP_021469459.1	complement C3-like isoform X1	High	0	408.898	43	70	406	70	1644	184.2	6.99	1393.21	0.844	0.966	1.123	1.05	1.183	1.127	0.917	0.889	0.969	92	103.3	103.7	100.2	108.9	91.9	23856.9	26784	26883.1	25961.8	28214.7	23814
XP_021425936.1	complement C3-like isoform X2	High	0	35.454	33	9	35	4	259	29.7	5.16	83.91	0.932	1.145	1.16	1.032	1.14	1.105	0.84	0.916	1.09	89.1	103.4	98.5	112.7	101.6	94.7	572.3	663.7	632.3	723.7	652.3	607.9
XP_021452440.1	complement C3-like, partial	High	0	21.422	39	5	15	5	114	13	6.29	37.58	1.058	1.194	1.166	0.952	0.994	1.045	0.843	0.902	1.07	92.2	107.6	96.4	115.1	91.7	97	840.1	979.7	877.6	1048.1	835.1	883.3
XP_021443472.1	complement C4-B-like	High	0	167.646	22	34	94	22	1716	191.3	6.34	340.21	0.822	0.845	0.82	0.926	0.964	1.042	0.901	0.968	1.074	109.1	89.4	113.7	96.1	105.2	86.5	6850.8	5614.6	7137.6	6031.8	6607.6	5433.5
XP_021438059.1	complement C4-like	High	0	121.522	17	25	69	13	1719	190.9	6.4	247.33	0.898	0.937	1.005	0.855	0.98	1.146	0.82	0.876	1.068	98.6	99.1	113	105.9	96.6	86.8	2989	3004.4	3425.9	3209.3	2928.4	2630.8
XP_021442137.1	complement C4-like, partial	High	0	34.532	42	9	36	2	265	30.4	5.01	138.9	0.731	0.737	0.903	1.084	1.227	1.132	1.076	0.993	0.924	100.1	90.4	113.3	83.5	122.8	89.8	383.6	346.4	434.1	319.9	470.6	344.1
XP_021462359.1	complement C5	High	0	453.697	47	70	401	70	1692	189.9	7.15	1413.25	0.972	1	1.063	1.053	1.086	1.031	1.024	0.993	0.97	95.7	101.8	98.7	98.7	104	101.1	19546.3	20786.4	20158.2	20153.6	21228.7	20636.2
NP_001117857.1	complement component 4 precursor	High	0	315.084	38	59	257	52	1724	192.5	6.68	901.35	0.787	0.681	0.819	1.027	1.094	1.065	1.187	1.051	0.886	107.9	88.3	114.9	78.2	118	92.8	15084.2	12348.8	16065.2	10935.2	16498.4	12979.6
XP_021445887.1	complement component C6 isoform X2	High	0	205.361	35	34	194	34	1139	128.5	6.57	571.56	1.028	1.005	0.96	1.151	1.14	0.991	1.177	1.22	1.036	95.9	92.1	95	95.4	109.3	112.4	9498.4	9121.9	9408.8	9453.8	10828.3	11130.5
NP_001117879.1	complement component C7-2 precursor	High	0	106.413	34	25	96	24	845	94	7.11	300.15	0.8	0.907	0.9	0.932	0.867	0.93	0.822	0.771	0.938	114.6	103.1	106.6	96.7	99.4	79.5	7053.1	6345.3	6562.5	5951.4	6116.4	4894.4
NP_001118096.1	complement component C8 alpha chain precursor	High	0	71.132	41	19	49	19	615	68.6	6.47	172.13	0.911	1.001	0.978	0.96	0.942	0.981	0.874	0.877	1.004	104.5	102.2	102.6	102.6	98.4	89.7	2887	2823.3	2832.9	2834.8	2718.7	2477.4
NP_001118079.1	complement component C8 beta chain precursor	High	0	74.847	28	15	55	15	587	65.5	7.24	179.79	0.892	0.954	0.978	0.98	0.958	0.977	0.916	0.874	0.954	105.3	102.9	102.9	98.2	100.8	89.9	3251.6	3178.7	3177.7	3032.5	3113.5	2777
NP_001117880.1	complement component C8 gamma chain precursor	High	0	8.044	12	3	5	3	221	24.5	8.28	15.83	1.396	0.991	0.979	0.643	0.639	0.995	0.906	0.912	1.007	109.3	106.9	108.7	107.7	69.9	97.5	405.7	397	403.5	399.7	259.4	362.1
NP_001117898.1	complement component C9 precursor	High	0	198.679	44	22	277	22	601	66.5	5.6	977.09	1.107	0.949	0.985	1.165	1.168	1.003	1.358	1.313	0.967	93.7	92.3	94	89.2	109.5	121.2	12952.7	12752.1	12988.1	12329.4	15133.8	16747.2
NP_001118067.1	complement factor B	High	0	147.026	40	27	127	2	743	83.8	6.28	421.05	0.496	1.296	0.905	2.002	1.43	0.714	0.767	0.784	1.023	105.6	95.5	75.4	97.7	150.9	74.9	87.1	78.8	62.2	80.6	124.5	61.8
XP_021445885.1	complement factor B isoform X2	High	0	174.835	42	29	135	4	773	86.9	6.01	460.02	1.01	1.083	1.158	1.215	1.148	0.945	1.134	1.002	0.884	93.3	108	88.1	95.4	107.1	108.2	5101.5	5905	4819.5	5218.9	5856.8	5915.9
XP_021466928.1	complement factor B/C2 isoform X3	High	0	106.94	32	24	73	24	752	84.3	6.71	256.6	0.857	1.087	0.902	1.151	1.082	0.94	0.908	1.028	1.132	102.2	92.2	96	104.3	110.5	94.8	4603.6	4153.7	4325.9	4700.5	4980.8	4269.5
NP_001117673.1	complement factor B/C2-B precursor	High	0	77.054	25	16	60	16	787	87.5	7.58	214.27	1.032	1.074	1.155	0.926	0.965	1.042	0.89	0.862	0.968	95.6	110.4	99.6	106.9	92.2	95.2	1881.1	2172.8	1959.8	2104.1	1814.5	1872.6
XP_021474489.1	complement factor B-like	High	0	246.039	52	40	250	37	772	87.3	5.72	813.8	1.079	1.159	1.054	1.223	1.143	0.935	1.139	1.171	1.028	93	98	87	100.8	106.4	114.8	12793.3	13479.4	11958.3	13861.1	14625.6	15787.5
XP_021449350.1	complement factor D-like	High	0	45.235	42	7	39	7	255	27.5	6.77	99.68	0.963	1.048	1.053	1.156	1.202	1.04	1.063	1.1	1.035	91.7	96.6	95.4	99.9	110.2	106.2	2047.1	2155.9	2129.5	2231.6	2461.5	2371.3
NP_001117882.1	complement factor H precursor (Cfh)	High	0	362.878	57	42	392	40	827	93	6.79	1276.63	0.9	0.961	0.928	1.098	1.128	1.027	1.029	1.095	1.064	98.6	91.5	101.3	97.3	111.2	100.1	15963.2	14807.2	16392.1	15750.8	18003.6	16206.6
XP_021460375.1	complement factor H-like (Cfhl1)	High	0	123.139	55	15	149	7	363	40.7	7.74	578.32	0.261	0.252	0.317	1.066	1.276	1.198	1.1	1.05	0.955	135.6	42.9	162.4	41	173	45.1	4378.2	1386.1	5243.9	1323.7	5587.5	1455.9
XP_021445624.1	complement factor H-like isoform X1	High	0	121.916	40	16	134	9	473	52.3	7.2	443.02	0.853	1.073	0.948	1.226	1.126	0.919	0.975	1.013	1.039	101	95.8	92.8	99.6	113.8	97	7454.1	7069.4	6846.8	7347.1	8394.2	7161.1
XP_021460372.1	complement factor H-like isoform X1 (Cfhl3)	High	0	130.499	50	19	201	9	525	58.9	6.55	608.85	0.771	0.773	0.783	1.078	1.124	1.042	1.075	1.106	1.029	106.8	83.6	111.3	86	119.9	92.4	9973.7	7809.8	10395	8036.6	11205.9	8635.4
XP_021460374.1	complement factor H-related protein 2-like (Cfhl2)	High	0	81.146	41	13	82	9	420	47.3	6.34	251.91	0.876	0.698	0.963	1.176	1.149	0.977	1.475	1.044	0.708	103.9	100	101.5	70.8	119.3	104.5	2342	2255.1	2287.7	1596.6	2690.2	2355.4
XP_021449058.1	complement factor I	High	0	131.717	51	22	206	22	553	60.5	7.25	603.25	0.95	0.976	1.022	1.019	1.101	1.08	0.991	1.023	1.032	95.2	97.3	102.8	100.4	104.8	99.5	5498	5619.8	5940.5	5799.8	6051.6	5750.4
NP_001118090.1	complement protein component C7-1 precursor	High	0	52.785	17	13	26	12	808	89.5	6.71	86.68	2.777	1.191	1.094	1.872	1.699	0.908	4.365	4.313	0.988	57.1	62.5	51.9	61.8	97.1	269.6	733.9	802.8	666.2	793.2	1247.1	3462.8
XP_021455991.1	connective tissue growth factor-like	Medium	0.039	1.635	2	1	1	1	346	38.2	7.93	2.84	1.268	0.932	0.898	0.711	0.692	0.974	0.967	0.977	1.01	112.2	100.7	109.2	101.8	77.6	98.5	139.4	125.2	135.7	126.5	96.5	122.4
XP_021414105.1	coronin-1A-like	High	0.005	2.919	4	2	2	2	456	50.7	6.54	4.72	1.127	1.804	1.052	1.334	0.965	0.724	0.833	1.033	1.241	97.8	102.9	70.8	127.7	94.4	106.4	119	125.2	86.1	155.4	114.9	129.4
XP_021450122.1	coronin-7-like	Medium	0.012	2.284	1	1	1	1	1042	113.1	6.64	0	0.955	1.046	1	0.59	0.583	0.987	0.539	0.556	1.033	116.3	116.3	114.8	120.1	67.7	64.7	22.6	22.6	22.4	23.4	13.2	12.6
XP_021421009.1	C-reactive protein-like	High	0	96.875	40	10	105	10	263	29.1	8.13	392.87	0.77	0.942	0.934	1.014	0.992	0.978	0.828	0.817	0.986	107.4	100.3	105	98.9	106.5	81.9	6842.9	6393	6692.2	6304.4	6785	5222.1
XP_021473429.1	creatine kinase M-type isoform X1	High	0	87.708	47	14	75	1	381	42.9	6.93	197.38	1.659	1.021	0.999	2.438	2.584	1.06	3.962	4.288	1.082	54.5	54.5	57.8	58.9	140.8	233.5	1947.8	1946.6	2064.7	2107.1	5033.1	8347.9
XP_021479532.1	creatine kinase M-type-like	High	0	70.225	45	13	67	1	381	42.9	6.81	165.51	1.175	0.957	1.084	1.093	1.272	1.164	1.342	1.379	1.028	84.2	91.2	98	93.8	107.1	125.8	75.3	81.6	87.7	83.9	95.8	112.6
XP_021443373.1	creatine kinase M-type-like	High	0	63.873	38	13	77	7	380	42.7	7.06	209.53	1.714	1.084	1.036	2.238	2.443	1.091	3.538	4.04	1.142	54.8	56.8	59.9	64.9	134	229.6	974	1009.2	1063	1152.4	2379	4076.9
XP_021427646.1	C-type lectin domain family 4 member M-like	Medium	0.039	1.632	3	1	1	1	304	34.3	5.12	0	1.123	1.093	1.016	1.108	1.095	0.988	1.139	1.211	1.063	93.6	95.1	92.5	101.1	102.5	115.2	35.5	36.1	35.1	38.4	38.9	43.7
NP_001117900.1	C-type MBL-2 protein precursor	High	0	43.393	52	6	41	2	186	20.6	4.65	136.11	2.451	2.495	2.088	1.15	0.89	0.774	1.129	1.045	0.925	67.7	141.3	52.4	130.7	60.2	147.6	265.8	555	205.8	513.5	236.6	579.8
NP_001118176.1	cystatin precursor	High	0	11.329	26	4	9	4	130	14.6	8.97	27.47	1.054	0.913	0.943	0.729	0.655	0.899	0.841	0.732	0.871	119.8	112.9	107.7	98.4	78.5	82.7	757.4	714.2	681.1	622	496.3	523.1
NP_001117877.1	cytokine receptor precursor	Medium	0.04	1.56	5	1	1	1	264	29.2	7.64	2.91	0.97	1.106	1.076	1.18	1.18	1.001	1.035	1.064	1.028	92.2	99.2	92.2	102	108.8	105.5	45.7	49.2	45.7	50.5	53.9	52.3
XP_021448172.1	cytosolic non-specific dipeptidase-like	High	0	6.472	4	2	5	1	498	55.4	5.72	18.74	0.865	0.884	0.786	0.885	0.878	0.992	0.866	0.967	1.116	113.4	89.1	112.5	99.4	99.6	86.1	75.8	59.6	75.2	66.5	66.6	57.6
XP_021411881.1	cytosolic non-specific dipeptidase-like	High	0	4.838	4	2	4	1	498	55.4	5.71	14.93	0.953	0.833	0.9	0.823	0.794	0.964	0.941	0.84	0.893	115	103.5	110.9	92.4	91.3	87	76.6	68.9	73.8	61.5	60.8	57.9
XP_021469153.1	desmocollin-2-like isoform X1	High	0.004	3.328	1	1	2	1	930	102	5.1	4.31	0.809	0.826	0.694	0.962	0.693	0.72	0.942	0.808	0.858	140.8	97.7	101.4	83.8	97.5	78.9	236	163.7	170	140.4	163.4	132.3
NP_001118073.1	differentially regulated trout protein 1 precursor	High	0	14.216	27	2	8	2	88	9.7	8.09	22.64	2.797	1.53	1.546	2.206	2.199	0.997	4.034	3.978	0.986	44.7	69.1	44.6	68.2	98.3	275	199.3	308.1	198.6	303.9	438.2	1225.7
XP_021425021.1	dual serine/threonine and tyrosine protein kinase-like isoform X1	Medium	0.015	2.043	1	1	1	1	938	105.2	7.53	2.97	1.001	1.442	1.727	0.972	1.378	1.418	0.674	0.799	1.184	67.1	115.8	95.1	137.1	92.4	92.5	21.3	36.8	30.2	43.6	29.4	29.4
XP_021474831.1	ecto-ADP-ribosyltransferase 4-like isoform X1	High	0	42.442	34	8	25	8	275	31.1	7.66	94.47	1.053	1.232	1.249	0.939	0.979	1.043	0.802	0.825	1.028	91.1	113.8	95	117	89.2	93.9	1099	1373.1	1145.8	1411.8	1076.3	1132.9
XP_021427718.1	ectonucleotide pyrophosphatase/phosphodiesterase family member 2-like	High	0	65.874	21	13	41	5	853	95.9	5.63	148.5	0.889	1.098	1.017	0.927	0.868	0.936	0.751	0.758	1.01	106.8	108.6	99.9	109.7	92.6	82.4	254.7	259.2	238.5	261.7	221	196.5
XP_021442581.1	ectonucleotide pyrophosphatase/phosphodiesterase family member 2-like	High	0	36.573	10	8	16	7	857	97.2	7.39	51.99	0.915	0.932	0.993	0.874	0.942	1.079	0.858	0.868	1.012	102	101.3	110	102.5	96.1	88	897.2	891.4	967.7	901.7	845.6	773.9
XP_021416194.1	ectonucleotide pyrophosphatase/phosphodiesterase family member 2-like	High	0	69.903	19	13	43	5	853	95.9	5.99	150.57	1.032	1.093	1.043	0.963	0.97	1.008	0.908	0.96	1.057	98	102.2	98.8	108	95.1	98.1	1951.3	2034.4	1966.7	2149.8	1893.3	1953.1
XP_021413104.1	EGF-containing fibulin-like extracellular matrix protein 1	High	0	8.007	9	3	3	3	373	41.7	4.84	7.96	0.853	0.798	1.006	0.869	1.074	1.236	0.929	0.91	0.98	96.5	97.1	119.3	95.2	103.6	88.4	129.1	130	159.6	127.4	138.7	118.3
XP_021472646.1	enolase	High	0	22.504	21	7	15	4	432	47	6.47	56.3	1.038	0.999	0.952	1.125	1.068	0.949	1.17	1.165	0.996	99.6	94.8	94.5	94.4	106.4	110.4	222.7	211.9	211.4	211.1	237.9	246.9
XP_021433884.1	ependymin-like	High	0	12.767	11	2	8	2	217	24.4	7.97	31.75	0.915	0.974	1.019	0.733	0.855	1.166	0.689	0.768	1.114	100.7	102.6	117.4	114.3	86.1	78.8	537.9	548.4	627.4	610.9	460.1	421.2
XP_021469936.1	epidermal growth factor receptor-like	High	0	9.845	3	3	5	3	1229	136	6.73	19.69	0.924	1.008	0.977	0.809	0.729	0.902	0.741	0.69	0.931	115.6	112.9	104.2	105.1	84.3	77.9	515.7	503.6	465	468.9	376.1	347.6
NP_001118028.1	FBPL4	High	0	30.832	11	6	11	6	716	79.2	5.8	42.48	1.373	1.22	1.052	0.806	0.824	1.022	0.908	1.076	1.186	95.6	100.5	97.7	119.2	78.8	108.2	498.9	524.6	509.9	622	411.2	564.5
XP_021463623.1	fibrillin-1-like	High	0.002	3.869	13	1	1	1	156	16.2	8.29	3.53	1.119	1.074	1	0.885	0.931	1.052	0.922	1.042	1.13	97.5	97.4	102.6	110.2	90.8	101.6	17.6	17.6	18.5	19.9	16.4	18.3
XP_021470203.1	fibrinogen alpha chain-like	High	0	251.32	56	31	667	12	505	53.4	7.83	1920.62	0.929	1.064	0.975	0.689	0.714	1.035	0.602	0.68	1.129	109.3	106.6	113.2	120.4	78	72.5	38346.8	37401.8	39696.2	42217	27361.8	25415.7
XP_021477880.1	fibrinogen alpha chain-like	High	0	94.841	37	16	67	15	478	50.2	5.53	234.81	1.259	1.582	1.223	1.187	1.072	0.903	0.945	1.104	1.168	86	105.2	77.7	122.9	92.2	116.1	2992.4	3659.3	2703.4	4275.7	3207.9	4040.3
XP_021477882.1	fibrinogen alpha chain-like, partial	High	0	173.67	53	19	499	1	313	34.5	8.73	1433.7	11.756	9.893	5.332	0.919	0.91	0.99	1.092	2.007	1.837	20.9	111.4	20.7	204.6	19	223.5	69.3	369.7	68.6	679.1	63.1	741.9
XP_021470204.1	fibrinogen beta chain	High	0	264.546	66	30	527	28	487	55	7.5	1707.9	1.007	1.086	1.06	0.631	0.67	1.063	0.585	0.637	1.089	106.7	113.1	113.4	123.2	71.5	72	27449.9	29093.5	29172.2	31677.6	18399.6	18530.6
XP_021477886.1	fibrinogen beta chain-like, partial	High	0	8.258	15	3	21	1	157	17.7	6.54	50.53	1.198	0.566	0.985	0.477	0.783	1.642	1.01	0.953	0.944	95.6	94.1	157	88.8	74.9	89.7	27.9	27.5	45.9	25.9	21.9	26.2
XP_021474954.1	fibrinogen gamma chain-like	High	0	339.171	69	35	858	17	432	48.7	5.8	2613.99	0.854	1.068	1.014	0.691	0.729	1.055	0.553	0.615	1.111	108.1	109.7	114.1	121.8	78.9	67.4	49418.6	50112.1	52138.4	55659.5	36045.1	30795.8
XP_021429233.1	fibrinogen gamma chain-like isoform X1	High	0	201.272	59	26	408	8	429	48.5	5.69	1322.66	1.747	2.039	1.375	0.92	0.685	0.744	0.788	0.87	1.104	92	126.5	68.5	139.7	63	110.1	971.9	1336.1	723.5	1475.6	665.8	1163
XP_021475424.1	fibrinogen-like protein 1	High	0	4.882	5	2	2	2	335	38.4	6.9	5.37	0.759	0.899	0.811	0.589	0.589	1	0.498	0.551	1.108	126.4	102.5	126.4	113.6	74.4	56.5	262.6	212.9	262.5	235.9	154.6	117.4
XP_021471061.1	fibroleukin	High	0.001	4.291	2	1	1	1	547	61.2	8.5	3.74	1.253	1.125	1.078	0.839	0.801	0.955	0.934	0.932	0.997	101.5	109.4	97	109	81.3	101.9	79.8	86	76.2	85.7	63.9	80.1
XP_021464059.1	fibronectin	High	0	410.446	38	72	332	72	2492	272.7	5.39	1150.85	0.987	0.955	0.91	0.995	0.895	0.899	1.027	0.971	0.945	110.2	100.2	99.1	94.7	98.6	97.3	16674.1	15167	14997.2	14327.3	14919.5	14721.1
XP_021423341.1	fibulin-1-like	High	0	56.199	22	13	31	7	693	75.2	5.2	105.9	0.836	0.902	0.801	0.836	0.775	0.927	0.776	0.809	1.043	120.3	96.4	111.5	100.6	93.2	78	2341.7	1876.7	2170	1957.1	1814.7	1517.9
XP_021454597.1	fibulin-1-like isoform X1	High	0	51.026	19	11	32	5	688	74.8	5.38	117.31	0.919	0.95	0.793	0.848	0.791	0.933	0.82	0.916	1.118	116.9	92.8	109.1	103.7	92.5	85	963.1	764.2	898.8	854.2	761.8	700.1
XP_021422847.1	filamin-A-like	Medium	0.039	1.583	0	1	1	1	2544	270.8	5.85	2.21	0.906	0.586	0.553	0.882	0.866	0.982	1.364	1.418	1.04	126	69.7	123.7	72.5	109.1	98.9	153.4	84.9	150.6	88.3	132.9	120.4
XP_021419817.1	fish-egg lectin-like	High	0	27.172	24	4	13	4	255	27.1	6.76	61.3	0.833	0.612	0.736	0.906	0.963	1.064	1.233	1.09	0.884	115	84.7	122.3	74.9	110.8	92.3	656.2	483.1	697.9	427.2	632.1	526.7
XP_021474317.1	flocculation protein FLO11-like	Medium	0.039	1.622	0	1	2	1	1483	154.6	4.54	5.09	0.91	0.963	0.597	1.13	0.694	0.614	1.067	1.057	0.991	145.4	86.8	89.3	86	100.8	91.7	262.1	156.5	160.9	155	181.8	165.4
XP_021434992.1	follistatin-related protein 1-like	High	0	10.056	9	4	11	4	334	37.5	5.08	21.28	1.557	1.09	1.042	1.079	0.954	0.884	1.542	1.425	0.924	94.8	98.8	83.8	91.3	90.4	140.8	506.1	527.6	447.2	487.3	482.6	751.6
XP_021477941.1	fructose-1,6-bisphosphatase 1-like	High	0	13.316	13	3	4	3	341	37	5.58	16.51	0.881	0.591	1.228	1.132	1.6	1.413	1.688	1.148	0.68	80.1	98.4	113.3	66.9	128.2	113	153.7	188.8	217.2	128.4	245.9	216.7
XP_021421228.1	fructose-bisphosphate aldolase A	High	0	106.899	47	16	77	2	363	39.6	8.34	276.56	2.132	1.168	1.294	2.004	2.093	1.044	3.658	3.448	0.943	54	69.9	56.4	65.9	113	240.9	451.7	584.6	471.6	551	945.2	2015.6
XP_021455525.1	fructose-bisphosphate aldolase A-like	High	0	60.968	26	8	43	1	363	39.7	7.65	177.97	1.711	0.869	0.963	1.054	1.593	1.512	2.075	2.83	1.364	65.9	63.5	99.6	86.5	105	179.6	68.5	66	103.6	90	109.2	186.8
XP_021431106.1	fructose-bisphosphate aldolase A-like	High	0	96.432	52	17	69	6	363	39.6	8.47	242.33	2.182	1.157	1.271	2.297	2.432	1.059	4.329	4.175	0.964	48.8	62	51.7	59.8	118.7	259	2001.8	2543.9	2119.9	2453.2	4868.6	10621.1
XP_021449477.1	fucolectin-1-like	High	0	15.635	14	3	11	1	326	35	6.21	34.51	0.875	1.007	1.125	1.196	1.282	1.072	1.04	0.998	0.959	89.8	101	96.3	96.9	115.1	100.8	95.7	107.7	102.6	103.3	122.7	107.4
XP_021442410.1	fumarylacetoacetase	Medium	0.015	2.211	1	1	3	1	478	53	6.95	9.71	0.737	1.028	0.81	1.165	0.873	0.749	0.835	0.793	0.951	123.8	100.3	92.8	95.4	108.1	79.6	403.7	327.1	302.4	310.9	352.3	259.5
XP_021414646.1	galectin-3-binding protein A-like isoform X1	High	0	21.612	10	6	9	6	602	68.2	5.63	23.67	0.845	0.812	0.754	0.807	0.767	0.95	0.84	0.859	1.023	122.7	92.5	116.6	94.7	94.1	79.5	400.7	302.2	380.9	309.2	307.3	259.7
XP_021440912.1	galectin-3-like isoform X1	High	0.006	3.149	3	1	1	1	282	30.7	8.05	2.85	0.847	0.988	1.021	1.192	1.344	1.128	1.021	1.114	1.091	88.9	90.8	100.3	99.1	119.5	101.2	44.5	45.4	50.2	49.6	59.8	50.6
XP_021464991.1	GDH/6PGL endoplasmic bifunctional protein-like	High	0	13.268	5	4	6	4	795	89.9	7.69	19.41	0.83	0.963	0.933	1.018	1.215	1.193	0.878	1.081	1.231	92.3	86.2	110.2	106.1	112.1	93.1	559.3	522	667.4	642.6	679.3	564.1
XP_021435753.1	GDNF family receptor alpha 1 isoform X1	High	0	5.03	3	1	3	1	550	60.5	7.91	14.06	1.216	1.028	0.48	1.252	1.113	0.89	1.48	2.822	1.907	104.3	50	92.8	95.4	116.2	141.2	97.5	46.7	86.7	89.2	108.5	131.9
XP_021468596.1	gelsolin-like	High	0	40.116	16	11	17	11	770	84.7	8.34	55.93	1.168	1.285	0.975	1.498	1.486	0.992	1.361	1.779	1.307	80.4	78.4	79.7	102.5	119.5	139.5	1144.7	1116	1135.1	1458.6	1700.8	1985.8
XP_021431955.1	glucose-6-phosphate isomerase-like	High	0	39.707	16	8	19	7	553	62.1	6.79	67.67	1.102	1.153	1.149	1.328	1.406	1.058	1.269	1.348	1.062	81.3	93.4	86	99.2	114.3	125.9	891.5	1024	943.4	1087.6	1253.1	1380.4
XP_021442221.1	glucose-6-phosphate isomerase-like	High	0	18.831	12	6	14	5	553	62.4	7.42	47.9	1.574	1.084	1.024	1.141	1.167	1.023	1.658	1.795	1.083	83.8	85.8	85.7	92.9	97.8	154	310.4	317.7	317.4	343.9	362.3	570.3
XP_021440288.1	glutaminyl-peptide cyclotransferase-like	High	0	13.571	13	5	12	5	369	42	7.14	36.94	1.503	1.162	1.232	1.628	1.555	0.955	2.106	1.898	0.901	73.3	90.2	70	81.3	113.9	171.2	772.6	951.6	738	857.5	1201.2	1805.7
XP_021438913.1	glutathione peroxidase 3-like	High	0	14.256	24	5	7	5	229	26.2	5.96	21.16	1.098	1.078	1.219	1.561	1.804	1.156	1.589	1.624	1.022	71.4	87	82.5	88.9	128.8	141.4	325.9	397.4	376.6	406.1	588	645.4
XP_021479016.1	glyceraldehyde-3-phosphate dehydrogenase	High	0	22.168	25	8	16	8	334	35.9	8.56	47.97	1.705	1.018	0.94	1.569	2.489	1.586	2.629	4.512	1.716	50.5	47.5	80.1	81.6	125.8	214.4	690.6	649.5	1095.1	1114.5	1718.7	2930.4
XP_021425824.1	glycerol-3-phosphate dehydrogenase [NAD(+)], cytoplasmic-like	High	0	11.043	10	4	7	4	350	38	6.96	23.66	1.788	1.147	1.017	1.71	1.629	0.953	2.665	2.864	1.075	69.7	70.9	66.4	76.2	113.6	203.1	425.3	432.6	405.3	464.9	692.8	1238.8
XP_021477817.1	glycine-rich RNA-binding protein GRP1A-like	High	0.006	3.204	5	1	2	1	160	15.9	6.77	5.9	1.359	0.841	0.791	0.819	0.84	1.026	1.324	1.443	1.09	106	83.9	108.7	91.4	89	121	206.9	163.7	212.2	178.4	173.8	236.2
XP_021423107.1	Golgi apparatus protein 1-like	Medium	0.023	1.921	1	1	3	1	1154	131.8	7.03	10.26	0.68	0.654	0.749	1.018	1.09	1.072	1.059	0.99	0.935	112.1	84	120.1	78.5	122.2	83.1	369	276.5	395.4	258.6	402.3	273.7
NP_001118051.1	gonadal-soma derived growth factor precursor	High	0	12.819	20	3	5	3	215	23.5	5.74	18.55	1.238	1.13	0.902	0.975	0.874	0.897	1.068	1.2	1.123	104	93.8	93.3	105.4	90.9	112.6	128.3	115.8	115.1	130.1	112.2	138.9
XP_021421293.1	GPI transamidase component PIG-T-like	High	0.006	3.023	1	1	4	1	694	78.8	6.49	10.09	1.053	1.003	1.003	0.916	0.957	1.045	0.962	1.005	1.045	99	99.3	103.4	103.7	94.8	99.8	380.3	381.6	397.4	398.6	364.1	383.4
XP_021431610.1	granulins-like isoform X1	High	0	6.332	1	1	5	1	826	88	5.95	10.05	0.948	0.901	0.931	0.991	0.952	0.961	1.042	0.969	0.931	106.9	99.5	102.7	92.6	101.8	96.5	197.3	183.6	189.6	170.9	187.8	178
XP_021420611.1	granulins-like isoform X1	High	0	5.105	2	2	7	2	752	79.8	6.21	18.78	1.028	0.688	2.402	1.405	1.913	1.362	2.098	0.818	0.39	62.6	150.5	85.3	58.7	119.8	123.1	355	853	483.5	332.7	679.3	698
XP_021481183.1	granulins-like isoform X1	High	0	7.08	2	2	4	2	886	94.8	4.88	8.24	1.251	1.014	0.95	1.314	1.273	0.969	1.622	1.677	1.034	88.7	84.2	85.9	87.1	112.9	141.2	54.4	51.7	52.7	53.5	69.3	86.7
XP_021446819.1	GRB10-interacting GYF protein 1-like isoform X1	High	0	5.109	1	1	7	1	1054	116.6	5.64	24.9	1.179	1.21	1.081	1.174	1.07	0.912	1.143	1.167	1.021	93.3	100.9	85.1	103	99.9	117.8	501.4	541.8	457.1	553.3	536.6	632.6
XP_021462825.1	haptoglobin	High	0	95.465	54	12	84	6	319	35	8.56	271.06	1.14	1.12	1.057	2.854	2.236	0.783	2.905	2.411	0.83	70.6	74.6	55.3	61.9	157.8	179.8	1226.6	1296.5	960.8	1075.8	2742.6	3125.4
XP_021441697.1	haptoglobin-like isoform X1	High	0	66.031	47	12	75	6	319	35	8.22	238.99	1.122	1.124	1.042	2.349	1.936	0.824	2.344	2.085	0.889	75.9	79.1	62.6	70.4	147	165	3176.9	3310.3	2618.6	2944.2	6151.6	6901.6
NP_001158580.1	heme-binding protein 2 precursor	High	0	40.849	38	8	30	3	215	24.7	5.03	121.7	0.597	0.726	0.602	0.738	0.794	1.077	0.606	0.788	1.3	126.9	76.3	136.6	99.2	100.8	60.1	2228.6	1340.6	2399.5	1743.1	1770.3	1056.3
XP_021480137.1	heme-binding protein 2-like	High	0	24.126	25	6	17	1	214	24.7	5.9	60.07	0.554	0.748	0.561	0.715	0.602	0.842	0.529	0.594	1.122	151.2	84.9	127.3	95.2	91	50.4	117.6	66	99	74	70.8	39.2
XP_021413552.1	hemoglobin subunit alpha	High	0	22.353	32	4	19	2	143	15.2	8.4	49.32	1.012	0.543	0.656	0.627	0.694	1.107	1.168	1.071	0.917	126.1	82.6	139.5	75.8	87.5	88.5	277.7	182	307.4	167	192.7	195
XP_021480955.1	hemoglobin subunit alpha-1	High	0	33.189	42	5	28	3	143	15.2	9.2	90.85	1.017	0.515	0.559	0.595	0.639	1.074	1.174	1.162	0.99	134.1	75	144	74.2	85.7	87.1	2176.8	1216.5	2336.8	1203.8	1390.5	1413.5
NP_001154036.1	Hemoglobin subunit alpha-4	High	0	30.254	33	5	13	1	143	16	8.13	40.46	1.31	0.461	0.473	0.485	0.522	1.077	1.376	1.446	1.051	141.1	66.7	151.9	70.1	73.6	96.5	181.4	85.7	195.3	90.1	94.7	124
XP_021480954.1	hemoglobin subunit alpha-4-like	High	0	35.377	45	6	23	3	143	16	8.63	79.4	1.096	0.599	0.673	0.606	0.672	1.109	1.109	1.094	0.987	123.6	83.2	137	82.1	83	91	608.1	409.5	674.1	404	408.5	447.9
XP_021413550.1	hemoglobin subunit alpha-4-like	High	0	35.455	45	6	16	1	143	15.9	8.6	50.81	3.313	0.934	0.882	0.387	0.429	1.108	1.373	1.613	1.175	102.1	90	113.2	105.7	43.8	145.1	166.5	146.8	184.6	172.5	71.5	236.7
XP_021480949.1	hemoglobin subunit beta	High	0	81.965	75	10	83	1	148	16.1	7.11	229.96	0.991	0.629	0.735	0.712	0.785	1.102	1.121	1.058	0.944	117.8	86.6	129.8	81.7	92.5	91.6	362.1	266	398.8	251	284.1	281.5
XP_021478098.1	hemoglobin subunit beta-1 isoform X1	High	0	57.3	68	9	45	0	148	16	7.33	118.99	0.901	0.522	0.874	0.592	1.134	1.915	1.021	1.169	1.145	86.4	75.5	165.5	86.4	98	88.2	165.4	144.5	316.7	165.4	187.5	168.9
XP_021413549.1	hemoglobin subunit beta-1-like	High	0	58.682	84	11	55	2	147	15.9	9.01	173.25	0.977	0.49	0.544	0.575	0.656	1.142	1.147	1.177	1.027	132.1	71.9	150.8	73.8	86.7	84.7	3391.3	1845.9	3871.5	1895.3	2225.4	2173.1
XP_021480953.1	hemoglobin subunit beta-1-like isoform X2	High	0	57.794	76	10	46	1	147	16	9	143.28	0.973	0.513	0.647	0.572	0.732	1.278	1.087	1.101	1.013	119.4	77.3	152.7	78.2	87.4	85	403	260.7	515.2	264	294.8	287
NP_001118017.1	hemoglobin subunit beta-4	High	0	70.89	75	10	80	1	148	16.1	7.11	217.77	1.122	0.551	0.645	0.59	0.687	1.165	1.202	1.195	0.994	122.2	78.9	142.3	78.4	84	94.2	3797.2	2449.7	4421.9	2435	2608.7	2926.7
XP_021453746.1	hemopexin	High	0	147.347	44	15	536	15	445	50.3	6.14	1959.12	0.841	0.997	0.9	1.117	1.04	0.931	0.943	0.972	1.031	105.7	95.2	98.5	98.1	110	92.5	12976	11681.5	12087.1	12045	13498.4	11353.9
XP_021464322.1	hemopexin	High	0	287.111	62	19	1015	19	442	49.9	6.14	2963.86	0.999	0.98	0.949	1.093	1.043	0.954	1.115	1.098	0.985	101.3	96.1	96.6	94.7	105.7	105.6	27371.8	25970.9	26107.7	25576.3	28542.2	28517.1
XP_021462340.1	heparin cofactor 2 isoform X1	High	0	95.641	21	13	81	13	580	66.2	6.98	298.94	1.205	1.079	1.122	0.899	0.982	1.092	1.005	1.055	1.05	91.5	102.7	99.9	107.8	89.8	108.3	3275.8	3677.1	3577.8	3859.5	3217.4	3877.6
XP_021425592.1	hepatocyte growth factor-like protein	High	0	61.277	23	15	34	5	712	81.3	6.8	112.66	1.185	1.053	1.13	1.19	1.263	1.062	1.339	1.325	0.989	84.9	95.9	90.1	94.9	107.2	127	770	870	817.5	860.6	972.8	1152.4
XP_021465005.1	hepatocyte growth factor-like protein	High	0	75.27	27	18	45	8	711	81.4	7.58	146.61	1.233	1.038	1.109	1.051	1.115	1.061	1.249	1.24	0.993	88.7	98.4	94.1	97.7	99	122	2163.3	2399.3	2294.6	2381.5	2412.5	2974.4
XP_021416707.1	hepcidin-like	High	0	4.428	18	2	4	2	88	9.8	7.3	8.14	1.748	0.926	1.035	8.041	9.471	1.178	15.171	15.992	1.054	19.8	20.5	23.3	21.6	187.4	327.5	58.3	60.3	68.6	63.6	551.9	964.5
NP_001158583.1	high choriolytic enzyme 1 precursor	High	0	10.349	13	3	8	3	287	32.2	6.23	25.99	1.532	1.071	1.175	2.706	3.03	1.12	3.872	3.95	1.02	49.3	58	55.2	59.1	149.4	228.9	184.8	217.1	206.9	221.5	559.9	857.8
XP_021460411.1	histidine-rich glycoprotein-like	High	0	164.444	43	17	323	17	503	55	6.83	814.83	1.108	1.14	1.137	0.994	0.932	0.938	0.967	0.909	0.94	98.2	111.7	92.1	104.9	91.6	101.5	13265.2	15078.7	12436.4	14171.3	12364.7	13706
XP_021424008.1	histone H1-like isoform X1	High	0	7.607	10	2	4	2	188	18.9	10.84	12.32	1.203	0.238	0.859	0.309	0.855	2.765	1.563	1.198	0.766	83.7	71.9	231.6	55.1	71.6	86.1	281.1	241.4	777.4	185	240.4	289.1
XP_021474674.1	histone H2AX	Medium	0.015	2.203	5	1	4	1	142	14.9	10.9	10.71	1.251	0.345	0.547	0.417	0.52	1.248	1.511	1.19	0.787	136.5	74.6	170.3	58.8	71	88.8	532	291	664.1	229.1	276.8	346.2
XP_021448780.1	histone H2B	High	0	14.89	26	3	5	3	124	13.6	10.37	17.51	1.251	0.381	0.648	0.447	0.537	1.201	1.468	1.037	0.707	132.9	86.1	159.6	60.8	71.4	89.3	354.3	229.5	425.6	162.2	190.3	238.1
XP_021424010.1	histone H3-like	High	0	7.359	15	3	6	3	166	19	11.28	18.18	1.327	0.374	0.597	0.489	0.606	1.241	1.735	1.347	0.777	127.3	76	158	59	77.2	102.4	482.7	288.2	598.9	223.9	292.7	388.3
XP_021424020.1	histone H4	High	0	23.528	50	5	19	5	103	11.4	11.36	58.98	0.981	0.402	0.635	0.566	0.677	1.196	1.383	1.046	0.756	129	81.9	154.3	61.9	87.3	85.6	1313	833.2	1569.7	630.3	888.3	871.4
XP_021445014.1	histone-lysine N-methyltransferase 2C-like	Medium	0.025	1.881	0	1	1	1	5220	568.2	6.86	0	1.206	0.978	1.087	1.03	0.926	0.899	1.269	1.027	0.809	101.6	110.4	91.3	89.3	94	113.4	13.7	14.9	12.3	12.1	12.7	15.3
XP_021461640.1	hyaluronan-binding protein 2	High	0	140.18	32	18	129	18	623	68.3	7.71	447.98	0.952	1.095	1.044	0.955	0.896	0.939	0.83	0.817	0.985	104.1	108.8	97.8	107.1	93.4	88.8	6167.1	6440.5	5791.3	6341.4	5528.4	5260.8
XP_021427294.1	ictacalcin-like	Medium	0.012	2.246	8	1	3	1	92	10.3	6.07	7.34	0.634	1.268	0.852	0.922	0.841	0.913	0.461	0.627	1.358	113.3	96.5	103.4	131.1	95.3	60.5	290.7	247.5	265.3	336.3	244.6	155.1
XP_021454013.1	ictacalcin-like	High	0	10.09	14	1	3	1	92	10.2	5.17	9.84	0.854	1.26	0.977	1.291	1.187	0.919	0.875	1.037	1.186	95.9	93.7	88.2	111.1	113.9	97.2	110.7	108.2	101.7	128.2	131.4	112.2
XP_021448495.1	immunoglobulin kappa light chain-like	High	0	14.373	22	4	12	1	243	26.3	5.41	35.81	0.648	0.391	0.697	0.655	0.66	1.008	1.084	0.613	0.565	143.4	99.9	144.5	56.5	94.6	61.2	612.2	426.7	616.9	241.1	403.8	261.5
XP_021466756.1	immunoglobulin kappa light chain-like	High	0	19.399	26	5	11	1	246	26.7	5.6	32.8	0.959	1.407	1.245	0.887	0.924	1.041	0.604	0.712	1.177	91.4	113.8	95.2	134	84.5	81	542.3	675.2	564.8	794.8	501.2	480.4
XP_021451872.1	immunoglobulin kappa light chain-like	High	0	15.865	26	5	8	1	242	26.2	5.87	23.69	0.991	5.241	0.874	1.029	0.926	0.9	0.195	1.051	5.399	64.3	56.2	57.9	303.2	59.5	59	80.4	70.2	72.4	379.3	74.5	73.8
XP_021415090.1	immunoglobulin lambda-1 light chain-like isoform X1	High	0.006	3.221	4	1	1	1	242	26.1	6.87	2.55	1.186	0.699	0.387	0.634	0.271	0.426	1.077	0.828	0.769	222	86	94.7	66.1	60	71.2	94.4	36.6	40.3	28.1	25.5	30.3
XP_021434199.1	immunoglobulin lambda-1 light chain-like, partial	High	0	20.952	9	2	18	2	280	30.3	6.51	48.68	0.858	0.915	1.09	0.985	0.927	0.94	0.925	0.73	0.79	106.9	116.5	100.5	92	99.1	85	720.9	785.5	678	620.3	668.1	573.5
XP_021428520.1	immunoglobulin lambda-like polypeptide 5	High	0	14.472	15	2	13	2	220	24.4	8.47	37.68	1.12	1.067	0.779	0.807	0.588	0.728	0.847	0.845	0.997	132.5	103.2	96.4	102.9	77.8	87.2	475.3	370.2	345.9	369.3	279.3	312.7
XP_021425781.1	inhibin beta C chain	High	0.002	3.445	3	1	2	1	387	43	7.8	7.62	1.03	0.841	0.752	0.76	0.781	1.028	0.931	1.069	1.149	114.7	86.3	117.9	99.1	89.6	92.3	196.9	148.1	202.3	170.1	153.8	158.4
NP_001118124.1	insulin-like growth factor binding protein 5 precursor	Medium	0.034	1.71	3	1	1	1	270	29.9	8.24	2.86	1.221	0.922	1.01	0.738	0.834	1.13	0.977	1.008	1.032	99.4	100.4	112.4	103.6	82.9	101.2	120.7	122	136.4	125.8	100.7	122.9
XP_021466677.1	insulin-like growth factor-binding protein 2-A isoform X1	High	0	6.195	8	2	3	2	288	32	7.99	10.42	1.183	1.1	1.022	0.883	0.857	0.971	0.949	0.993	1.046	101.1	103.3	98.2	108.1	86.7	102.6	126.6	129.3	123	135.3	108.5	128.4
NP_001118029.1	insulin-like growth factor-binding protein 3 precursor	High	0.001	3.946	4	1	1	1	283	31.7	7.14	3.79	0.919	1.131	1.244	0.735	0.888	1.208	0.598	0.656	1.098	92	114.4	111.1	125.7	81.7	75.1	19	23.6	22.9	25.9	16.9	15.5
XP_021480674.1	insulin-like growth factor-binding protein complex acid labile subunit	High	0	27.823	14	7	23	1	599	67.8	7.93	88.16	0.87	0.921	0.966	0.88	0.951	1.08	0.832	0.857	1.03	103.1	99.6	111.4	102.6	98.1	85.4	91.8	88.7	99.2	91.3	87.3	76
XP_021413529.1	insulin-like growth factor-binding protein complex acid labile subunit	High	0	41.559	23	10	29	4	599	67.8	7.78	110.38	0.958	1.055	1.055	0.863	0.909	1.053	0.784	0.826	1.054	100	105.5	105.3	111.1	90.9	87.2	1322.7	1395.1	1393.2	1469.9	1203	1153
XP_021476279.1	integrin beta-1-like isoform X1	High	0	78.653	20	15	75	1	809	89.4	5.91	228.95	0.7	1.154	1.097	0.721	0.719	0.997	0.437	0.459	1.049	109.8	120.4	109.4	126.3	78.9	55.2	74.3	81.5	74.1	85.5	53.4	37.4
XP_021476280.1	integrin beta-1-like isoform X2	High	0	128.96	34	23	118	9	799	88.4	5.58	350.64	0.662	1.255	1.163	1.206	1.031	0.855	0.636	0.587	0.922	103.4	120.2	88.4	110.9	106.6	70.5	5327.7	6195.2	4552.9	5712	5492.9	3634.1
XP_021471522.1	intelectin	High	0.001	4.327	6	1	5	1	325	36.1	6.11	19.11	1.031	0.753	0.853	1.565	1.613	1.03	2.144	1.95	0.909	86.5	73.8	89.2	67.1	139.6	143.9	26.7	22.8	27.5	20.7	43.1	44.4
XP_021421369.1	intelectin-like	High	0	11.538	12	3	7	3	330	37.1	6.52	23.25	0.582	0.866	0.861	1.508	1.426	0.946	1.013	0.964	0.952	102	87.8	96.5	83.6	145.5	84.6	392.7	338	371.4	321.6	560.1	325.8
XP_021419888.1	inter-alpha-trypsin inhibitor heavy chain H2	High	0	82.953	24	17	77	5	916	103	6.98	238.13	1.155	1.111	1.033	0.767	0.835	1.089	0.797	0.933	1.171	97.9	101.1	106.5	118.4	81.7	94.4	536.5	554.3	584.1	649.1	448.1	517.4
XP_021432975.1	inter-alpha-trypsin inhibitor heavy chain H2-like isoform X1	High	0	84.049	25	18	80	6	955	106.8	7.06	243.51	1.061	1.007	1.001	0.808	0.866	1.072	0.852	0.918	1.078	101.1	101.2	108.3	109	87.5	92.9	3685.8	3688.1	3950.1	3976	3190.7	3386.2
XP_021425320.1	inter-alpha-trypsin inhibitor heavy chain H3-like	High	0	118.608	21	19	110	14	909	102	5.77	385.19	0.862	0.848	0.91	1.017	0.967	0.951	1.034	0.917	0.887	109.7	99.8	104.4	88.5	106.1	91.5	7282	6626	6926.2	5875.3	7041.9	6073.3
XP_021424380.1	inter-alpha-trypsin inhibitor heavy chain H3-like isoform X1	High	0	196.213	36	28	161	18	911	100.9	6.76	573.55	0.827	1.002	1.066	0.949	0.968	1.02	0.783	0.75	0.958	102.1	108.9	104.1	104.3	98.9	81.7	8448.1	9007.1	8614.2	8629.5	8178.2	6759.7
XP_021465270.1	inter-alpha-trypsin inhibitor heavy chain H3-like isoform X1	High	0	70.318	15	14	46	9	874	98.4	5.49	162.97	0.856	0.717	0.821	1.039	1.189	1.144	1.241	1.239	0.998	100.1	82.2	114.5	82.1	119	101.9	1485.3	1219.7	1698.6	1217.7	1765.5	1511.7
XP_021466163.1	inter-alpha-trypsin inhibitor heavy chain H4-like isoform X1	High	0	145.359	38	27	125	17	891	98	6.37	432.71	0.8	0.893	1.099	0.898	0.934	1.04	0.805	0.68	0.845	104.3	114.7	108.5	97	97.5	78	3137.7	3449.3	3264.4	2916	2931.4	2346.5
XP_021447788.1	intercellular adhesion molecule 1-like isoform X1	High	0	8.592	8	2	2	2	369	40.5	6.9	7.25	0.63	0.702	0.599	1.108	1.024	0.924	0.994	1.076	1.083	124	74.3	114.5	80.4	126.9	79.9	89.3	53.5	82.5	58	91.5	57.6
XP_021418842.1	interleukin-1 receptor accessory protein-like isoform X1	High	0	5.239	3	2	3	2	719	80.4	8.18	8.44	0.984	0.988	0.946	0.917	0.96	1.047	0.913	0.998	1.093	101.2	95.7	105.9	104.6	97.1	95.5	106.1	100.4	111.1	109.7	101.8	100.2
XP_021479754.1	keratinocyte-associated transmembrane protein 2-like	High	0	5.49	10	2	8	2	420	45.3	4.68	26.68	1.045	0.95	0.906	0.936	0.884	0.945	1.029	1.019	0.99	108	97.9	102	96.9	95.5	99.7	878.8	796.5	830.3	788.8	777	811.7
XP_021463128.1	kinesin-like protein kif7	Medium	0.023	1.934	1	1	1	1	1330	150.4	6.64	0	0.848	0.838	0.931	0.893	1.03	1.153	0.903	0.938	1.039	100.8	93.8	116.2	97.4	103.8	88	27.7	25.8	32	26.8	28.5	24.2
XP_021454929.1	kininogen-1-like	High	0	99.575	41	15	126	9	371	41.1	5	431.29	1.037	1.015	0.982	0.859	0.837	0.974	0.878	0.883	1.006	106.2	104.3	103.4	105	88.9	92.2	8092.8	7950.7	7881.1	7999.8	6771.7	7022.9
XP_021459817.1	kininogen-1-like	High	0	57.771	30	10	74	4	373	41.1	4.82	240.31	1.219	1.036	0.935	0.887	0.822	0.927	1.043	1.072	1.028	106.2	99.3	98.5	102.1	87.4	106.5	726	678.7	673.1	697.5	597	727.7
XP_021427649.1	ladderlectin isoform X1	High	0	14.983	27	4	9	4	186	20.7	4.91	34.84	1.256	1.871	1.404	1.086	0.69	0.636	0.729	0.618	0.848	103.7	145.5	65.9	123.4	71.6	89.9	597.7	839	380.2	711.3	412.7	518.2
XP_021452379.1	ladderlectin-like	High	0	47.167	52	7	57	3	186	20.6	4.73	170.19	0.317	0.26	0.376	0.804	1.171	1.457	0.982	0.987	1.005	126.2	47.5	183.8	47.7	147.8	46.9	3864.4	1454.2	5629.5	1462	4526.2	1435.9
XP_021437612.1	latexin-like	High	0	21.133	13	3	30	2	290	32.4	5.27	65.27	1.03	0.975	1.094	0.921	1.002	1.088	0.972	0.943	0.97	95.6	104.6	104	101.4	95.8	98.6	181.4	198.5	197.5	192.6	181.8	187.2
NP_001117781.1	LECT2 neutrophil chemotactic factor precursor	High	0	47.305	43	5	56	5	156	17	9.11	192.06	1.763	1.161	1.062	2.179	1.934	0.887	3.31	3.209	0.97	64.4	68.4	57.1	66.3	124.5	219.4	1048.4	1113.6	930.3	1079.7	2027.4	3573.8
XP_021467190.1	leucine-rich alpha-2-glycoprotein-like	High	0	20.875	14	6	22	5	332	37.2	6.83	64.57	1.155	0.901	1.15	1.154	1.339	1.161	1.479	1.345	0.909	82.9	95.3	96.2	86.6	111	128.1	1444.4	1660.4	1676.6	1509.8	1934.1	2233.8
XP_021467189.1	leucine-rich alpha-2-glycoprotein-like	High	0	28.328	22	6	17	5	338	37.9	6.74	39.96	1.159	0.902	0.951	1.004	1.025	1.022	1.289	1.249	0.969	98.2	93.5	100.4	90.6	100.7	116.7	529.4	503.7	540.8	488	542.7	628.9
XP_021449049.1	leucine-rich repeat and immunoglobulin-like domain-containing nogo receptor-interacting protein 1	High	0	4.784	14	2	3	2	138	15.3	7.75	5.28	0.904	1.013	0.953	0.668	0.638	0.955	0.597	0.605	1.015	117.9	112.3	112.5	114	75.2	68	169	161.1	161.4	163.4	107.8	97.5
XP_021419133.1	leukotriene A-4 hydrolase-like	High	0	6.895	3	2	6	2	621	70.4	6.71	18.61	0.978	1.028	0.99	1.37	1.33	0.971	1.303	1.313	1.007	91.1	90.2	88.4	90.9	121.1	118.4	397.4	393.6	385.8	396.6	528.6	516.7
XP_021474428.1	lipocalin-like	High	0	6.449	16	2	5	2	181	20.1	7.87	17.71	0.738	0.819	0.837	0.588	0.636	1.081	0.53	0.561	1.058	122.2	102.3	132.2	108.2	77.8	57.4	503.3	421.3	544.3	445.6	320.2	236.2
XP_021461250.1	lipocalin-like	High	0	14.494	20	3	7	3	182	21	6.76	31.75	0.98	1.063	1.11	0.901	0.93	1.032	0.831	0.822	0.989	98.7	109.5	101.8	108.3	91.8	90	354.9	393.8	366.1	389.4	330.1	323.6
XP_021476060.1	lipocalin-like	High	0	29.201	44	6	43	3	181	20.3	6.9	147.91	1.063	0.977	1.175	0.795	0.951	1.197	0.865	0.86	0.995	92.3	108.4	110.4	107.9	87.8	93.3	2136.2	2510.1	2556.5	2497.3	2031.9	2159.2
XP_021447067.1	lipocalin-like	High	0	20.864	31	5	23	4	183	20.3	6.77	77.22	1.082	1.144	1.197	0.82	0.8	0.975	0.776	0.723	0.932	100.8	120.6	98.3	112.4	80.6	87.2	704.2	842.8	686.8	785.7	563.4	609.4
XP_021418021.1	lipocalin-like	High	0	20.224	28	5	30	2	181	20.3	7.71	114.54	1.181	1.758	0.624	1.094	1.029	0.941	0.735	1.947	2.65	92.8	57.9	87.4	153.6	95.5	112.8	215.9	134.8	203.2	357.2	222.2	262.5
XP_021419721.1	L-lactate dehydrogenase A chain	High	0	8.966	8	2	4	2	332	36.3	7.46	9.67	2	1.109	1.154	1.187	1.615	1.36	2.142	2.8	1.307	60.8	70.2	82.7	91.7	98.2	196.4	120.1	138.5	163.4	181.1	194	387.9
XP_021419099.1	L-lactate dehydrogenase B chain	High	0	5.619	6	2	4	2	334	36.3	7.23	12.73	1.38	1.104	1.147	1.068	1.145	1.072	1.334	1.377	1.032	84.2	96.6	90.3	99.7	96.4	133	139.3	159.7	149.3	164.9	159.4	220
XP_021417240.1	LOW QUALITY PROTEIN: complement C3-like	High	0	351.899	36	55	713	13	1529	169.9	6.51	1928.3	1.891	1.41	1.418	1.426	1.259	0.883	1.912	1.679	0.878	73.3	103.9	64.7	91.3	92.3	174.5	1837.4	2606.3	1622.8	2288.2	2313.5	4375.6
XP_021479501.1	LOW QUALITY PROTEIN: heat shock cognate 70 kDa protein-like	High	0	13.753	5	4	7	4	660	72.9	5.38	25.15	1.271	1.092	1.054	1.196	1.145	0.957	1.391	1.381	0.992	90.1	95	86.3	94.3	103.2	131.2	688	725.2	658.6	719.5	787.5	1001.2
XP_021429991.1	LOW QUALITY PROTEIN: protein Z-dependent protease inhibitor-like	High	0	17.74	11	5	8	3	441	50.6	5.95	23.52	1.165	1.119	1.26	0.861	1.048	1.217	0.897	0.969	1.081	84.4	106.4	102.7	115	88.5	103.1	265.6	334.7	323.3	361.8	278.5	324.4
XP_021436581.1	LOW QUALITY PROTEIN: von Willebrand factor-like	High	0	31.704	6	8	15	8	1984	216.1	6	53.02	1.097	1.175	1.2	0.873	0.964	1.104	0.815	0.88	1.081	90.6	108.8	100.1	117.5	87.3	95.7	681.8	818.3	752.9	884.4	656.9	720.5
XP_021432624.1	lumican-like	High	0	56.114	36	12	56	3	342	38.1	6.44	168.33	1.008	0.924	0.98	0.976	0.978	1.002	1.065	1.005	0.944	102.2	100.2	102.4	94.5	99.9	100.7	3961.9	3884	3967.9	3664.6	3872.8	3904.1
XP_021419682.1	lumican-like	High	0	58.378	31	11	46	2	342	38.1	6.16	143.29	1.074	0.912	0.904	0.973	0.906	0.931	1.146	1.077	0.94	107.8	97.5	100.4	91.6	97.7	104.9	659.5	596.1	614.2	560.2	597.5	641.8
NP_001118188.1	lysozyme C II precursor	High	0	45.425	50	5	49	5	144	15.7	8.48	150.44	1.221	1.013	1.192	1.448	1.655	1.143	1.745	1.695	0.972	73.4	87.6	83.9	85.1	121.6	148.4	959.8	1144.1	1097	1111.6	1588.5	1939.8
XP_021412723.1	lysozyme g-like	Medium	0.025	1.898	4	1	1	1	214	23.6	6.15	2.3	1.035	0.54	0.572	0.633	0.501	0.791	1.212	0.906	0.748	157.5	90	124.6	67.3	78.9	81.6	58.7	33.5	46.4	25.1	29.4	30.4
XP_021416458.1	lysozyme g-like isoform X1	High	0	22.092	34	5	12	5	202	22.2	9.09	40	1.219	0.908	0.941	0.922	0.955	1.037	1.238	1.237	0.999	99.4	93.5	103	93.5	94.9	115.7	527.1	496.2	546.4	495.9	503.7	613.9
XP_021470842.1	malate dehydrogenase, cytoplasmic-like	High	0	42.97	31	12	28	6	401	44.2	8.09	91.37	1.183	1.043	1.062	1.149	1.092	0.95	1.305	1.218	0.933	93.9	99.7	89.3	93.1	102.6	121.4	1814	1926.1	1723.9	1797.3	1981.6	2345.1
XP_021412976.1	malate dehydrogenase, cytoplasmic-like isoform X1	High	0	33.91	23	9	22	3	350	38.2	7.2	78.74	0.801	1.078	0.862	1.149	0.92	0.801	0.854	0.856	1.002	115.7	99.7	92.7	99.9	106.5	85.4	440	379.2	352.4	380	405	324.6
NP_001153952.1	mannan-binding lectin H2 precursor	High	0	56.863	28	7	105	7	242	25.8	5.33	384.03	0.995	1.075	1.089	0.919	0.869	0.946	0.85	0.794	0.934	103.7	112.9	98.1	105.5	90.1	89.6	5805.1	6320.9	5490.9	5902.7	5044.1	5017.2
XP_021437654.1	mannan-binding lectin serine protease 2-like	High	0	52.361	12	12	26	12	1329	145.8	5.66	81.1	0.87	0.796	0.954	0.826	0.9	1.09	0.903	0.82	0.908	107.3	102.4	116.9	93	96.5	84	1239.7	1183.2	1350.6	1074.6	1115.7	970.6
XP_021444385.1	mannose-specific lectin-like	High	0	8.878	17	2	4	2	118	14.2	8.7	14.89	0.757	1.474	0.834	1.302	0.792	0.608	0.668	0.718	1.074	126.9	105.9	77.1	113.7	100.4	76	411.3	343.2	250.1	368.7	325.5	246.4
XP_021438429.1	mannosyl-oligosaccharide 1,2-alpha-mannosidase IA-like	High	0	4.634	2	1	1	1	668	74.9	7.46	3.95	1.309	1.104	1.083	0.838	0.669	0.798	0.993	0.808	0.814	113.1	122.4	90.3	99.7	75.6	98.9	58.2	63	46.4	51.3	38.9	50.9
XP_021430202.1	MARCKS-related protein-like	High	0	10.404	10	2	8	2	198	19.9	4.64	25.13	1.584	1.151	0.969	1.757	1.418	0.807	2.418	2.318	0.958	81.4	78.9	65.7	75.6	115.5	182.9	111.9	108.4	90.3	103.9	158.6	251.2
XP_021414672.1	metalloproteinase inhibitor 2-like isoform X1	High	0	10.765	19	5	13	5	194	21.6	8.25	33.98	1.218	0.929	1.042	0.834	0.854	1.024	1.093	0.998	0.914	101.5	105.7	104	96.6	86.7	105.5	1161.9	1210.2	1189.8	1105.6	991.8	1208.1
XP_021413598.1	microfibril-associated glycoprotein 4-like	High	0	10.206	11	3	6	3	240	27.2	6.43	19.4	1.126	1.344	1.144	0.924	0.866	0.937	0.774	0.853	1.102	97	111	91	122.3	84.1	94.7	415.1	474.7	389.1	523.1	359.6	405
XP_021420241.1	microfibril-associated glycoprotein 4-like	High	0	29.904	20	3	17	3	237	26.6	5.77	34.49	1.139	1.015	0.946	1.715	1.918	1.118	1.925	2.309	1.199	72.3	68.4	80.8	82	138.6	157.9	256.6	242.7	286.9	291.1	492	560.3
XP_021447426.1	microfibril-associated glycoprotein 4-like	High	0	21.126	14	3	19	1	238	26.5	5.55	56.15	1.545	1.234	1.015	2.222	2.041	0.919	2.782	3.107	1.117	64.8	65.8	59.5	73.4	132.2	204.3	889.9	903.2	817.5	1008.5	1816.4	2805.9
XP_021451323.1	microfibril-associated glycoprotein 4-like	High	0	44.327	32	7	45	7	238	27.1	7.34	138.71	1.716	1.526	0.924	1.763	1.251	0.71	1.982	2.322	1.172	84.3	78	59.8	91.3	105.5	181	2638.4	2439.1	1872.5	2857.8	3300.7	5664.7
XP_021451933.1	microfibril-associated glycoprotein 4-like	High	0	20.849	14	3	18	1	236	26.2	5.36	52.56	2.265	1.369	1.546	1.41	1.499	1.063	2.333	2.196	0.941	60.3	93.2	64.1	87.7	90.3	204.5	39.1	60.4	41.6	56.9	58.6	132.7
XP_021478894.1	moesin isoform X1	High	0	38.06	21	13	26	13	579	68.1	6.23	82.65	1.081	1.076	0.911	1.185	1.048	0.884	1.19	1.243	1.044	101.2	92.2	89.5	96.3	106.1	114.6	1637.8	1491.9	1448.4	1558.1	1716.4	1854.8
XP_021466807.1	multiple inositol polyphosphate phosphatase 1-like	High	0	20.332	13	6	16	6	461	52.6	6.71	50.08	0.931	0.983	0.964	0.964	0.946	0.982	0.912	0.914	1.001	104.6	100.8	102.7	100.9	99	92.1	874.9	843.3	858.8	844.4	827.9	770.4
XP_021469363.1	myocilin-like	High	0	14.877	7	3	10	3	456	50.8	6.84	33.21	1.038	0.976	1.027	0.908	0.95	1.046	0.966	0.961	0.994	99.5	102.2	104.1	101.6	94.5	98.2	598.7	614.7	626.1	611.1	568.8	590.6
XP_021454984.1	myocilin-like	High	0	5.982	6	2	3	2	476	52.5	7.25	9.46	1.287	0.997	1.187	0.76	0.816	1.073	0.982	0.885	0.901	96.8	114.9	103.9	103.6	79	101.7	284.5	337.7	305.4	304.4	232.2	298.8
XP_021431248.1	myosin heavy chain, fast skeletal muscle-like	High	0	11.139	2	4	8	1	1952	223.8	6.09	32.05	3.097	1.037	1.115	1.757	2.207	1.256	5.247	6.13	1.168	43.7	48.8	54.9	57	96.5	299	120.1	133.9	150.9	156.5	265.1	821.1
XP_021452021.1	myosin heavy chain, fast skeletal muscle-like	High	0	107.171	15	25	51	22	1765	202	5.64	181.41	4.827	1.033	1.049	1.678	1.849	1.102	7.838	8.51	1.086	39.8	41.8	43.9	45.4	73.6	355.5	1155.8	1211.9	1273.4	1315.9	2136.7	10314
NP_001117754.1	myostatin 1 precursor	High	0	5.166	4	1	2	1	373	42	6.46	8.84	0.682	0.855	0.653	0.859	0.615	0.716	0.685	0.642	0.937	149.4	97.6	106.9	91.4	91.9	62.6	64.9	42.4	46.4	39.7	39.9	27.2
XP_021423766.1	N-acetylmuramoyl-L-alanine amidase-like	High	0	25.818	17	6	17	6	482	53.7	6.77	41.69	1.079	1.007	1.042	1.181	1.237	1.048	1.265	1.282	1.013	89.3	93	93.6	94.2	110.5	119.3	498	518.7	521.9	525.4	616.2	664.9
XP_021444739.1	nectin-4-like isoform X1	Medium	0.036	1.668	3	1	1	1	615	69.2	6.7	0	0.611	0.726	0.74	1.016	1.157	1.139	0.854	0.954	1.117	107.7	79.8	122.7	89.1	124.6	76.1	14.7	10.9	16.8	12.2	17	10.4
XP_021429458.1	nesprin-1-like	Medium	0.018	2.015	0	1	2	1	8849	1011.9	5.47	5.64	1.03	1.135	1.045	1.09	1.045	0.958	0.989	1.029	1.041	96.6	101	92.6	105.1	100.9	103.9	179.6	187.7	172.1	195.4	187.6	193.2
XP_021472488.1	neural cell adhesion molecule L1-like	High	0	91.257	17	19	63	19	1243	137.8	5.82	208.62	0.884	1.072	1.161	0.901	0.891	0.99	0.742	0.678	0.914	101.9	118.3	100.8	108.1	90.8	80.2	3104.2	3605.1	3071.8	3293.3	2766.6	2444.9
XP_021438926.1	neuroblast differentiation-associated protein AHNAK-like	High	0	7.591	3	2	3	2	5770	612.3	5.62	9.39	1.225	0.99	0.956	1.037	1.017	0.981	1.283	1.304	1.016	97.2	92.9	95.4	94.4	98.9	121.2	178.1	170.2	174.7	172.9	181.1	221.9
XP_021477400.1	neurofilament heavy polypeptide-like	High	0.002	3.458	1	1	3	1	860	95.9	5.17	8.64	0.581	0.586	0.592	0.863	0.904	1.047	0.856	0.887	1.035	128.2	75.9	134.2	78.6	115.8	67.3	402.7	238.5	421.6	246.9	363.9	211.4
XP_021460215.1	neuronal cell adhesion molecule-like	High	0.002	3.46	1	1	1	1	1305	144.8	6.18	2.74	1.084	0.978	1.21	0.905	0.916	1.012	1.003	0.821	0.818	98	118.6	99.2	97	89.8	97.3	48.8	59.1	49.4	48.4	44.7	48.5
XP_021466629.1	neuropilin-2	High	0	4.426	1	1	3	1	954	104.5	6.1	11.89	0.624	0.864	1.206	1.131	1.255	1.109	0.817	0.649	0.795	95.1	114.6	105.5	91.1	119.3	74.4	103.4	124.6	114.6	99	129.7	80.9
XP_021458783.1	neutrophil gelatinase-associated lipocalin isoform X1	Medium	0.04	1.568	4	1	1	1	188	21.3	9.69	2.64	1.043	1.227	1.066	0.821	0.797	0.971	0.698	0.78	1.118	102.4	109.2	99.5	122	81.7	85.2	90.9	96.9	88.3	108.3	72.5	75.6
XP_021420238.1	nidogen-1	High	0	6.575	2	2	5	2	1217	133.2	5.69	18.43	1.338	1.004	1.102	1.073	0.953	0.888	1.431	1.158	0.809	98.2	108.2	87.2	87.5	93.6	125.3	375	413.3	333.2	334.4	357.6	478.5
NP_001117775.1	nucleoside diphosphate kinase	High	0	11.561	26	3	5	2	151	16.9	8.57	17.87	0.817	1.069	0.905	1.011	0.872	0.862	0.773	0.787	1.018	113.8	103	98.1	104.9	99.2	81	170.2	154.1	146.7	156.9	148.4	121.2
XP_021411842.1	nucleoside diphosphate kinase B isoform X1	High	0	34.223	61	8	26	4	152	17.1	6.92	88.77	1.696	1.054	1.226	1.418	1.413	0.997	2.282	1.955	0.857	74.3	91	74	78	104.9	177.9	1153.3	1413.3	1149.3	1210.8	1629.4	2763.2
XP_021480396.1	nucleoside diphosphate kinase B-like	High	0	30.162	55	7	27	3	152	17.1	7.46	97.65	2.332	1.061	1.252	1.903	1.808	0.95	4.184	3.365	0.804	58.6	73.4	55.7	59.1	106	247.1	306.7	384.2	291.3	309	554.4	1292.7
XP_021449253.1	olfactomedin-4-like	High	0	38.775	21	9	18	9	461	51.1	5.94	66.38	0.746	0.838	0.814	1.249	1.124	0.9	1.111	1.03	0.927	110.5	89.9	99.5	83.4	124.2	92.6	1109.1	902.9	998.5	837.1	1246.9	929.8
XP_021424446.1	olfactomedin-4-like	High	0	51.724	29	10	34	10	458	52.1	6.62	119.75	0.751	0.856	0.87	1.18	1.151	0.975	1.036	0.994	0.96	105.3	91.6	102.7	88	121.3	91.1	1729.2	1504.4	1686.8	1444.2	1991.2	1495.7
XP_021445773.1	pancreatic alpha-amylase-like	High	0	25.562	17	7	10	7	506	56.7	6.62	37.29	1.098	1.083	1.293	0.884	0.964	1.09	0.896	0.818	0.914	91.1	117.8	99.3	107.6	87.8	96.4	693.2	896.3	755.8	818.8	668.1	733.5
XP_021414352.1	parvalbumin beta 1	High	0	40.072	72	7	37	7	109	11.9	5.27	128.02	3.279	0.969	1.013	2.088	2.42	1.159	7.064	7.836	1.109	41	41.5	47.5	46	99.1	325	560.4	567.5	649.4	629.5	1356.1	4447.3
NP_001182340.1	parvalbumin-2	High	0	21.649	43	5	12	5	108	11.4	4.64	34.69	3.708	1.017	1.116	1.746	1.836	1.052	6.367	6.103	0.958	46.6	52	49	49.8	85.5	317.1	539	601.3	566.9	576.3	989.7	3669.5
NP_001118193.1	pentraxin precursor	High	0	19.455	22	4	9	4	236	26.8	5.85	33.94	0.739	1.076	1.833	0.596	0.873	1.464	0.409	0.352	0.86	81.2	148.8	118.9	127.9	70.8	52.4	441	808.6	645.7	695.1	384.8	284.5
XP_021457616.1	peptidyl-prolyl cis-trans isomerase A-like	High	0	9.333	18	3	9	3	164	17.5	7.71	23.91	1.018	0.96	0.871	0.997	1.042	1.045	1.058	1.217	1.151	99.6	86.8	104.1	99.9	103.8	105.7	756.5	659.1	790.5	758.5	788.3	802.3
XP_021447328.1	periostin	High	0	6.808	3	3	8	3	937	103	6.73	19.86	0.966	0.93	1.012	0.72	0.705	0.979	0.747	0.672	0.9	113.5	114.9	111.1	103.3	80	77.2	839.6	850.1	822.1	764.7	591.7	571.4
XP_021443470.1	periostin-like	High	0	4.451	1	1	3	1	830	91.5	7.37	11.24	1.06	0.916	0.943	0.59	0.612	1.039	0.682	0.688	1.009	115.5	108.9	120	109.9	70.7	74.9	227.6	214.7	236.4	216.7	139.4	147.7
XP_021440238.1	peroxidasin homolog isoform X1	High	0.001	3.946	1	1	2	1	1489	166	6.86	6.86	1.021	1.084	1.035	0.684	0.575	0.841	0.644	0.567	0.88	121.2	125.5	101.9	110.5	69.7	71.2	187	193.7	157.2	170.4	107.5	109.8
XP_021424234.1	phosphatidylcholine-sterol acyltransferase-like	High	0	28.067	16	6	23	4	455	52.2	5.33	84.69	0.969	1.015	1.041	1.005	0.977	0.973	0.959	0.91	0.948	101.3	105.4	98.5	100	99	95.9	1446.6	1506.1	1407.1	1428.5	1413.9	1370
XP_021453197.1	phosphatidylcholine-sterol acyltransferase-like	High	0	13.35	9	3	6	1	429	49.5	6.46	27.48	1.455	1.155	0.919	0.887	0.777	0.876	1.117	1.23	1.1	105	96.5	92	106.2	81.6	118.7	111.8	102.7	97.9	113	86.8	126.3
XP_021455354.1	phosphoglucomutase-1-like	High	0	5.226	3	2	4	2	561	60.9	6.77	9.89	1.82	1.108	1.284	1.737	1.864	1.073	2.852	2.642	0.926	61.2	78.6	65.7	72.8	114.1	207.6	192.9	247.7	207.1	229.5	359.6	654.3
XP_021479315.1	phosphoglycerate kinase-like	High	0	9.851	6	3	7	3	417	44.6	8.13	24.95	2.488	1.183	0.974	1.928	2.387	1.238	4.056	6.099	1.504	46.1	44.9	57.1	67.6	110.1	274.1	206.2	200.8	255.2	301.9	492.2	1224.7
XP_021423339.1	phosphoglycerate mutase 1	High	0	9.91	7	2	5	1	254	28.9	6.05	16.11	0.751	0.917	1.004	1.227	1.152	0.939	1.004	0.862	0.858	103.1	103.4	96.8	88.8	118.7	89.2	57.7	57.9	54.2	49.7	66.4	49.9
XP_021446506.1	phosphoglycerate mutase 2-like	High	0	22.734	17	4	21	3	255	28.6	8.85	67.62	2.241	1.277	1.207	2.279	1.993	0.874	4	3.701	0.925	56.3	67.9	49.2	62.9	112.2	251.5	681.2	822	595.6	760.6	1357.4	3042.3
XP_021441232.1	phospholipid hydroperoxide glutathione peroxidase, mitochondrial-like isoform X1	High	0	27.594	29	5	17	5	200	22.6	8.05	65.05	0.623	0.908	0.885	0.808	0.718	0.889	0.554	0.505	0.912	126.4	111.9	112.4	102	90.8	56.5	2005.3	1774	1782.3	1617.9	1439.9	896.7
XP_021466853.1	phospholipid transfer protein	High	0	13.78	11	6	10	6	493	55.3	7.37	27.58	1.024	1.056	1.064	0.945	0.982	1.04	0.917	0.946	1.032	96.9	103.1	100.8	106.4	95.2	97.6	929.6	988.9	966.4	1020.1	913.2	935.5
XP_021473834.1	pigment epithelium-derived factor-like	High	0	12.979	11	4	11	4	405	45	6.57	39.24	0.877	0.813	1.015	1.254	1.241	0.989	1.352	1.072	0.793	97.8	99.2	96.7	78.7	121.3	106.3	459.2	465.9	454.3	369.5	569.8	499.5
XP_021429342.1	plasma protease C1 inhibitor-like	High	0	121.55	34	19	100	18	611	68.4	5.54	324.86	0.907	0.978	0.943	0.938	0.952	1.015	0.87	0.916	1.052	104.1	98.2	105.6	103.3	99.1	89.9	4928.5	4649	5001	4890.6	4693.2	4256.3
NP_001117863.1	plasminogen precursor	High	0	176.593	43	33	141	22	814	90.6	7.15	454.62	1.153	1.09	1.071	1.185	1.25	1.055	1.253	1.345	1.073	86.1	92.3	90.8	99	107.6	124.1	7263.6	7779.7	7660.8	8351.3	9076.9	10462.7
XP_021467625.1	plasminogen-like	High	0	170.197	44	32	116	21	806	89.5	7.11	382	1.001	1.078	1.094	0.911	0.973	1.068	0.845	0.89	1.052	95.9	104.9	102.4	110.4	93.2	93.3	4709.6	5152	5031.2	5421.9	4581.2	4584.1
XP_021435170.1	plastin-2	High	0	41.5	21	11	27	1	624	69.8	5.39	109.92	0.82	1.041	0.92	1.471	1.481	1.007	1.158	1.319	1.138	90	82.8	90.6	94.3	133.2	109.2	212.5	195.6	214	222.6	314.7	257.9
XP_021453260.1	plastin-2	High	0	41.531	21	11	26	1	626	69.9	5.34	105.53	0.977	1.077	0.853	1.297	1.137	0.876	1.177	1.302	1.106	101.3	86.5	88.8	95.6	115.2	112.6	1517.9	1295	1330.1	1432.5	1725.4	1686.3
XP_021418667.1	plexin domain-containing protein 2	High	0.004	3.395	2	1	1	1	542	60.7	6.37	2.56	0.866	0.863	1.193	0.987	1.252	1.269	0.99	0.909	0.918	87	103.8	110.5	95.3	109	94.4	22.1	26.4	28.1	24.2	27.7	24
XP_021427658.1	poliovirus receptor-like	Medium	0.029	1.804	4	1	1	1	519	56	5.48	2.14	0.555	1.091	0.986	0.493	0.452	0.918	0.25	0.254	1.015	130.2	128.4	119.5	130.4	58.9	32.7	100.1	98.7	91.9	100.2	45.2	25.1
XP_021466891.1	precerebellin-like protein isoform X1	High	0	59.388	47	7	67	6	206	22.5	5.58	217.99	1.16	1.393	1.181	1.81	1.934	1.068	1.507	1.898	1.26	67.3	79.5	71.9	100.2	130.2	150.9	2208.1	2608.1	2358.8	3286.2	4269.5	4950.6
XP_021448760.1	pregnancy zone protein-like	Medium	0.015	2.156	8	1	10	1	91	10.4	4.67	32.22	0.915	0.821	0.831	0.777	0.787	1.012	0.867	0.867	1.001	115.8	96.2	117.2	96.3	91.1	83.4	1166.9	969.2	1181.4	970.1	918.4	840.7
XP_021445882.1	prion-like protein isoform X1	High	0	10.168	3	2	3	2	619	64.8	9.42	7.77	0.912	0.838	0.726	0.883	0.838	0.95	0.96	1.053	1.097	118.3	85.8	112.3	94.1	99.1	90.4	110.2	79.9	104.6	87.7	92.3	84.2
XP_021417708.1	probable thiopurine S-methyltransferase isoform X2	High	0	19.142	19	5	15	5	261	29.8	5.73	48.59	0.924	0.819	0.829	0.964	1.002	1.04	1.088	1.117	1.027	106.2	88.1	110.5	90.4	106.5	98.4	1672.5	1386.6	1739.5	1424	1676.6	1548.9
XP_021422118.1	properdin	High	0	57.385	33	14	69	13	447	49.7	6.64	219.77	0.767	0.958	0.889	1.193	1.036	0.868	0.956	0.894	0.935	110.7	98.4	96.1	92.1	114.7	88	4719.5	4194.9	4097.9	3923.7	4887.5	3750.4
NP_001233251.1	properdin P factor complement 2 precursor	High	0	28.142	16	7	23	6	449	50	7.55	67.56	1.064	0.967	0.862	0.773	0.712	0.921	0.85	0.879	1.033	116.7	100.6	107.5	103.9	83	88.4	838.4	722.8	772.3	746.9	596.7	635.1
XP_021432310.1	prosaposin-like	Medium	0.033	1.7	1	1	4	1	537	59	4.74	11.22	1.08	0.937	0.958	1.031	1.044	1.013	1.188	1.177	0.991	98.5	94.4	99.7	93.5	102.8	111.1	328.2	314.5	332.5	311.7	342.7	370.2
XP_021465486.1	proteasome subunit alpha type-5	High	0.002	3.464	4	1	1	1	241	26.4	4.82	3.73	1.203	1.107	0.96	1.24	1.267	1.022	1.348	1.588	1.178	86.9	83.4	88.8	98.3	110.1	132.5	86.8	83.3	88.7	98.2	110	132.3
XP_021431969.1	proteasome subunit beta type-1-B	High	0	4.379	8	1	1	1	237	26.1	7.08	3.37	1.115	1.035	0.945	1.024	0.933	0.912	1.103	1.102	0.999	103.9	98.2	94.7	98	97	108.2	37.6	35.5	34.2	35.4	35.1	39.1
XP_021478079.1	protein AMBP isoform X1	High	0	78.702	33	10	55	1	433	48.9	5.99	192.68	0.967	0.875	0.777	0.794	0.648	0.816	0.877	0.806	0.919	131	101.8	106.9	93.5	84.8	82	1427.4	1108.9	1164.6	1019.1	924.4	893.7
NP_001117858.1	protein AMBP precursor	High	0	72.441	42	11	42	2	356	39.8	5.48	155.23	0.878	0.885	0.761	0.801	0.791	0.988	0.795	0.913	1.148	117.4	89.4	116	102.6	92.9	81.6	2052.8	1562.8	2027.3	1793.7	1624.4	1426.1
XP_021458782.1	protein AMBP-like	High	0	79.238	53	11	68	10	225	24.9	5.38	210.14	0.997	0.986	0.942	0.848	0.826	0.974	0.858	0.874	1.019	108.6	102.3	105.8	104.3	89.7	89.4	3704	3489.6	3608.2	3557.1	3060.3	3051.1
XP_021467480.1	protein LEG1 homolog	High	0	75.19	36	12	49	8	358	40.4	5.12	164.12	0.831	0.827	0.963	0.833	0.95	1.14	0.837	0.82	0.979	103.7	99.9	118.2	97.8	98.5	81.9	3270.7	3151.3	3728.3	3083.7	3106.5	2582.5
NP_001117853.1	protein LEG1 homolog precursor	High	0	83.146	34	10	56	6	363	39.9	4.82	203.83	0.636	0.758	0.968	0.835	0.939	1.124	0.701	0.617	0.879	109.5	106	123.1	93.2	102.8	65.4	2445.8	2368.8	2749.5	2083.1	2296.5	1461.1
XP_021467878.1	protein Z-dependent protease inhibitor-like	High	0.008	2.646	2	1	1	1	392	43.6	5.95	3.23	0.889	0.925	1.037	0.662	0.74	1.118	0.636	0.634	0.998	107.4	111.3	120.1	111.1	79.5	70.6	62	64.3	69.4	64.2	45.9	40.8
XP_021440586.1	protein Z-dependent protease inhibitor-like	High	0	56.424	25	11	36	9	403	46.2	7.24	122.67	1.013	1.051	1.062	0.962	0.993	1.033	0.926	0.948	1.023	97.1	103.1	100.3	105.4	96.4	97.7	2002.6	2125.8	2068.6	2175.1	1989.2	2014.9
XP_021455127.1	proteoglycan 4 isoform X1	High	0	43.301	12	8	42	8	767	83.2	4.51	135.83	1.206	1.232	1.265	1.269	1.247	0.983	1.242	1.189	0.957	83.2	105.3	81.8	100.8	103.8	125.2	2077.3	2627	2041.3	2515.1	2590.3	3123.8
XP_021462652.1	prothrombin	High	0	138.01	40	19	199	10	622	70.4	6.21	577.69	0.865	1.098	1.096	1.102	1.093	0.992	0.868	0.863	0.994	96.5	105.8	95.7	105.1	105.5	91.3	2154.7	2361.9	2137.5	2346.9	2355.4	2038
NP_001117856.1	prothrombin precursor	High	0	149.876	34	19	226	10	622	70.5	6.73	676.12	0.942	1.07	1.1	0.972	1.031	1.061	0.855	0.883	1.033	95.2	104.8	101.1	108.2	98.2	92.5	8406.7	9246.2	8921.9	9549	8671.2	8164.5
XP_021465072.1	prothymosin alpha-like	High	0.002	3.852	9	1	1	1	127	13.8	4.22	3.91	1.283	0.857	1.072	0.905	0.882	0.975	1.354	1.055	0.779	101.7	109.1	99.2	85	89.8	115.1	36.1	38.8	35.3	30.2	31.9	40.9
XP_021477515.1	putative aminopeptidase W07G4.4 isoform X1	High	0	5.759	3	1	5	1	516	55.6	7.37	22.38	1.135	1.577	1.556	1.513	1.299	0.859	1.089	0.948	0.87	79.5	123.8	68.3	107.7	103.3	117.3	233.6	363.6	200.6	316.4	303.5	344.6
XP_021469484.1	putative leucine-rich repeat-containing protein DDB_G0290503 isoform X1	High	0	730.146	60	80	750	1	2037	233	5.21	2640.77	0.731	0.942	1.017	1.11	1.177	1.06	0.861	0.845	0.982	98.2	99.8	104.1	98	115.5	84.4	20	20.3	21.2	20	23.5	17.2
XP_021469485.1	putative leucine-rich repeat-containing protein DDB_G0290503 isoform X2	High	0	711.55	60	80	739	1	2031	232.3	5.21	2595.47	0.92	0.908	0.863	1.135	0.96	0.846	1.15	1.023	0.889	112.8	97.4	95.4	86.6	108.2	99.6	42642.4	36820.8	36063.9	32734.2	40923.3	37649.9
XP_021444018.1	putative serine protease K12H4.7	Medium	0.038	1.66	1	1	1	1	494	55.6	7.03	2.67	1.174	0.915	1.188	1.16	1.187	1.023	1.489	1.173	0.788	89.2	105.9	91.3	83.5	105.8	124.3	124.8	148.2	127.7	116.8	148.1	173.9
XP_021433963.1	pyruvate kinase PKM-like	High	0	43.719	26	12	20	5	530	58.3	8.02	68.37	2.253	1.226	1.016	2.051	2.026	0.988	3.769	4.491	1.192	55.5	56.4	54.8	67.3	112.5	253.4	651.7	662.5	643.9	789.4	1320.5	2975.1
XP_021462923.1	pyruvate kinase PKM-like isoform X1	High	0	35.897	15	9	15	1	637	69.8	7.9	52.26	1.564	1.351	1.141	1.581	1.522	0.962	1.83	2.085	1.14	72.3	82.4	69.5	93.9	109.9	171.9	98	111.8	94.3	127.4	149.1	233.1
XP_021451415.1	ras-related protein Rab-10	High	0	8.495	11	2	3	2	201	22.6	8.38	8.61	0.999	1.006	0.977	1.179	1.161	0.985	1.171	1.187	1.014	95.6	93.4	94.2	94.8	111.1	110.9	160.3	156.6	157.9	158.8	186.1	185.9
XP_021438217.1	ras-related protein Rab-34-like isoform X1	Medium	0.028	1.743	3	1	1	1	267	29.9	8.21	2.75	1.026	0.749	1.288	0.603	0.868	1.44	0.826	0.691	0.837	91.4	117.7	131.6	98.5	79.4	81.4	90.2	116.1	129.8	97.2	78.3	80.3
XP_021455213.1	receptor-type tyrosine-protein phosphatase F-like isoform X3	High	0	14.937	2	3	11	3	1921	214.6	6.9	44.03	1.042	0.949	1.112	0.901	0.934	1.036	0.989	0.874	0.884	99.4	110.5	103	97.7	92.8	96.6	427.7	475.8	443.2	420.8	399.3	416
XP_021447890.1	receptor-type tyrosine-protein phosphatase F-like, partial	High	0	18.168	30	3	7	3	138	15.3	5.03	25.29	1.081	0.995	0.873	0.826	0.769	0.931	0.898	0.953	1.062	112.5	98.2	104.8	104.3	86.6	93.6	287.5	250.9	267.7	266.5	221.2	239.2
XP_021481745.1	reticulocalbin-3 isoform X1	Medium	0.029	1.812	3	1	1	1	317	36.7	4.92	2.9	1.169	0.909	0.759	0.783	0.645	0.824	1.008	0.993	0.986	126.8	96.3	104.5	94.9	81.8	95.7	160.4	121.8	132.1	120.1	103.5	121
XP_021420054.1	retinol-binding protein 2 isoform X1	High	0	17.273	29	4	9	1	206	23.3	6.86	26.08	0.933	0.876	1.008	0.967	1.049	1.085	1.03	0.971	0.943	98.8	99.6	107.2	93.9	103.7	96.8	539.7	544	585.5	513	566.1	528.4
NP_001117667.1	rhamnose binding lectin STL1 precursor	High	0	82.849	42	10	53	10	312	33.8	6.11	168.57	1.275	1.142	1.062	1.114	1.034	0.928	1.244	1.241	0.998	93.7	99.5	87	99.3	96.9	123.5	2030.4	2155.4	1884.6	2151.6	2098.7	2675.5
XP_021413945.1	rho GDP-dissociation inhibitor 1-like isoform X1	High	0.001	4.156	7	1	2	1	225	25.4	6.25	9.02	1.1	1.141	0.97	1.334	1.291	0.968	1.287	1.464	1.137	88.8	86.2	86	98.1	114.7	126.2	114.3	110.9	110.6	126.2	147.6	162.4
XP_021417248.1	ribonuclease-like 3	High	0	11.637	28	4	10	4	152	17.2	8.84	23.78	1.103	1.126	1.07	0.849	0.933	1.099	0.831	0.962	1.157	94.2	100.8	103.5	116.6	87.9	96.9	590.5	631.6	648.9	730.6	550.9	607.5
XP_021430626.1	ribose-5-phosphate isomerase-like	High	0.006	3.003	4	1	2	1	284	30.9	9.16	6.25	0.87	1.088	1.048	1.366	1.43	1.047	1.093	1.188	1.087	86.9	91	90.9	98.9	124.2	108.1	172.1	180.3	180.1	196	246.1	214.2
XP_021439602.1	saxitoxin and tetrodotoxin-binding protein 1-like	High	0	8.774	13	3	10	3	207	23.1	5.96	34.31	0.816	1.003	1.037	0.925	0.864	0.934	0.752	0.68	0.904	109.5	113.6	102.3	102.7	94.6	77.2	1172.5	1216.2	1095.4	1098.9	1013	826.4
XP_021416862.1	saxitoxin and tetrodotoxin-binding protein 2-like, partial	High	0	18.731	29	5	27	5	207	23.3	5.77	105.74	1.981	1.885	1.649	1.642	1.845	1.124	1.726	2.217	1.284	52.7	86.8	59.2	111.5	97.2	192.6	1017.6	1678	1143.6	2155.3	1878	3720.7
NP_001117870.1	secreted phosphoprotein 24 precursor	High	0	8.469	13	2	7	2	192	21	8.19	26.81	0.997	1.049	1.404	0.63	0.773	1.228	0.599	0.549	0.918	92.8	130.3	114	119.6	71.8	71.6	331.1	464.7	406.5	426.5	256.1	255.3
XP_021462197.1	selenoprotein P	High	0	16.006	11	4	9	4	405	45.2	6.77	35.96	0.876	0.986	0.994	0.727	0.724	0.996	0.646	0.638	0.987	112.5	111.9	112.1	110.5	81.5	71.4	560.3	557.2	558.2	550.3	405.8	355.5
XP_021468961.1	selenoprotein Pb-like	High	0	7.638	8	3	8	3	279	31.2	6.73	26.99	0.87	1.005	1.071	0.706	0.76	1.076	0.611	0.617	1.01	106.2	113.7	114.3	114.8	80.7	70.2	972.3	1040.9	1046.3	1051.3	738.9	642.7
XP_021436653.1	serglycin	High	0.001	4.132	10	1	3	1	139	15.3	4.53	10.93	0.67	0.958	0.791	0.48	0.352	0.735	0.336	0.299	0.89	157.1	124.3	115.4	110.6	55.4	37.1	19.9	15.7	14.6	14	7	4.7
NP_001233280.1	serine (or cysteine) peptidase inhibitor, clade F, member 2b	High	0	10.183	7	3	4	1	405	44.8	6.47	10.78	0.972	0.917	0.904	1.042	1.075	1.031	1.105	1.156	1.046	100	90.4	103.1	94.5	107.5	104.5	110.9	100.3	114.4	104.9	119.2	115.9
XP_021461020.1	serine/threonine kinase-like domain-containing protein STKLD1 isoform X1	High	0.006	3.087	2	1	3	1	638	71.2	6.68	9.15	0.957	0.864	0.958	1.338	1.477	1.104	1.482	1.476	0.996	86.9	83.2	95.9	82.9	128.3	122.8	175	167.6	193.3	167	258.6	247.4
XP_021470341.1	serum albumin 1	High	0	221.021	53	18	755	17	313	34.2	7.85	2014.59	0.855	0.949	0.979	1.021	0.965	0.946	0.92	0.843	0.917	106.9	104.7	101.1	95.9	103.2	88.2	24432.3	23920.7	23102.2	21925.6	23588.3	20165.4
XP_021470329.1	serum albumin 1	High	0	56.47	50	6	152	6	103	11.5	6.29	500.83	0.945	0.974	1.087	0.995	0.94	0.945	0.965	0.817	0.847	103.8	112.8	98.1	95.5	97.6	92.2	8102.6	8811	7656.8	7460.3	7618.6	7197.5
XP_021477514.1	serum albumin 2-like	High	0	134.217	35	20	167	19	608	67.9	5.96	496.81	1.148	1.178	1.132	0.808	0.81	1.002	0.787	0.821	1.043	99.1	112.2	99.3	117	80.2	92.1	4484	5077.5	4494.8	5293.5	3630.9	4167.4
XP_021463248.1	serum amyloid A-5 protein-like	High	0.002	3.856	8	1	2	1	121	13.4	9.99	6.8	2.779	0.716	0.584	3.056	1.229	0.402	11.863	5.843	0.493	86.7	50.7	34.9	25	106.6	296.2	40.6	23.7	16.3	11.7	49.9	138.7
NP_001118145.1	sex hormone-binding globulin beta form precursor	High	0	41.157	22	8	32	8	412	44.8	6.01	112.08	0.84	0.884	0.94	0.856	0.862	1.007	0.813	0.77	0.946	110.7	104	111.4	98.5	95.4	80.1	2523.6	2371.8	2540	2244.8	2174.1	1825.2
NP_001117709.1	sex hormone-binding globulin precursor	High	0	134.03	48	18	102	18	397	43.7	5.03	330.34	0.92	1.083	1.086	1.016	1.009	0.993	0.863	0.855	0.991	98.5	106.9	97.8	105.9	99.4	91.4	5534.7	6008.7	5497.8	5953.5	5585.2	5137.6
XP_021454889.1	sulfhydryl oxidase 1-like	High	0	49.014	19	13	40	13	811	91.9	6.8	134.31	0.917	0.96	1.041	0.916	0.96	1.048	0.875	0.846	0.967	101.1	105.2	105.9	101.7	97	89	2896	3013.7	3035.1	2914.6	2780.3	2550.2
NP_001117801.1	superoxide dismutase [Cu-Zn]	High	0	5.56	14	2	3	2	154	15.7	6.11	9.3	1.16	0.742	0.576	0.841	0.794	0.945	1.315	1.601	1.217	121.5	70	114.8	85.2	96.6	112	358.9	206.6	339.1	251.5	285.1	330.7
XP_021478692.1	sushi domain-containing protein 2	High	0	8.516	2	2	5	2	826	90.9	5.4	17.66	1.763	1.818	1.407	1.145	0.869	0.759	1.111	1.089	0.98	86.4	121.6	65.6	119.1	75	132.3	272.5	383.4	206.8	375.8	236.7	417.4
XP_021459133.1	thimet oligopeptidase-like	Medium	0.017	2.028	1	1	1	1	686	77.7	5.82	2.69	1.124	1.039	0.667	1.122	0.822	0.733	1.214	1.384	1.14	122.3	81.6	89.6	93	100.5	113	80.2	53.5	58.8	61	65.9	74.1
XP_021456715.1	thrombospondin-1-like	High	0	6.3	2	2	4	2	1172	130.2	4.92	11.74	0.764	0.96	0.861	0.544	0.457	0.84	0.433	0.406	0.936	139.1	119.7	116.9	112.1	63.6	48.6	343.5	295.7	288.6	277	157.1	120
XP_021430111.1	thrombospondin-1-like	High	0	6.304	2	2	3	2	1172	129.9	4.89	6.93	1.908	1.026	0.861	1.062	0.876	0.825	1.974	1.94	0.983	98.7	85	81.4	83.5	86.4	164.9	149	128.4	123	126.2	130.6	249.1
XP_021461878.1	thrombospondin-4-B-like	High	0	55.055	15	11	23	9	947	103.5	4.61	93.53	1.138	1.078	1.143	0.919	0.935	1.017	0.969	0.93	0.96	95.9	109.6	97.6	105.2	89.6	102	908.4	1038.4	924.2	996.5	848.9	965.7
XP_021478425.1	thrombospondin-4-B-like	High	0	23.036	8	6	14	4	939	103.1	4.5	37.9	1.273	1.044	1.1	0.884	0.831	0.94	1.078	0.962	0.892	101.5	111.7	95.4	99.6	84.4	107.4	543.8	598	511	533.4	451.9	575.1
XP_021443335.1	thymus-specific serine protease-like	High	0.001	3.959	3	1	1	1	512	57.3	4.92	3.2	1.034	0.884	0.734	0.852	0.789	0.926	0.996	1.111	1.115	118	86.7	109.3	96.7	93.1	96.3	65	47.7	60.2	53.2	51.3	53
XP_021476188.1	tissue factor-like	High	0	9.539	12	3	5	3	291	32.9	6.39	14.46	1.019	1.164	1.221	0.832	0.831	1	0.728	0.694	0.953	99	120.8	98.9	115.1	82.3	83.8	269.5	329.1	269.4	313.5	224	228.3
XP_021430168.1	TOG array regulator of axonemal microtubules protein 1-like isoform X1	High	0.007	2.745	1	1	9	1	1534	168.7	9.06	29.45	0.921	0.8	0.87	0.867	0.922	1.063	0.998	0.975	0.977	108	94	114.9	91.8	99.6	91.7	635.5	553	675.5	540.1	585.6	539.3
NP_001117782.1	toxin-1 precursor	High	0	7.285	12	1	12	1	76	8.8	7.83	41.11	0.79	0.791	1.093	0.924	1.09	1.18	0.924	0.788	0.853	97.4	106.5	115	90.9	106.2	84	853	932.8	1007	796	930.2	735.3
XP_021435707.1	trace amine-associated receptor 8a-like	High	0.001	4.043	4	1	3	1	329	36.7	8.31	4.63	0.284	0.248	0.157	1.102	0.637	0.578	1.262	1.156	0.916	222.5	34.8	128.6	31.9	141.8	40.3	174	27.2	100.6	25	110.9	31.5
XP_021462400.1	transaldolase-like	High	0	24.958	16	5	15	5	338	37.7	6.74	58.9	0.934	1.086	0.984	1.363	1.314	0.964	1.173	1.248	1.064	91.8	90.3	88.5	96.1	120.6	112.7	729.4	717.6	703.2	763.5	958.3	895.3
XP_021477306.1	transcobalamin-2	High	0	14.292	9	4	7	4	426	46.9	6.38	27.25	1.112	0.974	0.997	0.782	0.722	0.924	0.893	0.806	0.902	112.2	111.9	103.7	100.9	81.1	90.2	666.4	664.3	615.5	599.3	481.5	535.4
XP_021444253.1	transferrin isoform X1	High	0	575.938	64	44	1789	3	697	75.7	6.48	6137.2	0.97	0.992	1.038	1.161	1.189	1.024	1.135	1.111	0.979	93.5	97	95.7	95	111.1	107.8	62077.2	64420	63579.6	63078.7	73813	71599.4
NP_001118024.1	transferrin precursor	High	0	574.587	65	44	1819	3	691	75	6.33	6175.72	1.028	0.789	0.907	0.98	1.093	1.116	1.277	1.239	0.97	98	88.9	109.4	86.3	107.2	110.2	843.4	764.7	940.9	742.1	922.2	947.8
XP_021438915.1	transforming growth factor-beta-induced protein ig-h3-like	High	0	4.396	4	2	2	2	677	74.3	7.97	4.81	1.05	0.853	0.992	0.922	0.869	0.942	1.136	0.92	0.81	108.7	107.9	102.4	87.3	94.5	99.2	48.2	47.8	45.4	38.7	41.9	44
XP_021437806.1	transgelin-like	Medium	0.034	1.704	6	1	2	1	206	22.6	8.63	2.26	1.01	1.017	1.347	0.888	1.053	1.186	0.881	0.789	0.896	87.5	117.9	103.8	105.6	92.2	93	73.1	98.5	86.7	88.2	77	77.7
XP_021461694.1	trans-Golgi network integral membrane protein 1-like	High	0.002	3.875	10	1	4	1	199	21	6.35	13.8	1.008	1.065	0.992	0.877	0.77	0.878	0.829	0.782	0.943	112.1	111.2	98.5	104.9	86.3	87	344.8	342	302.8	322.5	265.4	267.5
XP_021422843.1	transketolase-like	High	0	5.737	3	2	6	2	626	68	6.62	19.31	1.108	1.461	0.925	2.222	2.233	1.005	1.685	2.677	1.588	65.9	60.9	66.2	96.8	147.1	163.1	391.2	361.8	393.2	574.6	873.6	968.3
XP_021418983.1	transmembrane gamma-carboxyglutamic acid protein 3	Medium	0.015	2.137	3	1	12	1	247	27.8	6.54	32.23	0.904	0.898	0.916	0.676	0.714	1.055	0.681	0.705	1.035	113.7	104.1	120	107.8	81.1	73.4	812.5	744	857.4	770.1	579.8	524.3
XP_021417729.1	triosephosphate isomerase B-like	High	0	61.293	66	12	27	1	232	24.9	6.68	94.38	1.977	1.196	1.044	2.676	2.828	1.057	4.423	5.356	1.211	46.9	49	49.6	59.3	132.7	262.4	81.2	84.8	85.8	102.7	229.7	454.1
XP_021451391.1	triosephosphate isomerase B-like	High	0	67.691	66	13	31	2	247	26.5	8.05	101.57	2.003	1.054	1.047	1.894	2.093	1.105	3.599	4.005	1.113	56.6	59.2	62.5	65.9	118.4	237.3	1075.5	1126.2	1188.7	1253.1	2251.1	4510
XP_021429025.1	tripartite motif-containing protein 16-like	Medium	0.015	2.118	1	1	4	1	556	63.4	7.21	12.23	2.297	1.825	0.717	1.874	1.005	0.536	2.358	3.221	1.366	91.7	65.7	49.2	89.7	92.1	211.6	365.1	261.6	195.8	357.3	366.8	842.6
XP_021449071.1	tropomyosin alpha-3 chain-like isoform X1	Medium	0.015	2.076	2	1	1	1	359	40.6	4.94	2.21	1.157	1.024	0.815	1.181	0.996	0.843	1.335	1.413	1.059	105.8	86.3	89.2	91.3	105.4	121.9	36.6	29.8	30.8	31.5	36.4	42.1
XP_021454537.1	troponin I, fast skeletal muscle-like	High	0	7.013	15	2	4	2	172	19.3	8.73	10.83	3.989	1.041	1.167	2.842	3.885	1.367	10.892	13.286	1.22	24.7	28.8	33.7	35.1	95.8	382	32.2	37.5	44	45.8	125	498.8
XP_021454545.1	troponin T, fast skeletal muscle isoforms-like	High	0	5.518	6	2	2	2	284	33.3	5.29	5.59	2.575	0.836	0.853	1.311	1.436	1.096	4.037	4.339	1.075	66.7	56.8	73	61.1	95.8	246.6	90.8	77.4	99.5	83.2	130.4	335.8
XP_021479899.1	trypsin-1-like isoform X2	High	0	10.176	12	3	4	3	243	26.3	5.53	15.31	0.74	0.728	0.697	0.779	0.694	0.891	0.792	0.737	0.931	135	94.1	120.3	87.6	93.7	69.3	398	277.3	354.5	258.1	276.1	204.3
XP_021480725.1	trypsin-3	High	0	6.554	7	2	4	2	247	26.3	7.49	15.91	0.909	0.968	0.873	0.755	0.634	0.84	0.709	0.66	0.931	126.7	110.6	106.4	103	80.3	73.1	462.8	404.1	388.6	376.2	293.5	266.9
XP_021441252.1	tumor necrosis factor receptor superfamily member 11B-like	High	0	7.494	4	2	4	2	328	37.1	6.83	9.45	1.082	1.158	0.893	1.677	1.329	0.793	1.566	1.611	1.029	94.2	84.1	74.7	86.5	125.2	135.4	99.6	88.9	79	91.5	132.4	143.2
XP_021427891.1	type-4 ice-structuring protein	High	0	24.72	28	2	14	2	120	13.3	4.93	50.48	1.144	1.152	0.959	0.858	0.756	0.881	0.852	0.902	1.058	109.6	105.1	96.5	111.2	82.8	94.8	885.8	849.5	780.3	898.9	669.3	765.9
XP_021449847.1	type-4 ice-structuring protein LS-12-like	High	0	79.613	59	8	83	3	147	16.5	4.91	298.97	0.499	0.888	1.06	1.216	1.493	1.228	0.683	0.703	1.028	90.7	96.1	111.4	98.9	135.4	67.5	1598.3	1694.2	1962.2	1742.1	2385.7	1190.3
XP_021415282.1	type-4 ice-structuring protein LS-12-like	High	0	56.999	49	8	56	3	145	16.3	5.17	190.92	0.958	0.945	0.93	0.837	0.901	1.077	0.848	0.928	1.094	103.7	96.4	111.6	105.5	93.4	89.4	2742.9	2550.9	2953.9	2791.9	2471.3	2366.6
XP_021416011.1	type-4 ice-structuring protein-like	High	0	5.028	9	1	4	1	120	13.3	4.97	18.85	1.582	1.202	1.066	1.128	0.904	0.802	1.484	1.342	0.904	97.3	103.7	78	93.8	88	139.2	289.6	308.7	232.1	279.1	261.8	414.2
XP_021457120.1	tyrosine-protein kinase receptor Tie-1-like	Medium	0.039	1.586	1	1	1	1	1153	127.7	7.49	3.34	1.02	0.756	0.813	0.82	0.832	1.014	1.106	1.042	0.943	113.8	92.5	115.4	87.2	94.6	96.5	35.7	29.1	36.3	27.4	29.7	30.3
XP_021436374.1	ubiquitin-40S ribosomal protein S27a-like	High	0.001	3.944	6	1	2	1	156	18	9.64	8.43	1.589	0.827	0.833	0.904	0.988	1.093	1.737	1.887	1.086	93.9	78.2	102.7	84.9	92.8	147.5	275.3	229.3	301.1	249.1	272.1	432.5
XP_021411950.1	uncharacterized protein LOC110485215	High	0	35.963	8	8	43	8	1260	138.3	7.47	151.15	0.976	1.086	1.374	0.881	0.92	1.044	0.792	0.653	0.825	94.2	129.4	98.4	106.8	86.6	84.6	1748.4	2402.3	1825.8	1982.3	1607.9	1569.6
XP_021412439.1	uncharacterized protein LOC110485664 isoform X1	High	0	19.2	19	4	12	4	207	23.3	5.41	44.81	2.412	1.337	1.235	1.685	1.8	1.068	3.039	3.514	1.156	55.2	68.2	59	78.8	99.3	239.5	344.6	425.7	368.1	492.3	620.2	1495.9
XP_021414417.1	uncharacterized protein LOC110486889 isoform X1	High	0	15.695	11	5	6	5	532	60	5.77	21.38	0.936	1.084	1.005	1.033	1.147	1.11	0.892	1.068	1.197	91.8	92.2	101.9	110.4	105.3	98.5	453.5	455.7	503.6	545.6	520.2	486.8
XP_021420857.1	uncharacterized protein LOC110491612	High	0	11.289	3	3	9	2	928	99.3	5.06	33.25	0.807	0.86	0.97	0.831	0.857	1.031	0.779	0.713	0.915	110.4	107	113.8	97.9	94.6	76.3	590.7	572.7	609.2	524.1	506.2	408.5
XP_021422786.1	uncharacterized protein LOC110492668	High	0	12.354	7	4	6	4	595	66.3	5.48	16.78	0.937	0.973	0.925	1.007	0.98	0.974	0.969	0.993	1.024	104.5	96.6	101.7	98.9	102.4	95.9	541.3	500.4	526.9	512.6	530.6	496.9
XP_021423950.1	uncharacterized protein LOC110493791 isoform X1	High	0	25.215	25	5	10	5	230	26.1	8.02	34.33	1.056	0.858	0.787	1.625	1.304	0.803	1.999	1.75	0.875	100.7	79.2	80.8	69.3	131.3	138.6	475.3	373.9	381.5	327.3	619.7	654.3
XP_021424881.1	uncharacterized protein LOC110494266	High	0	25.003	26	5	19	5	174	19.2	8.18	70.5	0.904	0.991	1.195	0.874	0.808	0.925	0.797	0.611	0.767	107.6	128.6	99.5	98.7	87	78.6	1111.9	1329.3	1028.8	1019.8	899	812.6
XP_021426676.1	uncharacterized protein LOC110495661 isoform X1	High	0	36.519	12	5	31	2	522	56.8	5.55	127.04	1.092	1.382	2.341	1.075	1.099	1.023	0.849	0.513	0.604	74.3	173.9	76	105	81.7	89.2	275	643.9	281.3	388.8	302.3	330.2
XP_021426687.1	uncharacterized protein LOC110495663	High	0	20.528	11	3	30	1	290	31.9	5.74	105.42	1.118	1.611	2.402	1.124	1.078	0.959	0.78	0.502	0.643	73.3	176	70.3	113.2	79	88.3	613.9	1474.6	588.8	948.7	661.9	740.2
XP_021431690.1	uncharacterized protein LOC110499107 isoform X1	High	0	4.919	2	2	4	1	928	99	5.03	10.87	0.759	0.83	0.793	0.788	0.693	0.88	0.721	0.664	0.92	129.8	102.9	114.2	94.7	90	68.3	34.2	27.1	30.1	25	23.7	18
XP_021432407.1	uncharacterized protein LOC110499641	Medium	0.018	2.02	2	1	2	1	456	52.2	8.46	6.68	1.38	1.185	1.174	0.622	0.919	1.478	0.724	1.079	1.491	79.1	92.9	116.8	138.4	72.6	100.2	151.4	177.8	223.7	265	139.1	191.9
XP_021434006.1	uncharacterized protein LOC110500798	Medium	0.033	1.693	1	1	1	1	1048	114.8	6.23	3.08	1.193	0.274	0.596	0.372	0.519	1.396	1.617	1.039	0.642	132.9	79.3	185.5	50.9	69	82.3	82.6	49.3	115.4	31.7	42.9	51.2
XP_021436350.1	uncharacterized protein LOC110502557	High	0	74.074	48	10	62	10	210	23.3	7.85	214.08	1.014	1.064	1.064	1.561	1.645	1.054	1.489	1.568	1.053	79.4	84.5	83.7	89.1	130.7	132.6	3578.8	3808.6	3772.1	4012.2	5888	5972.8
XP_021440666.1	uncharacterized protein LOC110505637 isoform X1	High	0	74.734	28	9	76	1	242	27.1	4.67	263.12	0.702	0.851	1.083	0.891	0.954	1.071	0.736	0.618	0.841	105.5	114.3	112.9	96.1	100.6	70.7	2914.5	3157.7	3120.3	2654.9	2781.5	1952.8
XP_021440676.1	uncharacterized protein LOC110505637 isoform X2	High	0	75.196	28	9	68	1	242	27	4.7	229.52	0.596	0.783	1.04	0.835	0.951	1.138	0.636	0.545	0.857	107.4	111.7	122.3	95.7	102.1	60.9	411	427.5	467.9	366.2	390.7	233
XP_021443039.1	uncharacterized protein LOC110507392 isoform X1	Medium	0.039	1.631	1	1	1	1	706	78.3	6.55	2.65	1.036	0.949	0.702	0.845	0.555	0.657	0.923	0.819	0.888	145.9	102.5	95.8	90.9	81	83.9	185.1	130	121.5	115.3	102.7	106.4
XP_021445743.1	uncharacterized protein LOC110509104 isoform X1	High	0	10.576	18	3	8	3	174	19.6	6.62	28.09	0.475	0.741	0.999	0.534	0.798	1.496	0.342	0.379	1.109	103.8	103.7	155.2	115.1	82.8	39.4	512.9	512.7	767.2	568.8	409.4	194.5
XP_021445926.1	uncharacterized protein LOC110509328 (C1q-LP3)	High	0	24.381	28	6	11	6	179	19.4	7.75	46.45	15.991	1.343	1.225	1.791	2.115	1.181	21.326	27.604	1.294	14.7	18	17.3	23.2	31	495.8	107.7	132	127.3	170.9	227.9	3644
XP_021448430.1	uncharacterized protein LOC110512266	High	0	13.443	17	3	7	3	219	24.3	6.21	22.9	1.08	0.681	1.308	0.937	1.419	1.514	1.487	1.172	0.788	76.9	100.6	116.4	79.2	109.1	117.8	177.4	232	268.5	182.8	251.8	271.9
XP_021449015.1	uncharacterized protein LOC110513560	High	0.001	4.182	3	1	1	1	329	36.7	6.96	3.86	1.141	1.239	1.445	1.062	1.106	1.042	0.978	0.873	0.893	84	121.3	87.5	108.4	92.9	106	66.7	96.4	69.5	86.1	73.8	84.2
XP_021449463.1	uncharacterized protein LOC110514348 isoform X1	High	0	19.904	16	4	11	2	351	38.2	6.34	36.83	1.218	1.153	0.954	0.834	0.745	0.894	0.88	0.951	1.081	108.5	103.5	96.9	111.8	80.8	98.4	400.6	382.1	358	412.9	298.5	363.5
XP_021453616.1	uncharacterized protein LOC110520553	High	0	12.201	8	4	6	4	714	82.2	4.42	20.51	1.378	1.513	1.295	1.009	0.864	0.856	0.919	0.92	1.001	92.3	119.5	79	119.6	79.7	109.9	367.6	476	314.8	476.4	317.7	437.7
XP_021461904.1	uncharacterized protein LOC110525798 isoform X1	High	0.008	2.663	2	1	3	1	336	37.7	4.63	8.37	1.072	1.01	1.037	0.814	0.794	0.976	0.863	0.821	0.951	106.3	110.2	103.7	104.8	84.4	90.5	143.8	149.1	140.3	141.8	114.2	122.4
XP_021464204.1	uncharacterized protein LOC110527330 isoform X1	High	0	111.025	40	20	84	16	937	102.8	5.57	320.2	1.191	1.379	1.838	1.017	1.053	1.035	0.879	0.683	0.777	78.9	144.9	81.6	112.6	83.1	98.9	3759.2	6909.3	3891.8	5366.8	3959.3	4715.6
XP_021465605.1	uncharacterized protein LOC110528111	High	0	4.51	6	2	3	2	266	28.5	8.35	8.81	0.924	0.972	1.21	0.675	0.843	1.249	0.642	0.644	1.003	95.3	115.4	119	115.7	80.4	74.3	166.3	201.3	207.6	201.8	140.2	129.6
XP_021466410.1	uncharacterized protein LOC110528604 isoform X1	High	0	7.293	5	2	2	2	914	102.8	6.13	7	1.42	1.301	1.531	0.974	0.986	1.012	1.064	0.915	0.86	82.8	126.8	83.8	109	81.6	116	120.4	184.3	121.8	158.4	118.7	168.6
XP_021466737.1	uncharacterized protein LOC110528885 isoform X4	High	0	40.606	24	8	13	8	360	39.5	5.14	56.02	1.05	1.129	1.091	1.251	1.171	0.936	1.163	1.127	0.969	92.5	100.9	86.6	97.8	108.3	113.7	693	756.1	648.9	732.6	811.5	852
XP_021467147.1	uncharacterized protein LOC110529338	High	0	51.568	40	10	35	10	225	24.9	5.69	131.39	1.041	1.124	1.053	1.409	1.277	0.907	1.305	1.263	0.968	91.1	95.9	82.6	92.8	116.4	121.1	1874.3	1973.5	1699.3	1909.8	2393.7	2491.6
XP_021468689.1	uncharacterized protein LOC110530163 isoform X1	High	0	6.612	14	2	3	2	154	16.7	10.27	10.59	1.016	0.984	0.942	0.707	0.709	1.003	0.73	0.765	1.048	111.9	105.4	112.2	110.4	79.4	80.7	147.3	138.8	147.7	145.4	104.5	106.2
XP_021476455.1	uncharacterized protein LOC110535652	High	0.002	3.707	6	1	2	1	161	18	8.02	6	1.077	1.033	0.992	0.662	0.58	0.876	0.691	0.63	0.912	120.5	119.5	105.6	109.1	69.9	75.3	104.2	103.3	91.3	94.3	60.4	65.1
XP_021477863.1	uncharacterized protein LOC110536423	High	0	117.234	17	26	72	26	1646	182.1	5.38	244.59	1.313	1.504	1.53	1.269	1.152	0.908	1.107	0.989	0.893	80.3	122.9	73	109.7	92.6	121.5	3530.1	5401.1	3206.1	4822.4	4067.8	5340.4
XP_021480106.1	uncharacterized protein LOC110537948	High	0	119.285	58	6	411	4	143	15.5	6.55	1472.68	1.178	1.032	1.039	0.836	0.839	1.004	0.954	0.951	0.997	101.6	105.5	102	105.2	85.3	100.4	8583.4	8914.5	8614.1	8887.4	7200.9	8479.1
XP_021481642.1	uncharacterized protein LOC110539009	High	0	4.827	4	1	2	1	253	27.9	7.9	6.5	0.635	0.616	0.889	0.776	0.739	0.952	0.799	0.527	0.66	129.4	115.1	123.2	76	95.6	60.7	175.3	155.9	166.9	102.9	129.6	82.2
XP_021460438.1	uncharacterized protein YGR130C-like isoform X1	High	0.006	2.976	3	2	2	2	460	50.3	4.74	5.46	0.939	0.962	0.897	0.826	0.683	0.828	0.806	0.716	0.888	123.8	111	102.5	98.6	84.6	79.5	280	251.1	231.7	222.9	191.3	179.7
NP_001117989.1	vascular cell adhesion molecule-like protein	High	0.007	2.748	4	1	1	1	185	20.2	6.52	2.99	1.272	0.799	0.835	1.075	1.046	0.973	1.712	1.593	0.931	100.7	84	97.9	78.2	105.3	133.9	105.2	87.8	102.3	81.7	110	139.9
XP_021447922.1	vascular cell adhesion protein 1-like	High	0	5.461	4	1	2	1	422	47	6.99	9.47	0.682	0.722	0.848	1.098	1.189	1.083	1.038	0.957	0.922	105	89.1	113.7	82.1	124.9	85.2	66.7	56.6	72.2	52.1	79.3	54.1
XP_021425947.1	venom factor-like	High	0	52.595	56	6	35	2	112	12	9.8	108.94	2.869	3.219	2.16	0.82	1.271	1.55	0.731	1.689	2.31	41	88.6	63.6	204.8	52.2	149.7	197	425.5	305.4	983	250.4	718.5
XP_021425952.1	venom factor-like, partial	High	0	63.177	56	8	44	4	123	13.2	8.72	138.35	0.848	1.111	1.273	1.057	1.255	1.187	0.807	0.837	1.036	84.5	107.6	100.4	111.5	106.1	90	2304.8	2933.1	2736.4	3040	2892.7	2453.6
XP_021468321.1	vitamin K-dependent protein C	High	0	91.409	45	16	52	16	429	47.3	6.06	193.07	0.944	1.013	1.071	0.896	0.979	1.093	0.835	0.863	1.033	97.2	104.1	106.2	107.6	95.1	89.8	2158.1	2312	2358.3	2388.3	2112.7	1994.4
XP_021426230.1	vitamin K-dependent protein S	High	0	8.497	4	3	3	3	673	75.4	5.35	10.96	1.019	1.137	1.156	0.934	0.946	1.013	0.837	0.834	0.996	96.3	111.3	97.5	110.9	91.1	92.8	259.9	300.5	263.2	299.4	245.9	250.6
XP_021464032.1	vitamin K-dependent protein Z-like	High	0	23.506	11	5	10	5	452	50.5	7.69	36.31	0.956	0.951	1.049	0.826	0.905	1.095	0.831	0.825	0.992	100.7	105.7	110.3	104.9	91.2	87.2	839	880.5	919.1	873.7	759.6	726.4
NP_001117746.1	vitelline envelope protein gamma precursor	High	0	31.649	18	7	14	7	441	49.9	7.52	50.22	0.894	0.854	0.925	0.618	0.679	1.098	0.647	0.656	1.013	114.4	105.8	125.5	107.2	77.6	69.4	1023.5	947.2	1123.6	959.6	694.8	621.2
XP_021455471.1	vitellogenin	High	0	18.743	3	5	8	5	1659	182.9	8.91	28.26	0.489	0.862	0.819	0.64	0.392	0.612	0.363	0.234	0.644	169.4	138.8	103.7	89.4	66.4	32.4	837.3	686	512.7	441.9	328	160.3
NP_001117903.1	vitronectin protein 1 precursor	High	0	18.199	12	5	10	3	469	53.6	7.43	39.15	0.884	0.873	1.059	0.722	0.868	1.201	0.732	0.724	0.99	101	106.9	121.3	105.8	87.6	77.5	295.8	313.2	355.2	310.1	256.6	226.9
XP_021443502.1	vitronectin-like	High	0	47.734	18	12	23	10	653	74.5	7.12	89.71	0.924	0.965	1.151	0.694	0.827	1.19	0.664	0.663	0.999	98.7	113.6	117.5	113.4	81.6	75.3	1966.5	2263.2	2341.1	2260.3	1625.6	1501.2
XP_021451629.1	von Willebrand factor-like	High	0.002	3.83	2	1	1	1	525	57.1	5.59	3.62	1.356	0.847	1.223	0.715	0.714	0.999	1.145	0.792	0.692	104.3	127.6	104.2	88.3	74.5	101.1	44.2	54	44.1	37.4	31.6	42.8
XP_021462224.1	whirlin-like isoform X1	High	0.006	3.009	1	1	4	1	1037	111.7	7.77	12.41	1.439	0.997	0.908	0.568	0.629	1.107	0.819	0.997	1.216	106.1	96.4	117.5	117.2	66.8	96	447.2	406.1	495.3	493.9	281.3	404.7
XP_021442206.1	xaa-Pro dipeptidase	High	0.007	2.771	2	1	2	1	494	55.4	6.14	5.28	0.879	0.964	0.86	0.967	0.891	0.922	0.881	0.91	1.033	112.3	96.6	103.5	99.7	100	87.9	177.3	152.5	163.4	157.5	157.9	138.8
NP_001118072.1	zona pellucida glycoprotein 2.3 precursor	High	0	27.706	18	8	11	8	524	57.9	7.96	38.31	1.118	0.97	0.947	0.666	0.617	0.926	0.768	0.728	0.948	118.2	112	109.4	106.1	72.9	81.5	659.6	624.8	610.6	592.1	406.7	454.7
XP_021477864.1	zona pellucida sperm-binding protein 3 receptor-like	High	0	20.348	8	6	14	6	755	83.6	5.73	54.31	1.359	1.521	1.752	1.194	1.25	1.047	1.068	0.97	0.909	71.9	126	75.3	114.5	90	122.3	867.2	1519	907.8	1380.4	1084.3	1474

## Sheet: Omyk_1.0 Peptides
Checked	Protein FDR Confidence: Combined	Master	Accession	Description	Exp. q-value: Combined	Sum PEP Score	Coverage [%]	# Peptides	# PSMs	# Unique Peptides	# AAs	MW [kDa]	calc. pI	Score Sequest HT: Sequest HT	# Peptides (by Search Engine): Sequest HT	# Razor Peptides	Abundance Ratio: (S0) / (R0)	Abundance Ratio: (RPBS) / (R0)	Abundance Ratio: (SPBS) / (R0)	Abundance Ratio: (RFp) / (R0)	Abundance Ratio: (SFp) / (R0)	Abundance Ratio: (RPBS) / (S0)	Abundance Ratio: (SPBS) / (S0)	Abundance Ratio: (RFp) / (S0)	Abundance Ratio: (SFp) / (S0)	Abundance Ratio: (SPBS) / (RPBS)	Abundance Ratio: (RFp) / (RPBS)	Abundance Ratio: (SFp) / (RPBS)	Abundance Ratio: (RFp) / (SPBS)	Abundance Ratio: (SFp) / (SPBS)	Abundance Ratio: (SFp) / (RFp)	Abundance Ratio P-Value: (S0) / (R0)	Abundance Ratio P-Value: (RPBS) / (R0)	Abundance Ratio P-Value: (SPBS) / (R0)	Abundance Ratio P-Value: (RFp) / (R0)	Abundance Ratio P-Value: (SFp) / (R0)	Abundance Ratio P-Value: (RPBS) / (S0)	Abundance Ratio P-Value: (SPBS) / (S0)	Abundance Ratio P-Value: (RFp) / (S0)	Abundance Ratio P-Value: (SFp) / (S0)	Abundance Ratio P-Value: (SPBS) / (RPBS)	Abundance Ratio P-Value: (RFp) / (RPBS)	Abundance Ratio P-Value: (SFp) / (RPBS)	Abundance Ratio P-Value: (RFp) / (SPBS)	Abundance Ratio P-Value: (SFp) / (SPBS)	Abundance Ratio P-Value: (SFp) / (RFp)	Abundances (Grouped): R0	Abundances (Grouped): S0	Abundances (Grouped): RPBS
TRUE	High	Master Protein	NP_001117944.1	14-3-3E1 protein [Oncorhynchus mykiss]	0	5.827	7	2	3	2	257	29.3	4.77	9.6	2	0	0.896	1.135	0.97	0.946	1.453	1.266	1.082	1.056	1.621	0.855	0.834	1.28	0.975	1.497	1.535	0.45634	0.276511	0.884257	0.951365	0.242655	0.0857017	0.430373	0.799738	0.0863736	0.256547	0.542978	0.403041	0.911234	0.132576	0.0592074	93.7	84	106.4
	Checked	Confidence	Annotated Sequence	Modifications	Qvality PEP	Qvality q-value	# Protein Groups	# Proteins	# PSMs	Master Protein Accessions	Positions in Master Proteins	Modifications in Master Proteins	# Missed Cleavages	Theo. MH+ [Da]	Abundance Ratio: (S0) / (R0)	Abundance Ratio: (RPBS) / (R0)	Abundance Ratio: (SPBS) / (R0)	Abundance Ratio: (RFp) / (R0)	Abundance Ratio: (SFp) / (R0)	Abundance Ratio: (RPBS) / (S0)	Abundance Ratio: (SPBS) / (S0)	Abundance Ratio: (RFp) / (S0)	Abundance Ratio: (SFp) / (S0)	Abundance Ratio: (SPBS) / (RPBS)	Abundance Ratio: (RFp) / (RPBS)	Abundance Ratio: (SFp) / (RPBS)	Abundance Ratio: (RFp) / (SPBS)	Abundance Ratio: (SFp) / (SPBS)	Abundance Ratio: (SFp) / (RFp)	Abundance Ratio P-Value: (S0) / (R0)	Abundance Ratio P-Value: (RPBS) / (R0)	Abundance Ratio P-Value: (SPBS) / (R0)	Abundance Ratio P-Value: (RFp) / (R0)	Abundance Ratio P-Value: (SFp) / (R0)	Abundance Ratio P-Value: (RPBS) / (S0)	Abundance Ratio P-Value: (SPBS) / (S0)	Abundance Ratio P-Value: (RFp) / (S0)	Abundance Ratio P-Value: (SFp) / (S0)	Abundance Ratio P-Value: (SPBS) / (RPBS)	Abundance Ratio P-Value: (RFp) / (RPBS)	Abundance Ratio P-Value: (SFp) / (RPBS)	Abundance Ratio P-Value: (RFp) / (SPBS)	Abundance Ratio P-Value: (SFp) / (SPBS)	Abundance Ratio P-Value: (SFp) / (RFp)	Abundances (Grouped): R0	Abundances (Grouped): S0	Abundances (Grouped): RPBS	Abundances (Grouped): SPBS	Abundances (Grouped): RFp
	TRUE	High	[K].DSTLIMQLLR.[D]	1xTMT6plex [N-Term]	0.000183513	0.000370905	1	25	1	NP_001117944.1	NP_001117944.1 [216-225]		0	1418.82	0.898	1.222	1.016	0.887	1.509	1.36	1.131	0.988	1.68	0.832	0.726	1.235	0.873	1.485	1.701	0.425055	0.246118	0.96269	0.625007	0.168459	0.028196	0.294901	0.988462	0.0153106	0.272327	0.266905	0.397485	0.601303	0.0622433	0.0193994	91.8	82.5	112.2	93.3	81.5
	TRUE	High	[RK].LAEQAER.[Y]	1xTMT6plex [N-Term]	0.133602	0.00708546	1	24	2	NP_001117944.1	NP_001117944.1 [13-19]		0	1045.58	0.895	1.093	0.948	0.975	1.426	1.22	1.059	1.089	1.592	0.868	0.893	1.305	1.029	1.504	1.462	0.56313	0.42518	0.820784	0.976031	0.241818	0.176494	0.514991	0.769341	0.0409341	0.346025	0.740679	0.349192	0.960519	0.106696	0.0989537	94.7	84.8	103.4	89.8	92.3
TRUE	High	Master Protein	XP_021471790.1	6-phosphogluconate dehydrogenase, decarboxylating isoform X2 [Oncorhynchus mykiss]	0	25.697	15	5	14	5	483	53	6.37	50.97	5	0	1.3	0.948	1.558	1.75	2.521	0.73	1.199	1.346	1.939	1.643	1.845	2.658	1.123	1.618	1.441	0.118563	0.623735	0.0109932	0.0223342	0.00696815	0.0271261	0.0782175	0.241768	0.0205953	0.000653593	0.0104414	0.00363265	0.650576	0.0763489	0.110799	66.1	85.9	62.7
	Checked	Confidence	Annotated Sequence	Modifications	Qvality PEP	Qvality q-value	# Protein Groups	# Proteins	# PSMs	Master Protein Accessions	Positions in Master Proteins	Modifications in Master Proteins	# Missed Cleavages	Theo. MH+ [Da]	Abundance Ratio: (S0) / (R0)	Abundance Ratio: (RPBS) / (R0)	Abundance Ratio: (SPBS) / (R0)	Abundance Ratio: (RFp) / (R0)	Abundance Ratio: (SFp) / (R0)	Abundance Ratio: (RPBS) / (S0)	Abundance Ratio: (SPBS) / (S0)	Abundance Ratio: (RFp) / (S0)	Abundance Ratio: (SFp) / (S0)	Abundance Ratio: (SPBS) / (RPBS)	Abundance Ratio: (RFp) / (RPBS)	Abundance Ratio: (SFp) / (RPBS)	Abundance Ratio: (RFp) / (SPBS)	Abundance Ratio: (SFp) / (SPBS)	Abundance Ratio: (SFp) / (RFp)	Abundance Ratio P-Value: (S0) / (R0)	Abundance Ratio P-Value: (RPBS) / (R0)	Abundance Ratio P-Value: (SPBS) / (R0)	Abundance Ratio P-Value: (RFp) / (R0)	Abundance Ratio P-Value: (SFp) / (R0)	Abundance Ratio P-Value: (RPBS) / (S0)	Abundance Ratio P-Value: (SPBS) / (S0)	Abundance Ratio P-Value: (RFp) / (S0)	Abundance Ratio P-Value: (SFp) / (S0)	Abundance Ratio P-Value: (SPBS) / (RPBS)	Abundance Ratio P-Value: (RFp) / (RPBS)	Abundance Ratio P-Value: (SFp) / (RPBS)	Abundance Ratio P-Value: (RFp) / (SPBS)	Abundance Ratio P-Value: (SFp) / (SPBS)	Abundance Ratio P-Value: (SFp) / (RFp)	Abundances (Grouped): R0	Abundances (Grouped): S0	Abundances (Grouped): RPBS	Abundances (Grouped): SPBS	Abundances (Grouped): RFp
	TRUE	High	[K].DVLGMDHDVMAQAFEDWNK.[T]	1xTMT6plex [K19]; 1xTMT6plex [N-Term]	0.000988127	0.00054385	1	1	1	XP_021471790.1	XP_021471790.1 [207-225]		0	2679.29	0.985	1.174	1.118	0.903	1.135	1.191	1.135	0.916	1.152	0.953	0.769	0.967	0.807	1.015	1.257	0.898988	0.348888	0.576332	0.676964	0.56385	0.281416	0.327066	0.756354	0.434743	0.757296	0.310515	0.885408	0.387216	0.801633	0.275141	95	93.6	111.5	106.2	85.8
	TRUE	High	[K].EIFQSIAAK.[V]	1xTMT6plex [K9]; 1xTMT6plex [N-Term]	0.000505872	0.000370905	1	1	4	XP_021471790.1	XP_021471790.1 [155-163]		0	1464.88	1.224	0.942	1.47	1.592	2.256	0.77	1.201	1.301	1.844	1.56	1.69	2.395	1.083	1.535	1.417	0.308639	0.634451	0.0548105	0.0492628	0.021476	0.0632972	0.0800541	0.30608	0.0273814	0.00108777	0.0231407	0.00531962	0.806725	0.185607	0.122884	70.7	86.5	66.6	104	112.6
	TRUE	High	[K].IIGAESLEDMVAK.[L]	1xTMT6plex [K13]; 1xTMT6plex [N-Term]	7.19256e-08	0.000370905	1	1	4	XP_021471790.1	XP_021471790.1 [52-64]		0	1834.04	1.332	1.025	1.575	1.852	2.43	0.77	1.182	1.391	1.825	1.536	1.806	2.37	1.176	1.543	1.312	0.153241	0.841429	0.0321686	0.0165635	0.00703348	0.101205	0.123474	0.23124	0.0362058	0.00926009	0.0272495	0.00999671	0.617201	0.139324	0.224864	65.1	86.7	66.8	102.5	120.6
	TRUE	High	[R].SLAGPQGAK.[F]	1xTMT6plex [K9]; 1xTMT6plex [N-Term]	0.0155717	0.000749883	1	1	3	XP_021471790.1	XP_021471790.1 [303-311]		0	1286.78	1.425	0.864	1.729	2.024	3.139	0.607	1.213	1.42	2.203	2	2.342	3.631	1.171	1.816	1.551	0.0667561	0.326099	0.00607643	0.00360092	0.00227803	0.00101266	0.0603701	0.174129	0.00503687	4.27843e-07	0.000338936	4.79712e-05	0.600282	0.0621036	0.0537424	58.9	84	50.9	101.9	119.3
	TRUE	High	[K].VGTGEPCCDWVGDEGAGHFVK.[M]	2xCarbamidomethyl [C7; C8]; 1xTMT6plex [K21]; 1xTMT6plex [N-Term]	8.21387e-07	0.000370905	1	1	2	XP_021471790.1	XP_021471790.1 [164-184]		0	2735.3	1.539	0.889	1.866	2.314	3.429	0.577	1.213	1.504	2.228	2.1	2.604	3.859	1.24	1.838	1.482	0.0497011	0.457201	0.00508057	0.00313531	3.06284e-05	0.00112039	0.17473	0.136106	0.0015106	5.9685e-05	0.000341204	8.24683e-06	0.4689	0.0187197	0.0648962	54.4	83.7	48.3	101.4	125.8
TRUE	High	Master Protein	XP_021463403.1	72 kDa type IV collagenase-like [Oncorhynchus mykiss]	0	39.048	17	11	30	11	659	73.9	5.31	112.6	11	0	0.969	0.933	0.924	0.983	1.101	0.962	0.953	1.014	1.136	0.99	1.054	1.18	1.064	1.192	1.12	0.795928	0.524576	0.670652	0.932948	0.690939	0.81117	0.667603	0.919055	0.600261	0.911254	0.743888	0.544635	0.812418	0.474828	0.661154	101.5	98.4	94.7
	Checked	Confidence	Annotated Sequence	Modifications	Qvality PEP	Qvality q-value	# Protein Groups	# Proteins	# PSMs	Master Protein Accessions	Positions in Master Proteins	Modifications in Master Proteins	# Missed Cleavages	Theo. MH+ [Da]	Abundance Ratio: (S0) / (R0)	Abundance Ratio: (RPBS) / (R0)	Abundance Ratio: (SPBS) / (R0)	Abundance Ratio: (RFp) / (R0)	Abundance Ratio: (SFp) / (R0)	Abundance Ratio: (RPBS) / (S0)	Abundance Ratio: (SPBS) / (S0)	Abundance Ratio: (RFp) / (S0)	Abundance Ratio: (SFp) / (S0)	Abundance Ratio: (SPBS) / (RPBS)	Abundance Ratio: (RFp) / (RPBS)	Abundance Ratio: (SFp) / (RPBS)	Abundance Ratio: (RFp) / (SPBS)	Abundance Ratio: (SFp) / (SPBS)	Abundance Ratio: (SFp) / (RFp)	Abundance Ratio P-Value: (S0) / (R0)	Abundance Ratio P-Value: (RPBS) / (R0)	Abundance Ratio P-Value: (SPBS) / (R0)	Abundance Ratio P-Value: (RFp) / (R0)	Abundance Ratio P-Value: (SFp) / (R0)	Abundance Ratio P-Value: (RPBS) / (S0)	Abundance Ratio P-Value: (SPBS) / (S0)	Abundance Ratio P-Value: (RFp) / (S0)	Abundance Ratio P-Value: (SFp) / (S0)	Abundance Ratio P-Value: (SPBS) / (RPBS)	Abundance Ratio P-Value: (RFp) / (RPBS)	Abundance Ratio P-Value: (SFp) / (RPBS)	Abundance Ratio P-Value: (RFp) / (SPBS)	Abundance Ratio P-Value: (SFp) / (SPBS)	Abundance Ratio P-Value: (SFp) / (RFp)	Abundances (Grouped): R0	Abundances (Grouped): S0	Abundances (Grouped): RPBS	Abundances (Grouped): SPBS	Abundances (Grouped): RFp
	TRUE	High	[R].CNLMVLK.[D]	1xCarbamidomethyl [C1]; 1xTMT6plex [K7]; 1xTMT6plex [N-Term]	0.0800072	0.00442409	1	2	4	XP_021463403.1	XP_021463403.1 [66-72]		0	1335.79	0.944	0.956	0.912	0.946	1.116	1.013	0.966	1.003	1.183	0.954	0.99	1.168	1.038	1.225	1.18	0.696643	0.692251	0.597354	0.870553	0.685294	0.937515	0.683308	0.978684	0.539915	0.642617	0.896334	0.559294	0.867088	0.459065	0.447971	102.2	96.4	97.6	93.1	96.7
	TRUE	High	[K].FGNAEGEFCK.[F]	1xCarbamidomethyl [C9]; 1xTMT6plex [K10]; 1xTMT6plex [N-Term]	0.000490287	0.000370905	1	2	1	XP_021463403.1	XP_021463403.1 [226-235]		0	1616.81	0.925	0.794	0.98	1.071	1.021	0.859	1.06	1.158	1.104	1.234	1.348	1.285	1.093	1.042	0.954	0.611773	0.0922051	0.949995	0.758019	0.81404	0.371046	0.472441	0.582515	0.499355	0.162907	0.184072	0.361293	0.797612	0.747072	0.907818	103.6	95.8	82.3	101.5	110.9
	TRUE	High	[K].FPGDDSPK.[T]	1xTMT6plex [K8]; 1xTMT6plex [N-Term]	0.0116878	0.000749883	1	2	4	XP_021463403.1	XP_021463403.1 [38-45]		0	1320.72	1.122	1.018	1.038	1.03	1.237	0.907	0.925	0.918	1.103	1.019	1.012	1.215	0.993	1.192	1.201	0.487888	0.900715	0.864038	0.888275	0.530975	0.437562	0.417765	0.755881	0.647384	0.912254	0.996149	0.480976	0.90909	0.532113	0.403556	93.1	104.4	94.8	96.6	95.9
	TRUE	High	[R].GETFFFK.[DG]	1xTMT6plex [K7]; 1xTMT6plex [N-Term]	0.0589215	0.00265369	1	3	1	XP_021463403.1	XP_021463403.1 [481-487]		0	1333.76	1.065	0.999	1.086	1.171	1.074	0.938	1.02	1.099	1.008	1.087	1.172	1.075	1.078	0.988	0.917	0.80504	0.958732	0.671503	0.486431	0.680339	0.768721	0.685612	0.733146	0.776104	0.566524	0.477997	0.680402	0.808274	0.957682	0.796065	93.8	100	93.7	101.9	109.9
	TRUE	High	[K].GIDAAFSFGK.[S]	1xTMT6plex [K10]; 1xTMT6plex [N-Term]	9.39209e-05	0.000370905	1	2	2	XP_021463403.1	XP_021463403.1 [565-574]		0	1470.84	1.027	0.991	1.016	1.168	1.371	0.964	0.989	1.137	1.334	1.026	1.179	1.384	1.15	1.349	1.173	0.940244	0.898333	0.970812	0.531666	0.3303	0.845557	0.967661	0.611677	0.209113	0.892458	0.531727	0.27022	0.688875	0.239342	0.462646	91.3	93.8	90.4	92.8	106.6
	TRUE	High	[R].ILGHSPDLDEETIDDAFLR.[A]	1xTMT6plex [N-Term]	3.17154e-07	0.000370905	1	2	3	XP_021463403.1	XP_021463403.1 [129-147]		0	2385.21	0.894	0.967	1.03	0.904	0.889	1.082	1.152	1.011	0.995	1.064	0.934	0.919	0.878	0.864	0.984	0.457436	0.780515	0.923616	0.67639	0.890498	0.537647	0.252603	0.945739	0.751358	0.721781	0.826987	0.991747	0.624999	0.740689	0.943626	105.6	94.4	102.1	108.7	95.4
	TRUE	High	[R].ISSIGLPTDLK.[G]	1xTMT6plex [K11]; 1xTMT6plex [N-Term]	0.000229898	0.000370905	1	2	5	XP_021463403.1	XP_021463403.1 [554-564]		0	1601.99	0.889	0.937	0.833	0.95	0.983	1.055	0.937	1.069	1.107	0.889	1.014	1.049	1.141	1.181	1.035	0.386231	0.549434	0.246322	0.88458	0.964737	0.606411	0.422813	0.784974	0.669295	0.239592	0.988743	0.80047	0.589798	0.543876	0.843547	107.3	95.3	100.6	89.4	102
	TRUE	High	[K].MDPGFPK.[L]	1xTMT6plex [K7]; 1xTMT6plex [N-Term]	0.140587	0.00762495	1	1	2	XP_021463403.1	XP_021463403.1 [596-602]		0	1249.7	0.982	0.899	0.938	0.937	1.115	0.916	0.956	0.955	1.136	1.044	1.043	1.241	0.999	1.188	1.189	0.873194	0.372955	0.730452	0.787971	0.693052	0.517955	0.670006	0.873067	0.554087	0.756686	0.883988	0.442457	0.916243	0.519849	0.427583	102.2	100.3	91.8	95.9	95.8
	TRUE	High	[R].NEHGDGYPFDGK.[D]	1xTMT6plex [K12]; 1xTMT6plex [N-Term]	0.0056252	0.00054385	1	2	2	XP_021463403.1	XP_021463403.1 [177-188]		0	1793.89	0.524	0.522	0.489	0.498	1.043	0.995	0.932	0.95	1.99	0.936	0.954	1.999	1.019	2.134	2.095	0.000207102	2.6041e-05	0.000162946	0.00802045	0.759432	0.928529	0.674248	0.853423	0.00363283	0.723946	0.86546	0.0239638	0.999353	0.000981478	0.00149774	147.3	77.2	76.8	71.9	73.3
	TRUE	High	[K].TYLFAGDQFWR.[Y]	1xTMT6plex [N-Term]	3.83678e-05	0.000370905	1	2	4	XP_021463403.1	XP_021463403.1 [578-588]		0	1632.84	1.063	0.946	0.94	1.049	1.102	0.89	0.884	0.987	1.037	0.993	1.108	1.165	1.116	1.173	1.051	0.747059	0.63732	0.693925	0.821526	0.738253	0.391099	0.214342	0.971439	0.820433	0.92077	0.683699	0.566201	0.739791	0.536644	0.792763	98.4	104.6	93.1	92.4	103.2
	TRUE	High	[K].VWSDVTPLK.[F]	1xTMT6plex [K9]; 1xTMT6plex [N-Term]	0.00508943	0.00054385	1	2	2	XP_021463403.1	XP_021463403.1 [151-159]		0	1502.9	1.027	0.904	0.926	0.906	1.067	0.88	0.901	0.882	1.038	1.024	1.002	1.18	0.978	1.152	1.178	0.904966	0.510104	0.714032	0.742317	0.743842	0.459281	0.393934	0.639588	0.758625	0.939891	0.996664	0.523333	0.876215	0.514206	0.454687	102.9	105.8	93.1	95.3	93.2
TRUE	High	Master Protein	XP_021477052.1	A disintegrin and metalloproteinase with thrombospondin motifs 13 isoform X1 [Oncorhynchus mykiss]	0	28.691	5	9	21	9	1555	170.7	6.71	71.02	9	0	1.066	0.99	1.123	0.761	0.771	0.929	1.053	0.714	0.723	1.134	0.769	0.779	0.678	0.687	1.013	0.739966	0.913787	0.4946	0.372951	0.554676	0.625187	0.599505	0.222159	0.324569	0.40784	0.351086	0.565959	0.117888	0.233872	0.98203	105	112	104
	Checked	Confidence	Annotated Sequence	Modifications	Qvality PEP	Qvality q-value	# Protein Groups	# Proteins	# PSMs	Master Protein Accessions	Positions in Master Proteins	Modifications in Master Proteins	# Missed Cleavages	Theo. MH+ [Da]	Abundance Ratio: (S0) / (R0)	Abundance Ratio: (RPBS) / (R0)	Abundance Ratio: (SPBS) / (R0)	Abundance Ratio: (RFp) / (R0)	Abundance Ratio: (SFp) / (R0)	Abundance Ratio: (RPBS) / (S0)	Abundance Ratio: (SPBS) / (S0)	Abundance Ratio: (RFp) / (S0)	Abundance Ratio: (SFp) / (S0)	Abundance Ratio: (SPBS) / (RPBS)	Abundance Ratio: (RFp) / (RPBS)	Abundance Ratio: (SFp) / (RPBS)	Abundance Ratio: (RFp) / (SPBS)	Abundance Ratio: (SFp) / (SPBS)	Abundance Ratio: (SFp) / (RFp)	Abundance Ratio P-Value: (S0) / (R0)	Abundance Ratio P-Value: (RPBS) / (R0)	Abundance Ratio P-Value: (SPBS) / (R0)	Abundance Ratio P-Value: (RFp) / (R0)	Abundance Ratio P-Value: (SFp) / (R0)	Abundance Ratio P-Value: (RPBS) / (S0)	Abundance Ratio P-Value: (SPBS) / (S0)	Abundance Ratio P-Value: (RFp) / (S0)	Abundance Ratio P-Value: (SFp) / (S0)	Abundance Ratio P-Value: (SPBS) / (RPBS)	Abundance Ratio P-Value: (RFp) / (RPBS)	Abundance Ratio P-Value: (SFp) / (RPBS)	Abundance Ratio P-Value: (RFp) / (SPBS)	Abundance Ratio P-Value: (SFp) / (SPBS)	Abundance Ratio P-Value: (SFp) / (RFp)	Abundances (Grouped): R0	Abundances (Grouped): S0	Abundances (Grouped): RPBS	Abundances (Grouped): SPBS	Abundances (Grouped): RFp
	TRUE	High	[R].ACSFTNTDLPVCR.[V]	2xCarbamidomethyl [C2; C12]; 1xTMT6plex [N-Term]	5.90974e-05	0.000370905	1	2	5	XP_021477052.1	XP_021477052.1 [446-458]		0	1769.85	0.982	0.953	1.08	0.602	0.598	0.971	1.101	0.613	0.609	1.133	0.631	0.627	0.557	0.553	0.993	0.919075	0.724557	0.655108	0.0370617	0.194217	0.837466	0.362829	0.0632285	0.105811	0.341286	0.0444252	0.184292	0.0160703	0.0401619	0.976666	115.1	113	109.7	124.3	69.2
	TRUE	High	[R].GCQMDDCR.[V]	2xCarbamidomethyl [C2; C7]; 1xTMT6plex [N-Term]	0.0056605	0.00054385	1	2	1	XP_021477052.1	XP_021477052.1 [1254-1261]		0	1270.52	1.256	0.986	1.275	0.801	0.828	0.785	1.015	0.638	0.659	1.294	0.812	0.839	0.628	0.649	1.033	0.233516	0.826531	0.297373	0.381549	0.71793	0.108306	0.762274	0.108751	0.189168	0.0988822	0.52186	0.765987	0.0803291	0.135628	0.804491	97.6	122.6	96.2	124.5	78.2
	TRUE	High	[K].GENFIVSR.[G]	1xTMT6plex [N-Term]	0.0293303	0.0011576	1	2	1	XP_021477052.1	XP_021477052.1 [618-625]		0	1150.64	1.117	1.04	1.093	0.82	0.818	0.931	0.979	0.735	0.733	1.051	0.789	0.787	0.75	0.748	0.997	0.602863	0.67675	0.682025	0.493965	0.703508	0.731823	0.904695	0.260867	0.373623	0.809186	0.363707	0.59786	0.317905	0.358565	0.916081	101.9	113.8	105.9	111.4	83.6
	TRUE	High	[K].GQDQPILNK.[S]	1xTMT6plex [K9]; 1xTMT6plex [N-Term]	0.00722411	0.00054385	1	2	1	XP_021477052.1	XP_021477052.1 [1004-1012]		0	1470.87	1.031	1.054	1.345	0.703	0.685	1.022	1.305	0.682	0.665	1.277	0.667	0.65	0.523	0.509	0.975	0.825178	0.693229	0.143821	0.186448	0.389254	0.900526	0.00561593	0.180437	0.251614	0.110449	0.154706	0.294855	0.0105673	0.0285041	0.995973	103.1	106.3	108.7	138.7	72.5
	TRUE	High	[R].GSQFVDGTR.[C]	1xTMT6plex [N-Term]	0.0080846	0.00054385	1	2	4	XP_021477052.1	XP_021477052.1 [626-634]		0	1195.63	1.167	1.038	1.185	0.747	0.77	0.889	1.015	0.64	0.66	1.142	0.72	0.742	0.631	0.65	1.031	0.444184	0.844581	0.39861	0.261467	0.516532	0.460052	0.841881	0.0929097	0.233552	0.344451	0.227601	0.480345	0.0742292	0.201824	0.834907	101.6	118.5	105.4	120.3	75.9
	TRUE	High	[R].IAFGSTAR.[A]	1xTMT6plex [N-Term]	0.0625878	0.00306563	1	2	1	XP_021477052.1	XP_021477052.1 [438-445]		0	1051.61	1.153	0.989	1.073	0.804	0.883	0.858	0.931	0.698	0.766	1.085	0.813	0.893	0.75	0.823	1.098	0.457948	0.878257	0.759259	0.398277	0.876305	0.308258	0.641788	0.201545	0.494283	0.554643	0.512712	0.906519	0.25314	0.535431	0.613959	101.7	117.2	100.5	109.1	81.8
	TRUE	High	[R].ICGGGVTSR.[T]	1xCarbamidomethyl [C2]; 1xTMT6plex [N-Term]	0.0479331	0.00223272	1	2	2	XP_021477052.1	XP_021477052.1 [526-534]		0	1135.61	1.11	1.068	1.119	0.862	0.932	0.962	1.008	0.776	0.839	1.048	0.807	0.873	0.77	0.833	1.081	0.558079	0.571276	0.603948	0.619001	0.96263	0.880313	0.931974	0.349588	0.662038	0.798479	0.406566	0.813942	0.360347	0.675269	0.681126	98.5	109.4	105.2	110.2	84.9
	TRUE	High	[R].VLINAPPSVK.[I]	1xTMT6plex [K10]; 1xTMT6plex [N-Term]	0.00181279	0.00054385	1	2	3	XP_021477052.1	XP_021477052.1 [1472-1481]		0	1495.96	1.018	0.951	1.086	0.819	0.869	0.934	1.067	0.805	0.854	1.142	0.861	0.914	0.754	0.8	1.061	0.980772	0.681777	0.7256	0.392856	0.77339	0.679074	0.458197	0.419345	0.701592	0.348944	0.589272	0.880727	0.259365	0.478119	0.769835	104.5	106.3	99.4	113.5	85.6
TRUE	High	Master Protein	XP_021460013.1	actin, alpha cardiac muscle 1-like [Oncorhynchus mykiss]	0	32.591	19	5	17	1	377	41.9	5.31	65.48	5	0	1.034	1.03	1.067	1.304	1.298	0.996	1.032	1.262	1.255	1.036	1.266	1.26	1.222	1.216	0.995	0.887951	0.814044	0.692705	0.244613	0.392609	0.992455	0.737551	0.354692	0.389979	0.838988	0.2895	0.428675	0.429348	0.432704	0.917298	89.1	92.1	91.8
	Checked	Confidence	Annotated Sequence	Modifications	Qvality PEP	Qvality q-value	# Protein Groups	# Proteins	# PSMs	Master Protein Accessions	Positions in Master Proteins	Modifications in Master Proteins	# Missed Cleavages	Theo. MH+ [Da]	Abundance Ratio: (S0) / (R0)	Abundance Ratio: (RPBS) / (R0)	Abundance Ratio: (SPBS) / (R0)	Abundance Ratio: (RFp) / (R0)	Abundance Ratio: (SFp) / (R0)	Abundance Ratio: (RPBS) / (S0)	Abundance Ratio: (SPBS) / (S0)	Abundance Ratio: (RFp) / (S0)	Abundance Ratio: (SFp) / (S0)	Abundance Ratio: (SPBS) / (RPBS)	Abundance Ratio: (RFp) / (RPBS)	Abundance Ratio: (SFp) / (RPBS)	Abundance Ratio: (RFp) / (SPBS)	Abundance Ratio: (SFp) / (SPBS)	Abundance Ratio: (SFp) / (RFp)	Abundance Ratio P-Value: (S0) / (R0)	Abundance Ratio P-Value: (RPBS) / (R0)	Abundance Ratio P-Value: (SPBS) / (R0)	Abundance Ratio P-Value: (RFp) / (R0)	Abundance Ratio P-Value: (SFp) / (R0)	Abundance Ratio P-Value: (RPBS) / (S0)	Abundance Ratio P-Value: (SPBS) / (S0)	Abundance Ratio P-Value: (RFp) / (S0)	Abundance Ratio P-Value: (SFp) / (S0)	Abundance Ratio P-Value: (SPBS) / (RPBS)	Abundance Ratio P-Value: (RFp) / (RPBS)	Abundance Ratio P-Value: (SFp) / (RPBS)	Abundance Ratio P-Value: (RFp) / (SPBS)	Abundance Ratio P-Value: (SFp) / (SPBS)	Abundance Ratio P-Value: (SFp) / (RFp)	Abundances (Grouped): R0	Abundances (Grouped): S0	Abundances (Grouped): RPBS	Abundances (Grouped): SPBS	Abundances (Grouped): RFp
	TRUE	High	[K].DSYVGDEAQSK.[R]	1xTMT6plex [K11]; 1xTMT6plex [N-Term]	6.68944e-06	0.000370905	2	15	3	XP_021451454.1; XP_021460013.1	XP_021451454.1 [60-70]; XP_021460013.1 [53-63]		0	1656.85	0.98	1.059	1.172	1.522	2.056	1.08	1.195	1.553	2.097	1.106	1.437	1.941	1.299	1.755	1.35	0.845229	0.58608	0.459061	0.10615	0.0338436	0.505685	0.0996033	0.108519	0.00491949	0.546487	0.221231	0.0322027	0.385663	0.0352375	0.181373	77	75.5	81.6	90.3	117.3
	TRUE	High	[R].HQGVMVGMGQK.[D]	1xTMT6plex [K11]; 1xTMT6plex [N-Term]	8.03141e-05	0.000370905	2	15	1	XP_021451454.1; XP_021460013.1	XP_021451454.1 [49-59]; XP_021460013.1 [42-52]		0	1629.9	0.977	1.092	1.261	1.022	1.853	1.118	1.29	1.046	1.896	1.154	0.935	1.696	0.811	1.47	1.813	0.788602	0.72332	0.308451	0.982625	0.0381967	0.474308	0.0945826	0.891991	0.00636902	0.479047	0.738213	0.0668901	0.371016	0.122761	0.00990198	83.3	81.4	91	105	85.1
	TRUE	High	[R].HQGVMVGMGQK.[D]	1xOxidation [M]; 1xTMT6plex [K11]; 1xTMT6plex [N-Term]	0.00818631	0.00054385	2	15	2	XP_021451454.1; XP_021460013.1	XP_021451454.1 [49-59]; XP_021460013.1 [42-52]		0	1645.89	0.988	0.951	0.987	0.875	1.054	0.963	0.999	0.885	1.066	1.037	0.92	1.108	0.887	1.068	1.204	0.91668	0.645968	0.976318	0.613831	0.709499	0.751284	0.879604	0.668416	0.67952	0.738106	0.777019	0.608987	0.575577	0.710832	0.376252	102.5	101.3	97.5	101.1	89.7
	TRUE	High	[R].HQGVMVGMGQK.[D]	2xOxidation [M5; M8]; 1xTMT6plex [K11]; 1xTMT6plex [N-Term]	0.0106429	0.000749883	2	15	2	XP_021451454.1; XP_021460013.1	XP_021451454.1 [49-59]; XP_021460013.1 [42-52]		0	1661.89	0.818	0.991	0.821	1.092	1.198	1.211	1.004	1.336	1.465	0.829	1.103	1.21	1.33	1.459	1.097	0.284755	0.978794	0.385207	0.682679	0.499286	0.206779	0.874011	0.3001	0.0935809	0.280534	0.652302	0.465816	0.287545	0.147395	0.638059	101.3	82.9	100.4	83.2	110.7
	TRUE	High	[K].SYELPDGQVITIGNER.[F]	1xTMT6plex [N-Term]	4.11031e-05	0.000370905	2	15	3	XP_021451454.1; XP_021460013.1	XP_021451454.1 [248-263]; XP_021460013.1 [241-256]		0	2020.05	0.994	1.004	1.071	1.471	1.986	1.01	1.077	1.479	1.998	1.067	1.465	1.979	1.373	1.855	1.351	0.797652	0.942354	0.781149	0.144625	0.0298515	0.882725	0.426302	0.166755	0.00985765	0.672837	0.168991	0.0224812	0.302016	0.0254123	0.159782	79.7	79.3	80	85.4	117.3
	TRUE	High	[R].VAPEEHPVLLTEAPLNPK.[A]	1xTMT6plex [K18]; 1xTMT6plex [N-Term]	0.000105124	0.000370905	2	6	2	XP_021451454.1; XP_021460013.1	XP_021451454.1 [105-122]; XP_021460013.1 [98-115]		0	2412.39	0.798	0.994	0.994	1.089	1.16	1.245	1.246	1.365	1.454	1.001	1.096	1.167	1.095	1.166	1.065	0.198693	0.925358	0.946815	0.761818	0.499443	0.152059	0.084347	0.257583	0.0911328	0.947773	0.700541	0.479043	0.752946	0.415078	0.695012	99.4	79.3	98.8	98.9	108.3
	TRUE	High	[K].YPIEHGIITNWDDMEK.[I]	1xTMT6plex [K16]; 1xTMT6plex [N-Term]	0.00234284	0.00054385	1	10	3	XP_021460013.1	XP_021460013.1 [71-86]		0	2419.24	1.034	1.03	1.067	1.304	1.298	0.996	1.032	1.262	1.255	1.036	1.266	1.26	1.222	1.216	0.995	0.92095	0.720627	0.742529	0.298568	0.361875	0.88929	0.657247	0.387685	0.306379	0.891338	0.391236	0.40013	0.543623	0.383236	0.965999	89.1	92.1	91.8	95.1	116.2
TRUE	High	Master Protein	XP_021451454.1	actin, cytoplasmic 1 isoform X1 [Oncorhynchus mykiss]	0	37.735	20	6	20	2	384	43	5.72	79.83	6	7	0.953	1.028	1.028	1.236	1.462	1.078	1.078	1.296	1.533	1	1.202	1.422	1.202	1.422	1.183	0.717195	0.82711	0.854589	0.33806	0.235849	0.566324	0.451629	0.303885	0.12624	0.965661	0.394216	0.256611	0.468939	0.185147	0.490489	89.5	85.3	92
	Checked	Confidence	Annotated Sequence	Modifications	Qvality PEP	Qvality q-value	# Protein Groups	# Proteins	# PSMs	Master Protein Accessions	Positions in Master Proteins	Modifications in Master Proteins	# Missed Cleavages	Theo. MH+ [Da]	Abundance Ratio: (S0) / (R0)	Abundance Ratio: (RPBS) / (R0)	Abundance Ratio: (SPBS) / (R0)	Abundance Ratio: (RFp) / (R0)	Abundance Ratio: (SFp) / (R0)	Abundance Ratio: (RPBS) / (S0)	Abundance Ratio: (SPBS) / (S0)	Abundance Ratio: (RFp) / (S0)	Abundance Ratio: (SFp) / (S0)	Abundance Ratio: (SPBS) / (RPBS)	Abundance Ratio: (RFp) / (RPBS)	Abundance Ratio: (SFp) / (RPBS)	Abundance Ratio: (RFp) / (SPBS)	Abundance Ratio: (SFp) / (SPBS)	Abundance Ratio: (SFp) / (RFp)	Abundance Ratio P-Value: (S0) / (R0)	Abundance Ratio P-Value: (RPBS) / (R0)	Abundance Ratio P-Value: (SPBS) / (R0)	Abundance Ratio P-Value: (RFp) / (R0)	Abundance Ratio P-Value: (SFp) / (R0)	Abundance Ratio P-Value: (RPBS) / (S0)	Abundance Ratio P-Value: (SPBS) / (S0)	Abundance Ratio P-Value: (RFp) / (S0)	Abundance Ratio P-Value: (SFp) / (S0)	Abundance Ratio P-Value: (SPBS) / (RPBS)	Abundance Ratio P-Value: (RFp) / (RPBS)	Abundance Ratio P-Value: (SFp) / (RPBS)	Abundance Ratio P-Value: (RFp) / (SPBS)	Abundance Ratio P-Value: (SFp) / (SPBS)	Abundance Ratio P-Value: (SFp) / (RFp)	Abundances (Grouped): R0	Abundances (Grouped): S0	Abundances (Grouped): RPBS	Abundances (Grouped): SPBS	Abundances (Grouped): RFp
	TRUE	High	[K].DSYVGDEAQSK.[R]	1xTMT6plex [K11]; 1xTMT6plex [N-Term]	6.68944e-06	0.000370905	2	15	3	XP_021451454.1; XP_021460013.1	XP_021451454.1 [60-70]; XP_021460013.1 [53-63]		0	1656.85	0.98	1.059	1.172	1.522	2.056	1.08	1.195	1.553	2.097	1.106	1.437	1.941	1.299	1.755	1.35	0.845229	0.58608	0.459061	0.10615	0.0338436	0.505685	0.0996033	0.108519	0.00491949	0.546487	0.221231	0.0322027	0.385663	0.0352375	0.181373	77	75.5	81.6	90.3	117.3
	TRUE	High	[K].EITSLAPSTMK.[I]	1xTMT6plex [K11]; 1xTMT6plex [N-Term]	2.98683e-05	0.000370905	1	4	4	XP_021451454.1	XP_021451454.1 [325-335]		0	1635.94	0.986	1.088	1.082	1.287	1.485	1.103	1.097	1.305	1.505	0.994	1.183	1.364	1.19	1.372	1.153	0.939109	0.524262	0.650717	0.260273	0.225726	0.380961	0.385673	0.300321	0.129318	0.950831	0.450418	0.289207	0.541727	0.288151	0.508674	86.6	85.4	94.2	93.7	111.5
	TRUE	High	[R].GYSFTTTAER.[E]	1xTMT6plex [N-Term]	0.000573322	0.000370905	1	5	2	XP_021451454.1	XP_021451454.1 [206-215]		0	1361.69	0.979	0.96	0.931	1.156	1.108	0.981	0.951	1.181	1.132	0.969	1.203	1.154	1.242	1.191	0.959	0.835876	0.854984	0.750808	0.553939	0.650104	0.967371	0.790844	0.53939	0.467762	0.793596	0.489732	0.562903	0.486131	0.400749	0.933285	97.8	95.8	93.9	91	113
	TRUE	High	[R].HQGVMVGMGQK.[D]	1xTMT6plex [K11]; 1xTMT6plex [N-Term]	8.03141e-05	0.000370905	2	15	1	XP_021451454.1; XP_021460013.1	XP_021451454.1 [49-59]; XP_021460013.1 [42-52]		0	1629.9	0.977	1.092	1.261	1.022	1.853	1.118	1.29	1.046	1.896	1.154	0.935	1.696	0.811	1.47	1.813	0.788602	0.72332	0.308451	0.982625	0.0381967	0.474308	0.0945826	0.891991	0.00636902	0.479047	0.738213	0.0668901	0.371016	0.122761	0.00990198	83.3	81.4	91	105	85.1
	TRUE	High	[R].HQGVMVGMGQK.[D]	1xOxidation [M]; 1xTMT6plex [K11]; 1xTMT6plex [N-Term]	0.00818631	0.00054385	2	15	2	XP_021451454.1; XP_021460013.1	XP_021451454.1 [49-59]; XP_021460013.1 [42-52]		0	1645.89	0.988	0.951	0.987	0.875	1.054	0.963	0.999	0.885	1.066	1.037	0.92	1.108	0.887	1.068	1.204	0.91668	0.645968	0.976318	0.613831	0.709499	0.751284	0.879604	0.668416	0.67952	0.738106	0.777019	0.608987	0.575577	0.710832	0.376252	102.5	101.3	97.5	101.1	89.7
	TRUE	High	[R].HQGVMVGMGQK.[D]	2xOxidation [M5; M8]; 1xTMT6plex [K11]; 1xTMT6plex [N-Term]	0.0106429	0.000749883	2	15	2	XP_021451454.1; XP_021460013.1	XP_021451454.1 [49-59]; XP_021460013.1 [42-52]		0	1661.89	0.818	0.991	0.821	1.092	1.198	1.211	1.004	1.336	1.465	0.829	1.103	1.21	1.33	1.459	1.097	0.284755	0.978794	0.385207	0.682679	0.499286	0.206779	0.874011	0.3001	0.0935809	0.280534	0.652302	0.465816	0.287545	0.147395	0.638059	101.3	82.9	100.4	83.2	110.7
	TRUE	High	[K].SYELPDGQVITIGNER.[F]	1xTMT6plex [N-Term]	4.11031e-05	0.000370905	2	15	3	XP_021451454.1; XP_021460013.1	XP_021451454.1 [248-263]; XP_021460013.1 [241-256]		0	2020.05	0.994	1.004	1.071	1.471	1.986	1.01	1.077	1.479	1.998	1.067	1.465	1.979	1.373	1.855	1.351	0.797652	0.942354	0.781149	0.144625	0.0298515	0.882725	0.426302	0.166755	0.00985765	0.672837	0.168991	0.0224812	0.302016	0.0254123	0.159782	79.7	79.3	80	85.4	117.3
	TRUE	High	[R].VAPEEHPVLLTEAPLNPK.[A]	1xTMT6plex [K18]; 1xTMT6plex [N-Term]	0.000105124	0.000370905	2	6	2	XP_021451454.1; XP_021460013.1	XP_021451454.1 [105-122]; XP_021460013.1 [98-115]		0	2412.39	0.798	0.994	0.994	1.089	1.16	1.245	1.246	1.365	1.454	1.001	1.096	1.167	1.095	1.166	1.065	0.198693	0.925358	0.946815	0.761818	0.499443	0.152059	0.084347	0.257583	0.0911328	0.947773	0.700541	0.479043	0.752946	0.415078	0.695012	99.4	79.3	98.8	98.9	108.3
TRUE	High	Master Protein	XP_021451740.1	actin-related protein 2/3 complex subunit 1B-like [Oncorhynchus mykiss]	0.007	2.828	2	1	1	1	381	41.8	8	3.12	1	0	1.019	1.039	0.992	1.079	0.99	1.019	0.973	1.059	0.972	0.955	1.039	0.953	1.088	0.999	0.918	0.95746	0.755076	0.983069	0.659156	0.91727	0.863243	0.81798	0.791168	0.998416	0.713192	0.787834	0.999768	0.743835	0.917927	0.633885	98	99.9	101.9
	Checked	Confidence	Annotated Sequence	Modifications	Qvality PEP	Qvality q-value	# Protein Groups	# Proteins	# PSMs	Master Protein Accessions	Positions in Master Proteins	Modifications in Master Proteins	# Missed Cleavages	Theo. MH+ [Da]	Abundance Ratio: (S0) / (R0)	Abundance Ratio: (RPBS) / (R0)	Abundance Ratio: (SPBS) / (R0)	Abundance Ratio: (RFp) / (R0)	Abundance Ratio: (SFp) / (R0)	Abundance Ratio: (RPBS) / (S0)	Abundance Ratio: (SPBS) / (S0)	Abundance Ratio: (RFp) / (S0)	Abundance Ratio: (SFp) / (S0)	Abundance Ratio: (SPBS) / (RPBS)	Abundance Ratio: (RFp) / (RPBS)	Abundance Ratio: (SFp) / (RPBS)	Abundance Ratio: (RFp) / (SPBS)	Abundance Ratio: (SFp) / (SPBS)	Abundance Ratio: (SFp) / (RFp)	Abundance Ratio P-Value: (S0) / (R0)	Abundance Ratio P-Value: (RPBS) / (R0)	Abundance Ratio P-Value: (SPBS) / (R0)	Abundance Ratio P-Value: (RFp) / (R0)	Abundance Ratio P-Value: (SFp) / (R0)	Abundance Ratio P-Value: (RPBS) / (S0)	Abundance Ratio P-Value: (SPBS) / (S0)	Abundance Ratio P-Value: (RFp) / (S0)	Abundance Ratio P-Value: (SFp) / (S0)	Abundance Ratio P-Value: (SPBS) / (RPBS)	Abundance Ratio P-Value: (RFp) / (RPBS)	Abundance Ratio P-Value: (SFp) / (RPBS)	Abundance Ratio P-Value: (RFp) / (SPBS)	Abundance Ratio P-Value: (SFp) / (SPBS)	Abundance Ratio P-Value: (SFp) / (RFp)	Abundances (Grouped): R0	Abundances (Grouped): S0	Abundances (Grouped): RPBS	Abundances (Grouped): SPBS	Abundances (Grouped): RFp
	TRUE	High	[K].GSVTFGGK.[L]	1xTMT6plex [K8]; 1xTMT6plex [N-Term]	0.0191225	0.000978014	1	1	1	XP_021451740.1	XP_021451740.1 [288-295]		0	1210.72	1.019	1.039	0.992	1.079	0.99	1.019	0.973	1.059	0.972	0.955	1.039	0.953	1.088	0.999	0.918	0.925809	0.726157	0.999844	0.722452	0.857994	0.863801	0.934611	0.837073	0.995596	0.785771	0.795808	0.961965	0.767723	0.907286	0.801315	98	99.9	101.9	97.2	105.8
TRUE	High	Master Protein	XP_021426398.1	actin-related protein 2/3 complex subunit 2 [Oncorhynchus mykiss]	0	4.727	6	2	3	2	299	34.4	7.11	9.02	2	0	0.875	0.87	0.973	1.018	0.953	0.994	1.113	1.164	1.09	1.119	1.171	1.096	1.047	0.979	0.936	0.369194	0.211328	0.896721	0.827005	0.997535	0.997874	0.293473	0.533311	0.699545	0.461535	0.455707	0.693024	0.864891	0.9713	0.699908	105.5	92.2	91.7
	Checked	Confidence	Annotated Sequence	Modifications	Qvality PEP	Qvality q-value	# Protein Groups	# Proteins	# PSMs	Master Protein Accessions	Positions in Master Proteins	Modifications in Master Proteins	# Missed Cleavages	Theo. MH+ [Da]	Abundance Ratio: (S0) / (R0)	Abundance Ratio: (RPBS) / (R0)	Abundance Ratio: (SPBS) / (R0)	Abundance Ratio: (RFp) / (R0)	Abundance Ratio: (SFp) / (R0)	Abundance Ratio: (RPBS) / (S0)	Abundance Ratio: (SPBS) / (S0)	Abundance Ratio: (RFp) / (S0)	Abundance Ratio: (SFp) / (S0)	Abundance Ratio: (SPBS) / (RPBS)	Abundance Ratio: (RFp) / (RPBS)	Abundance Ratio: (SFp) / (RPBS)	Abundance Ratio: (RFp) / (SPBS)	Abundance Ratio: (SFp) / (SPBS)	Abundance Ratio: (SFp) / (RFp)	Abundance Ratio P-Value: (S0) / (R0)	Abundance Ratio P-Value: (RPBS) / (R0)	Abundance Ratio P-Value: (SPBS) / (R0)	Abundance Ratio P-Value: (RFp) / (R0)	Abundance Ratio P-Value: (SFp) / (R0)	Abundance Ratio P-Value: (RPBS) / (S0)	Abundance Ratio P-Value: (SPBS) / (S0)	Abundance Ratio P-Value: (RFp) / (S0)	Abundance Ratio P-Value: (SFp) / (S0)	Abundance Ratio P-Value: (SPBS) / (RPBS)	Abundance Ratio P-Value: (RFp) / (RPBS)	Abundance Ratio P-Value: (SFp) / (RPBS)	Abundance Ratio P-Value: (RFp) / (SPBS)	Abundance Ratio P-Value: (SFp) / (SPBS)	Abundance Ratio P-Value: (SFp) / (RFp)	Abundances (Grouped): R0	Abundances (Grouped): S0	Abundances (Grouped): RPBS	Abundances (Grouped): SPBS	Abundances (Grouped): RFp
	TRUE	High	[K].EEVIHQAGMLK.[R]	1xTMT6plex [K11]; 1xTMT6plex [N-Term]	0.00726942	0.00054385	1	2	2	XP_021426398.1	XP_021426398.1 [107-117]		0	1712.98	0.874	0.905	0.947	0.976	0.921	1.035	1.083	1.116	1.053	1.046	1.078	1.017	1.03	0.972	0.944	0.39992	0.513617	0.80571	0.968277	0.943072	0.694646	0.390495	0.690794	0.636354	0.842764	0.772155	0.824224	0.96425	0.900563	0.874009	106.7	93.3	96.6	101.1	104.1
TRUE	High	Master Protein	XP_021465258.1	actin-related protein 2/3 complex subunit 4-like isoform X1 [Oncorhynchus mykiss]	0	5.115	8	2	3	2	185	21.8	8.75	9.82	2	0	0.856	0.842	0.933	1.018	0.933	0.983	1.09	1.188	1.09	1.108	1.209	1.108	1.09	1	0.917	0.303867	0.125043	0.713683	0.82877	0.951475	0.933359	0.394084	0.484032	0.699114	0.502316	0.382893	0.669041	0.737901	0.913683	0.632519	107.5	92	90.5
	Checked	Confidence	Annotated Sequence	Modifications	Qvality PEP	Qvality q-value	# Protein Groups	# Proteins	# PSMs	Master Protein Accessions	Positions in Master Proteins	Modifications in Master Proteins	# Missed Cleavages	Theo. MH+ [Da]	Abundance Ratio: (S0) / (R0)	Abundance Ratio: (RPBS) / (R0)	Abundance Ratio: (SPBS) / (R0)	Abundance Ratio: (RFp) / (R0)	Abundance Ratio: (SFp) / (R0)	Abundance Ratio: (RPBS) / (S0)	Abundance Ratio: (SPBS) / (S0)	Abundance Ratio: (RFp) / (S0)	Abundance Ratio: (SFp) / (S0)	Abundance Ratio: (SPBS) / (RPBS)	Abundance Ratio: (RFp) / (RPBS)	Abundance Ratio: (SFp) / (RPBS)	Abundance Ratio: (RFp) / (SPBS)	Abundance Ratio: (SFp) / (SPBS)	Abundance Ratio: (SFp) / (RFp)	Abundance Ratio P-Value: (S0) / (R0)	Abundance Ratio P-Value: (RPBS) / (R0)	Abundance Ratio P-Value: (SPBS) / (R0)	Abundance Ratio P-Value: (RFp) / (R0)	Abundance Ratio P-Value: (SFp) / (R0)	Abundance Ratio P-Value: (RPBS) / (S0)	Abundance Ratio P-Value: (SPBS) / (S0)	Abundance Ratio P-Value: (RFp) / (S0)	Abundance Ratio P-Value: (SFp) / (S0)	Abundance Ratio P-Value: (SPBS) / (RPBS)	Abundance Ratio P-Value: (RFp) / (RPBS)	Abundance Ratio P-Value: (SFp) / (RPBS)	Abundance Ratio P-Value: (RFp) / (SPBS)	Abundance Ratio P-Value: (SFp) / (SPBS)	Abundance Ratio P-Value: (SFp) / (RFp)	Abundances (Grouped): R0	Abundances (Grouped): S0	Abundances (Grouped): RPBS	Abundances (Grouped): SPBS	Abundances (Grouped): RFp
	TRUE	High	[R].IVAEEFLK.[N]	1xTMT6plex [K8]; 1xTMT6plex [N-Term]	0.00525114	0.00054385	1	6	2	XP_021465258.1	XP_021465258.1 [176-183]		0	1406.87	0.923	0.837	0.937	1.057	0.915	0.907	1.015	1.145	0.991	1.12	1.263	1.093	1.127	0.976	0.866	0.581982	0.221766	0.675139	0.8528	0.894487	0.586753	0.860363	0.625092	0.883076	0.502106	0.391076	0.672957	0.736796	0.909581	0.602435	105.8	97.7	88.6	99.2	111.8
	TRUE	High	[K].QADEIEK.[I]	1xTMT6plex [K7]; 1xTMT6plex [N-Term]	0.106135	0.00508239	1	4	1	XP_021465258.1	XP_021465258.1 [95-101]		0	1290.73	0.802	0.846	0.93	0.986	0.949	1.055	1.16	1.229	1.183	1.099	1.165	1.121	1.06	1.02	0.962	0.214936	0.22943	0.653606	0.939242	0.977094	0.673039	0.121981	0.443218	0.513315	0.518847	0.592517	0.659187	0.921312	0.902325	0.911384	108.8	87.3	92.1	101.2	107.3
TRUE	High	Master Protein	XP_021445410.1	actin-related protein 2/3 complex subunit 5-like [Oncorhynchus mykiss]	0	5.826	12	2	5	2	150	16.7	5.12	15.44	2	0	0.87	0.88	0.944	1.017	0.943	1.011	1.085	1.168	1.083	1.073	1.155	1.071	1.077	0.998	0.927	0.353519	0.252266	0.763888	0.832035	0.97329	0.907029	0.418135	0.525629	0.714829	0.656888	0.48927	0.741554	0.776848	0.91878	0.668714	106.1	92.4	93.4
	Checked	Confidence	Annotated Sequence	Modifications	Qvality PEP	Qvality q-value	# Protein Groups	# Proteins	# PSMs	Master Protein Accessions	Positions in Master Proteins	Modifications in Master Proteins	# Missed Cleavages	Theo. MH+ [Da]	Abundance Ratio: (S0) / (R0)	Abundance Ratio: (RPBS) / (R0)	Abundance Ratio: (SPBS) / (R0)	Abundance Ratio: (RFp) / (R0)	Abundance Ratio: (SFp) / (R0)	Abundance Ratio: (RPBS) / (S0)	Abundance Ratio: (SPBS) / (S0)	Abundance Ratio: (RFp) / (S0)	Abundance Ratio: (SFp) / (S0)	Abundance Ratio: (SPBS) / (RPBS)	Abundance Ratio: (RFp) / (RPBS)	Abundance Ratio: (SFp) / (RPBS)	Abundance Ratio: (RFp) / (SPBS)	Abundance Ratio: (SFp) / (SPBS)	Abundance Ratio: (SFp) / (RFp)	Abundance Ratio P-Value: (S0) / (R0)	Abundance Ratio P-Value: (RPBS) / (R0)	Abundance Ratio P-Value: (SPBS) / (R0)	Abundance Ratio P-Value: (RFp) / (R0)	Abundance Ratio P-Value: (SFp) / (R0)	Abundance Ratio P-Value: (RPBS) / (S0)	Abundance Ratio P-Value: (SPBS) / (S0)	Abundance Ratio P-Value: (RFp) / (S0)	Abundance Ratio P-Value: (SFp) / (S0)	Abundance Ratio P-Value: (SPBS) / (RPBS)	Abundance Ratio P-Value: (RFp) / (RPBS)	Abundance Ratio P-Value: (SFp) / (RPBS)	Abundance Ratio P-Value: (RFp) / (SPBS)	Abundance Ratio P-Value: (SFp) / (SPBS)	Abundance Ratio P-Value: (SFp) / (RFp)	Abundances (Grouped): R0	Abundances (Grouped): S0	Abundances (Grouped): RPBS	Abundances (Grouped): SPBS	Abundances (Grouped): RFp
	TRUE	High	[K].AVQSLDK.[N]	1xTMT6plex [K7]; 1xTMT6plex [N-Term]	0.0727254	0.00365628	1	2	4	XP_021445410.1	XP_021445410.1 [93-99]		0	1218.75	0.87	0.88	0.944	1.017	0.943	1.011	1.085	1.168	1.083	1.073	1.155	1.071	1.077	0.998	0.927	0.332399	0.276823	0.709101	0.891307	0.939233	0.971896	0.398444	0.541712	0.777067	0.581931	0.508247	0.751913	0.75583	0.998478	0.785373	106.1	92.4	93.4	100.2	107.9
	TRUE	High	[R].KVDVDEYDENK.[F]	2xTMT6plex [K1; K11]; 1xTMT6plex [N-Term]	0.00085036	0.000370905	1	2	1	XP_021445410.1	XP_021445410.1 [12-22]		1	2041.11
TRUE	Medium	Master Protein	XP_021412983.1	actin-related protein 2-A [Oncorhynchus mykiss]	0.028	1.749	2	1	3	1	394	44.7	6.55	7.84	1	0	0.864	0.827	0.991	0.964	0.92	0.958	1.148	1.116	1.065	1.198	1.166	1.112	0.973	0.928	0.954	0.328708	0.0905629	0.979209	0.992815	0.9186	0.786171	0.1783	0.642838	0.757347	0.224818	0.466682	0.662536	0.902675	0.880321	0.766259	107.8	93.1	89.2
	Checked	Confidence	Annotated Sequence	Modifications	Qvality PEP	Qvality q-value	# Protein Groups	# Proteins	# PSMs	Master Protein Accessions	Positions in Master Proteins	Modifications in Master Proteins	# Missed Cleavages	Theo. MH+ [Da]	Abundance Ratio: (S0) / (R0)	Abundance Ratio: (RPBS) / (R0)	Abundance Ratio: (SPBS) / (R0)	Abundance Ratio: (RFp) / (R0)	Abundance Ratio: (SFp) / (R0)	Abundance Ratio: (RPBS) / (S0)	Abundance Ratio: (SPBS) / (S0)	Abundance Ratio: (RFp) / (S0)	Abundance Ratio: (SFp) / (S0)	Abundance Ratio: (SPBS) / (RPBS)	Abundance Ratio: (RFp) / (RPBS)	Abundance Ratio: (SFp) / (RPBS)	Abundance Ratio: (RFp) / (SPBS)	Abundance Ratio: (SFp) / (SPBS)	Abundance Ratio: (SFp) / (RFp)	Abundance Ratio P-Value: (S0) / (R0)	Abundance Ratio P-Value: (RPBS) / (R0)	Abundance Ratio P-Value: (SPBS) / (R0)	Abundance Ratio P-Value: (RFp) / (R0)	Abundance Ratio P-Value: (SFp) / (R0)	Abundance Ratio P-Value: (RPBS) / (S0)	Abundance Ratio P-Value: (SPBS) / (S0)	Abundance Ratio P-Value: (RFp) / (S0)	Abundance Ratio P-Value: (SFp) / (S0)	Abundance Ratio P-Value: (SPBS) / (RPBS)	Abundance Ratio P-Value: (RFp) / (RPBS)	Abundance Ratio P-Value: (SFp) / (RPBS)	Abundance Ratio P-Value: (RFp) / (SPBS)	Abundance Ratio P-Value: (SFp) / (SPBS)	Abundance Ratio P-Value: (SFp) / (RFp)	Abundances (Grouped): R0	Abundances (Grouped): S0	Abundances (Grouped): RPBS	Abundances (Grouped): SPBS	Abundances (Grouped): RFp
	TRUE	High	[K].VGNIEIK.[D]	1xTMT6plex [K7]; 1xTMT6plex [N-Term]	0.0944159	0.00453057	1	5	3	XP_021412983.1	XP_021412983.1 [47-53]		0	1230.78	0.864	0.827	0.991	0.964	0.92	0.958	1.148	1.116	1.065	1.198	1.166	1.112	0.973	0.928	0.954	0.332985	0.13092	0.989638	0.935981	0.882492	0.709922	0.183574	0.662252	0.750497	0.189077	0.521132	0.666085	0.857171	0.861092	0.880354	107.8	93.1	89.2	106.8	103.9
TRUE	High	Master Protein	XP_021434936.1	actin-related protein 3-like [Oncorhynchus mykiss]	0.007	2.86	2	1	1	1	414	46.8	5.88	2.32	1	0	0.834	0.843	0.868	0.821	0.821	1.012	1.041	0.985	0.985	1.029	0.974	0.974	0.946	0.946	1	0.232246	0.128462	0.435659	0.546793	0.67737	0.905584	0.678413	0.993423	0.961506	0.877139	0.991763	0.951932	0.81615	0.934136	0.935792	115.7	96.4	97.5
	Checked	Confidence	Annotated Sequence	Modifications	Qvality PEP	Qvality q-value	# Protein Groups	# Proteins	# PSMs	Master Protein Accessions	Positions in Master Proteins	Modifications in Master Proteins	# Missed Cleavages	Theo. MH+ [Da]	Abundance Ratio: (S0) / (R0)	Abundance Ratio: (RPBS) / (R0)	Abundance Ratio: (SPBS) / (R0)	Abundance Ratio: (RFp) / (R0)	Abundance Ratio: (SFp) / (R0)	Abundance Ratio: (RPBS) / (S0)	Abundance Ratio: (SPBS) / (S0)	Abundance Ratio: (RFp) / (S0)	Abundance Ratio: (SFp) / (S0)	Abundance Ratio: (SPBS) / (RPBS)	Abundance Ratio: (RFp) / (RPBS)	Abundance Ratio: (SFp) / (RPBS)	Abundance Ratio: (RFp) / (SPBS)	Abundance Ratio: (SFp) / (SPBS)	Abundance Ratio: (SFp) / (RFp)	Abundance Ratio P-Value: (S0) / (R0)	Abundance Ratio P-Value: (RPBS) / (R0)	Abundance Ratio P-Value: (SPBS) / (R0)	Abundance Ratio P-Value: (RFp) / (R0)	Abundance Ratio P-Value: (SFp) / (R0)	Abundance Ratio P-Value: (RPBS) / (S0)	Abundance Ratio P-Value: (SPBS) / (S0)	Abundance Ratio P-Value: (RFp) / (S0)	Abundance Ratio P-Value: (SFp) / (S0)	Abundance Ratio P-Value: (SPBS) / (RPBS)	Abundance Ratio P-Value: (RFp) / (RPBS)	Abundance Ratio P-Value: (SFp) / (RPBS)	Abundance Ratio P-Value: (RFp) / (SPBS)	Abundance Ratio P-Value: (SFp) / (SPBS)	Abundance Ratio P-Value: (SFp) / (RFp)	Abundances (Grouped): R0	Abundances (Grouped): S0	Abundances (Grouped): RPBS	Abundances (Grouped): SPBS	Abundances (Grouped): RFp
	TRUE	High	[K].MSEELSGGK.[L]	1xTMT6plex [K9]; 1xTMT6plex [N-Term]	0.0180814	0.000978014	1	2	1	XP_021434936.1	XP_021434936.1 [345-353]		0	1395.76	0.834	0.843	0.868	0.821	0.821	1.012	1.041	0.985	0.985	1.029	0.974	0.974	0.946	0.946	1	0.274618	0.233505	0.55845	0.451666	0.725163	0.903758	0.570316	0.961786	0.774407	0.770317	0.982267	0.878498	0.775729	0.957181	0.907355	115.7	96.4	97.5	100.4	95
TRUE	High	Master Protein	XP_021427534.1	adenylyl cyclase-associated protein 1-like isoform X1 [Oncorhynchus mykiss]	0	7.911	5	3	3	3	479	50.9	8.31	9.9	3	0	0.848	0.86	0.858	1.159	1.125	1.015	1.011	1.367	1.326	0.997	1.347	1.307	1.351	1.312	0.971	0.275409	0.178891	0.396488	0.476741	0.647664	0.886986	0.888729	0.219727	0.29641	0.945369	0.192189	0.370756	0.233354	0.295601	0.827504	102.6	87	88.3
	Checked	Confidence	Annotated Sequence	Modifications	Qvality PEP	Qvality q-value	# Protein Groups	# Proteins	# PSMs	Master Protein Accessions	Positions in Master Proteins	Modifications in Master Proteins	# Missed Cleavages	Theo. MH+ [Da]	Abundance Ratio: (S0) / (R0)	Abundance Ratio: (RPBS) / (R0)	Abundance Ratio: (SPBS) / (R0)	Abundance Ratio: (RFp) / (R0)	Abundance Ratio: (SFp) / (R0)	Abundance Ratio: (RPBS) / (S0)	Abundance Ratio: (SPBS) / (S0)	Abundance Ratio: (RFp) / (S0)	Abundance Ratio: (SFp) / (S0)	Abundance Ratio: (SPBS) / (RPBS)	Abundance Ratio: (RFp) / (RPBS)	Abundance Ratio: (SFp) / (RPBS)	Abundance Ratio: (RFp) / (SPBS)	Abundance Ratio: (SFp) / (SPBS)	Abundance Ratio: (SFp) / (RFp)	Abundance Ratio P-Value: (S0) / (R0)	Abundance Ratio P-Value: (RPBS) / (R0)	Abundance Ratio P-Value: (SPBS) / (R0)	Abundance Ratio P-Value: (RFp) / (R0)	Abundance Ratio P-Value: (SFp) / (R0)	Abundance Ratio P-Value: (RPBS) / (S0)	Abundance Ratio P-Value: (SPBS) / (S0)	Abundance Ratio P-Value: (RFp) / (S0)	Abundance Ratio P-Value: (SFp) / (S0)	Abundance Ratio P-Value: (SPBS) / (RPBS)	Abundance Ratio P-Value: (RFp) / (RPBS)	Abundance Ratio P-Value: (SFp) / (RPBS)	Abundance Ratio P-Value: (RFp) / (SPBS)	Abundance Ratio P-Value: (SFp) / (SPBS)	Abundance Ratio P-Value: (SFp) / (RFp)	Abundances (Grouped): R0	Abundances (Grouped): S0	Abundances (Grouped): RPBS	Abundances (Grouped): SPBS	Abundances (Grouped): RFp
	TRUE	High	[K].HVDWVK.[A]	1xTMT6plex [K6]; 1xTMT6plex [N-Term]	0.095532	0.00453057	1	3	1	XP_021427534.1	XP_021427534.1 [187-192]		0	1241.74	0.878	0.808	0.842	1.189	1.281	0.921	0.959	1.354	1.459	1.042	1.471	1.585	1.412	1.521	1.077	0.362286	0.141424	0.387514	0.559222	0.373289	0.635057	0.848218	0.286366	0.081387	0.83518	0.161472	0.116925	0.280004	0.0524152	0.672336	100	87.8	80.9	84.2	118.9
	TRUE	High	[K].VIQQVQTFR.[E]	1xTMT6plex [N-Term]	0.00587698	0.00054385	1	3	1	XP_021427534.1	XP_021427534.1 [119-127]		0	1347.79
TRUE	High	Master Protein	NP_001117869.1	alpha-1-antiproteinase-like protein precursor [Oncorhynchus mykiss]	0	94.54	38	15	281	15	426	47.5	6.34	768.02	15	0	1.082	0.932	0.953	0.89	0.782	0.861	0.88	0.822	0.722	1.022	0.954	0.838	0.934	0.82	0.879	0.670265	0.523373	0.803247	0.766358	0.580118	0.304787	0.235588	0.489539	0.321943	0.91583	0.943372	0.71543	0.774959	0.564436	0.499999	106.4	115.2	99.2
	Checked	Confidence	Annotated Sequence	Modifications	Qvality PEP	Qvality q-value	# Protein Groups	# Proteins	# PSMs	Master Protein Accessions	Positions in Master Proteins	Modifications in Master Proteins	# Missed Cleavages	Theo. MH+ [Da]	Abundance Ratio: (S0) / (R0)	Abundance Ratio: (RPBS) / (R0)	Abundance Ratio: (SPBS) / (R0)	Abundance Ratio: (RFp) / (R0)	Abundance Ratio: (SFp) / (R0)	Abundance Ratio: (RPBS) / (S0)	Abundance Ratio: (SPBS) / (S0)	Abundance Ratio: (RFp) / (S0)	Abundance Ratio: (SFp) / (S0)	Abundance Ratio: (SPBS) / (RPBS)	Abundance Ratio: (RFp) / (RPBS)	Abundance Ratio: (SFp) / (RPBS)	Abundance Ratio: (RFp) / (SPBS)	Abundance Ratio: (SFp) / (SPBS)	Abundance Ratio: (SFp) / (RFp)	Abundance Ratio P-Value: (S0) / (R0)	Abundance Ratio P-Value: (RPBS) / (R0)	Abundance Ratio P-Value: (SPBS) / (R0)	Abundance Ratio P-Value: (RFp) / (R0)	Abundance Ratio P-Value: (SFp) / (R0)	Abundance Ratio P-Value: (RPBS) / (S0)	Abundance Ratio P-Value: (SPBS) / (S0)	Abundance Ratio P-Value: (RFp) / (S0)	Abundance Ratio P-Value: (SFp) / (S0)	Abundance Ratio P-Value: (SPBS) / (RPBS)	Abundance Ratio P-Value: (RFp) / (RPBS)	Abundance Ratio P-Value: (SFp) / (RPBS)	Abundance Ratio P-Value: (RFp) / (SPBS)	Abundance Ratio P-Value: (SFp) / (SPBS)	Abundance Ratio P-Value: (SFp) / (RFp)	Abundances (Grouped): R0	Abundances (Grouped): S0	Abundances (Grouped): RPBS	Abundances (Grouped): SPBS	Abundances (Grouped): RFp
	TRUE	High	[K].ANTENMNIFFSPLGIATSLAMLSLGAK.[G]	1xOxidation [M6]; 1xTMT6plex [K27]; 1xTMT6plex [N-Term]	0.00345308	0.00054385	1	1	1	NP_001117869.1	NP_001117869.1 [77-103]		0	3285.76	1.022	1.185	1.2	1.365	1.082	1.159	1.173	1.335	1.058	1.013	1.153	0.913	1.138	0.902	0.792	0.992569	0.414166	0.454978	0.262857	0.688803	0.409324	0.328021	0.30131	0.617681	0.96815	0.655327	0.983313	0.677991	0.765285	0.406451	87.5	89.5	103.7	105	119.5
	TRUE	High	[K].AVLSVDEK.[G]	1xTMT6plex [K8]; 1xTMT6plex [N-Term]	0.00798415	0.00054385	1	1	13	NP_001117869.1	NP_001117869.1 [368-375]		0	1318.8	1.056	0.96	0.918	0.915	0.735	0.909	0.869	0.867	0.696	0.956	0.953	0.766	0.997	0.801	0.803	0.593738	0.718274	0.516316	0.762488	0.433576	0.285027	0.105625	0.595409	0.257705	0.590745	0.794542	0.475309	0.991684	0.499801	0.375253	107.4	113.5	103.2	98.6	98.3
	TRUE	High	[R].DGFKPLAK.[F]	2xTMT6plex [K4; K8]; 1xTMT6plex [N-Term]	0.0689088	0.00345065	1	1	8	NP_001117869.1	NP_001117869.1 [154-161]		0	1562.99	1.093	0.985	0.988	0.994	0.786	0.901	0.904	0.909	0.719	1.003	1.009	0.798	1.006	0.796	0.791	0.404097	0.937499	0.868875	0.966272	0.552982	0.242625	0.228617	0.728428	0.306949	0.916517	0.995863	0.55666	0.964234	0.483626	0.340222	102.6	112.2	101.1	101.4	102
	TRUE	High	[K].DLDPDTAMMLINYVFFR.[G]	1xOxidation [M]; 1xTMT6plex [N-Term]	0.000618033	0.000370905	1	1	2	NP_001117869.1	NP_001117869.1 [207-223]		0	2306.14	0.762	0.794	0.916	1.016	0.807	1.042	1.202	1.334	1.059	1.154	1.28	1.017	1.109	0.881	0.794	0.137517	0.179131	0.604695	0.977628	0.587227	0.773078	0.273102	0.304463	0.613912	0.516582	0.400886	0.760265	0.745645	0.715674	0.414379	113.3	86.3	90	103.8	115.1
	TRUE	High	[K].DLDPDTAMMLINYVFFR.[G]	2xOxidation [M8; M9]; 1xTMT6plex [N-Term]	3.64935e-05	0.000370905	1	1	1	NP_001117869.1	NP_001117869.1 [207-223]		0	2322.13	0.967	1.019	0.96	1.102	0.809	1.053	0.993	1.139	0.836	0.943	1.082	0.794	1.147	0.842	0.734	0.822876	0.975357	0.80069	0.729427	0.590919	0.736054	0.992184	0.637199	0.619159	0.757719	0.797018	0.641874	0.671306	0.53886	0.244407	102.4	99.1	104.3	98.4	112.9
	TRUE	High	[R].GKWDKPFDATLTHK.[A]	3xTMT6plex [K2; K5; K14]; 1xTMT6plex [N-Term]	0.0652823	0.00327873	1	1	6	NP_001117869.1	NP_001117869.1 [224-237]		1	2560.51	1.226	0.898	0.843	2.026	0.592	0.733	0.688	1.653	0.483	0.939	2.256	0.659	2.403	0.702	0.292	0.310509	0.405344	0.353006	0.00254142	0.168361	0.0226676	0.000292274	0.0524989	0.022391	0.632401	0.000450343	0.295358	0.000850776	0.304652	1.83105e-07	91.1	111.7	81.8	76.8	184.6
	TRUE	High	[K].HFYASEGFTVDFK.[N]	1xTMT6plex [K13]; 1xTMT6plex [N-Term]	0.000484189	0.000370905	1	1	13	NP_001117869.1	NP_001117869.1 [168-180]		0	2006.04	1.043	0.959	1.016	0.93	0.934	0.919	0.974	0.892	0.895	1.06	0.97	0.974	0.916	0.919	1.004	0.879388	0.680791	0.936066	0.754155	0.939687	0.532936	0.787686	0.6726	0.798231	0.672721	0.891026	0.97887	0.663218	0.805998	0.94517	102	106.4	97.8	103.6	94.9
	TRUE	High	[K].HVHEHLFR.[T]	1xTMT6plex [N-Term]	0.00273949	0.00054385	1	1	105	NP_001117869.1	NP_001117869.1 [306-313]		0	1303.72	1.051	0.876	0.91	0.828	0.748	0.833	0.865	0.788	0.712	1.039	0.946	0.854	0.911	0.822	0.903	0.621138	0.169981	0.479669	0.472035	0.463373	0.0385453	0.0961655	0.370519	0.290511	0.831491	0.766656	0.70561	0.72838	0.563813	0.700243	110.8	116.5	97.1	100.8	91.8
	TRUE	High	[K].LAPHNADFAFTLYR.[S]	1xTMT6plex [N-Term]	0.000282648	0.000370905	1	1	3	NP_001117869.1	NP_001117869.1 [59-72]		0	1864.99	1.114	1.058	0.872	1.255	0.997	0.95	0.783	1.127	0.895	0.824	1.187	0.942	1.44	1.143	0.794	0.685804	0.806678	0.436725	0.429501	0.841408	0.787305	0.09066	0.668632	0.92837	0.23634	0.497331	0.954608	0.249366	0.441944	0.398709	95.3	106.2	100.8	83.1	119.6
	TRUE	High	[K].LAPHNADFAFTLYR.[S]	1xDeamidated [N5]; 1xTMT6plex [N-Term]	4.65856e-05	0.000370905	1	1	1	NP_001117869.1	NP_001117869.1 [59-72]		0	1865.97	1.417	1.167	1.143	1.427	1.014	0.824	0.807	1.007	0.716	0.979	1.223	0.869	1.248	0.887	0.71	0.0710489	0.394261	0.490846	0.198498	0.853756	0.232442	0.114306	0.954744	0.34954	0.9066	0.433356	0.843611	0.457048	0.742932	0.188382	83.7	118.6	97.7	95.7	119.5
	TRUE	High	[K].MEHVEAFINK.[D]	1xTMT6plex [K10]; 1xTMT6plex [N-Term]	0.000111915	0.000370905	1	1	11	NP_001117869.1	NP_001117869.1 [292-301]		0	1675.92	1.011	0.908	0.896	0.866	0.748	0.897	0.886	0.856	0.74	0.987	0.954	0.824	0.966	0.835	0.864	0.876927	0.32651	0.419376	0.592504	0.462971	0.222599	0.156613	0.562712	0.354536	0.805412	0.797	0.625799	0.909292	0.602005	0.565779	110.5	111.8	100.3	99	95.7
	TRUE	High	[K].MEHVEAFINK.[D]	1xDeamidated [N9]; 1xTMT6plex [K10]; 1xTMT6plex [N-Term]	0.00118469	0.00054385	1	1	2	NP_001117869.1	NP_001117869.1 [292-301]		0	1676.91	0.972	0.907	0.902	0.834	0.793	0.934	0.928	0.858	0.816	0.994	0.919	0.873	0.924	0.879	0.951	0.844262	0.435698	0.701417	0.497686	0.647997	0.598791	0.655176	0.583165	0.61037	0.932111	0.778072	0.857463	0.688429	0.731576	0.923229	111	107.8	100.7	100.1	92.5
	TRUE	High	[K].MEHVEAFINK.[D]	1xOxidation [M1]; 1xTMT6plex [K10]; 1xTMT6plex [N-Term]	0.00548619	0.00054385	1	1	5	NP_001117869.1	NP_001117869.1 [292-301]		0	1691.92	0.999	1.034	0.902	1.009	0.834	1.035	0.903	1.01	0.835	0.872	0.976	0.807	1.119	0.925	0.826	0.944168	0.902006	0.537868	0.995745	0.686379	0.766432	0.334131	0.961146	0.64616	0.312896	0.932906	0.622253	0.757901	0.911075	0.477884	103.9	103.7	107.3	93.6	104.8
	TRUE	High	[K].NPAEATAEINK.[F]	1xTMT6plex [K11]; 1xTMT6plex [N-Term]	1.95131e-05	0.000370905	1	1	11	NP_001117869.1	NP_001117869.1 [181-191]		0	1615.91	1.09	0.937	0.933	0.843	0.763	0.859	0.856	0.773	0.7	0.996	0.9	0.814	0.904	0.818	0.905	0.416812	0.528643	0.587839	0.518464	0.497633	0.0868032	0.0747781	0.333479	0.265018	0.865201	0.595797	0.599249	0.706274	0.549557	0.705954	107.8	117.5	101	100.6	90.9
	TRUE	High	[K].NPAEATAEINK.[F]	1xDeamidated [N]; 1xTMT6plex [K11]; 1xTMT6plex [N-Term]	2.23945e-05	0.000370905	1	1	6	NP_001117869.1	NP_001117869.1 [181-191]		0	1616.89	1.151	0.976	1.01	1.036	1.027	0.848	0.878	0.9	0.892	1.034	1.061	1.052	1.026	1.017	0.991	0.415321	0.800818	0.934395	0.827172	0.86987	0.146965	0.196878	0.699861	0.75065	0.775632	0.767084	0.794099	0.982246	0.932682	0.989752	96.8	111.4	94.5	97.7	100.3
	TRUE	High	[K].SIVFMGK.[V]	1xTMT6plex [K7]; 1xTMT6plex [N-Term]	0.0645014	0.00306563	1	1	5	NP_001117869.1	NP_001117869.1 [413-419]		0	1239.75	1.77	1.531	1.578	1.096	1.005	0.865	0.891	0.619	0.568	1.031	0.716	0.656	0.695	0.637	0.917	0.000387494	0.000644259	0.0117202	0.650265	0.928923	0.145261	0.188346	0.0691878	0.0542422	0.853377	0.118444	0.235205	0.157877	0.129794	0.747673	75.2	133.1	115.1	118.6	82.4
	TRUE	High	[R].TNVDIFMPK.[F]	1xTMT6plex [K9]; 1xTMT6plex [N-Term]	0.0194825	0.000978014	1	1	3	NP_001117869.1	NP_001117869.1 [314-322]		0	1522.87	1.045	0.847	0.915	0.765	0.683	0.81	0.876	0.732	0.654	1.081	0.903	0.807	0.836	0.747	0.894	0.879427	0.20195	0.610891	0.269141	0.320374	0.149922	0.215119	0.238081	0.204217	0.578287	0.711945	0.630265	0.429071	0.377365	0.693958	114.1	119.3	96.7	104.5	87.3
	TRUE	High	[R].TNVDIFMPK.[F]	1xDeamidated [N2]; 1xTMT6plex [K9]; 1xTMT6plex [N-Term]	0.00151202	0.00054385	1	1	3	NP_001117869.1	NP_001117869.1 [314-322]		0	1523.85	1.262	1.136	1.137	1.01	0.94	0.9	0.901	0.801	0.745	1.002	0.89	0.828	0.888	0.827	0.93	0.136128	0.368358	0.495147	0.951317	0.949949	0.401334	0.290253	0.404465	0.355533	0.99222	0.60041	0.635565	0.589442	0.594974	0.796958	92.5	116.7	105.1	105.2	93.5
	TRUE	High	[K].VQVDMMK.[R]	1xTMT6plex [K7]; 1xTMT6plex [N-Term]	0.0884896	0.00453057	1	1	6	NP_001117869.1	NP_001117869.1 [248-254]		0	1308.74	1.037	0.906	0.949	0.869	0.773	0.873	0.915	0.838	0.746	1.048	0.96	0.854	0.916	0.815	0.889	0.708416	0.314911	0.668204	0.604817	0.522501	0.125922	0.283537	0.510309	0.369216	0.769132	0.82023	0.704671	0.74588	0.540592	0.652509	108.4	112.4	98.2	102.9	94.3
	TRUE	High	[K].VQVDMMK.[R]	1xDeamidated [Q2]; 1xTMT6plex [K7]; 1xTMT6plex [N-Term]	0.118479	0.00578725	1	1	1	NP_001117869.1	NP_001117869.1 [248-254]		0	1309.73	1.04	0.915	0.989	1.108	1.397	0.88	0.951	1.065	1.343	1.08	1.21	1.526	1.12	1.413	1.262	0.831398	0.470842	0.966091	0.649779	0.232649	0.415689	0.761762	0.821124	0.198643	0.56537	0.473931	0.142677	0.751608	0.177795	0.269821	93	96.8	85.2	92	103
	TRUE	High	[K].VTNPSSK.[-]	1xTMT6plex [K7]; 1xTMT6plex [N-Term]	0.0795328	0.00442409	1	1	10	NP_001117869.1	NP_001117869.1 [420-426]		0	1190.71	1.154	0.939	0.987	0.916	0.795	0.813	0.855	0.794	0.689	1.052	0.976	0.847	0.928	0.806	0.868	0.189269	0.540851	0.865557	0.765862	0.575966	0.0189316	0.0739545	0.385639	0.243225	0.743818	0.881782	0.687484	0.785156	0.513294	0.57926	103.6	119.6	97.2	102.3	94.9
TRUE	High	Master Protein	XP_021476737.1	alpha-1-antitrypsin-like isoform X2 [Oncorhynchus mykiss]	0	64.696	15	9	112	9	772	87.2	7.08	254.65	9	0	1.08	1.071	1.079	1.112	0.916	0.992	1	1.03	0.848	1.008	1.039	0.855	1.03	0.849	0.824	0.682078	0.564715	0.646805	0.579376	0.909759	0.981873	0.977902	0.872742	0.651421	0.991534	0.788999	0.758596	0.914021	0.646077	0.331362	95.9	103.5	102.7
	Checked	Confidence	Annotated Sequence	Modifications	Qvality PEP	Qvality q-value	# Protein Groups	# Proteins	# PSMs	Master Protein Accessions	Positions in Master Proteins	Modifications in Master Proteins	# Missed Cleavages	Theo. MH+ [Da]	Abundance Ratio: (S0) / (R0)	Abundance Ratio: (RPBS) / (R0)	Abundance Ratio: (SPBS) / (R0)	Abundance Ratio: (RFp) / (R0)	Abundance Ratio: (SFp) / (R0)	Abundance Ratio: (RPBS) / (S0)	Abundance Ratio: (SPBS) / (S0)	Abundance Ratio: (RFp) / (S0)	Abundance Ratio: (SFp) / (S0)	Abundance Ratio: (SPBS) / (RPBS)	Abundance Ratio: (RFp) / (RPBS)	Abundance Ratio: (SFp) / (RPBS)	Abundance Ratio: (RFp) / (SPBS)	Abundance Ratio: (SFp) / (SPBS)	Abundance Ratio: (SFp) / (RFp)	Abundance Ratio P-Value: (S0) / (R0)	Abundance Ratio P-Value: (RPBS) / (R0)	Abundance Ratio P-Value: (SPBS) / (R0)	Abundance Ratio P-Value: (RFp) / (R0)	Abundance Ratio P-Value: (SFp) / (R0)	Abundance Ratio P-Value: (RPBS) / (S0)	Abundance Ratio P-Value: (SPBS) / (S0)	Abundance Ratio P-Value: (RFp) / (S0)	Abundance Ratio P-Value: (SFp) / (S0)	Abundance Ratio P-Value: (SPBS) / (RPBS)	Abundance Ratio P-Value: (RFp) / (RPBS)	Abundance Ratio P-Value: (SFp) / (RPBS)	Abundance Ratio P-Value: (RFp) / (SPBS)	Abundance Ratio P-Value: (SFp) / (SPBS)	Abundance Ratio P-Value: (SFp) / (RFp)	Abundances (Grouped): R0	Abundances (Grouped): S0	Abundances (Grouped): RPBS	Abundances (Grouped): SPBS	Abundances (Grouped): RFp
	TRUE	High	[K].DVLSGMGMPDIFSNGADFSGISEDLK.[V]	1xOxidation [M8]; 1xTMT6plex [K26]; 1xTMT6plex [N-Term]	0.00484098	0.00054385	1	13	1	XP_021476737.1	XP_021476737.1 [677-702]		0	3176.55	1.193	1.269	1.335	0.949	0.95	1.064	1.119	0.796	0.796	1.053	0.748	0.749	0.711	0.711	1	0.470676	0.234592	0.201181	0.813227	0.969583	0.690603	0.432389	0.392919	0.494342	0.796511	0.261227	0.525083	0.166452	0.209074	0.881523	89.6	106.9	113.7	119.6	85.1
	TRUE	High	[R].EYQVYVPK.[M]	1xTMT6plex [K8]; 1xTMT6plex [N-Term]	0.0109804	0.000749883	1	13	6	XP_021476737.1	XP_021476737.1 [659-666]		0	1483.86	0.989	1.078	0.992	0.986	0.812	1.09	1.003	0.997	0.821	0.921	0.915	0.754	0.993	0.819	0.824	0.97268	0.369585	0.899526	0.993964	0.617491	0.321411	0.917296	0.997729	0.568635	0.381456	0.646804	0.445768	0.995486	0.523389	0.437205	102.4	101.3	110.4	101.7	101
	TRUE	High	[K].GHGGDHHQGQGLDQDHDHGR.[D]	1xTMT6plex [N-Term]	0.000116928	0.000370905	1	13	41	XP_021476737.1	XP_021476737.1 [348-367]		0	2389.07	1.024	1.011	1.028	0.995	1.002	0.988	1.005	0.972	0.978	1.017	0.984	0.991	0.967	0.974	1.007	0.871387	0.867582	0.870906	0.96431	0.923151	0.876121	0.996539	0.924754	0.94664	0.939154	0.91782	0.938568	0.911658	0.931708	0.934967	99	101.4	100.1	101.8	98.5
	TRUE	High	[K].GHGGDHHQGQGLDQDHDHGR.[D]	1xDeamidated [Q]; 1xTMT6plex [N-Term]	0.0262408	0.0011576	1	13	7	XP_021476737.1	XP_021476737.1 [348-367]		0	2390.06
	TRUE	High	[K].GKWEIPFDSK.[D]	2xTMT6plex [K2; K10]; 1xTMT6plex [N-Term]	0.00345308	0.00054385	1	13	12	XP_021476737.1	XP_021476737.1 [569-578]		1	1894.1	1.204	1.186	1.152	1.687	0.905	0.985	0.957	1.402	0.752	0.971	1.423	0.763	1.465	0.786	0.537	0.0929003	0.0497603	0.398763	0.0241302	0.848689	0.878867	0.546062	0.190778	0.384974	0.694	0.106393	0.469736	0.127808	0.456214	0.00897511	84.1	101.2	99.7	96.9	141.9
	TRUE	High	[K].GLASLEEAIGQNHITK.[W]	1xTMT6plex [K16]; 1xTMT6plex [N-Term]	1.77409e-06	0.000370905	1	13	13	XP_021476737.1	XP_021476737.1 [635-650]		0	2139.22	1.025	0.951	1.023	0.885	0.875	0.928	0.998	0.864	0.853	1.076	0.931	0.92	0.865	0.855	0.988	0.886159	0.673422	0.94001	0.658919	0.772661	0.534865	0.967016	0.585416	0.637224	0.579237	0.737368	0.880003	0.570308	0.59074	0.999499	104.2	106.8	99.1	106.6	92.2
	TRUE	High	[K].GLASLEEAIGQNHITK.[W]	1xDeamidated [Q/N]; 1xTMT6plex [K16]; 1xTMT6plex [N-Term]	1.00989e-06	0.000370905	1	13	11	XP_021476737.1	XP_021476737.1 [635-650]		0	2140.2	1.053	1.006	1.029	0.923	0.951	0.955	0.977	0.877	0.903	1.023	0.918	0.946	0.897	0.924	1.03	0.714078	0.905351	0.920616	0.789671	0.959751	0.623049	0.757626	0.626295	0.753785	0.900754	0.699659	0.948404	0.684348	0.795369	0.85767	100.6	106	101.2	103.6	92.9
	TRUE	High	[K].NVFFSPLSVSLALAALSVGAR.[G]	1xTMT6plex [N-Term]	6.65621e-05	0.000370905	1	13	1	XP_021476737.1	XP_021476737.1 [427-447]		0	2348.35
	TRUE	High	[K].QLVVQPDNQGK.[N]	1xTMT6plex [K11]; 1xTMT6plex [N-Term]	0.000367635	0.000370905	1	13	8	XP_021476737.1	XP_021476737.1 [416-426]		0	1683.98	1.011	1.001	1.056	0.975	0.911	0.99	1.044	0.964	0.901	1.054	0.974	0.91	0.924	0.863	0.934	0.994886	0.957645	0.736469	0.97095	0.865513	0.896489	0.65246	0.90223	0.778941	0.667738	0.918139	0.853686	0.747405	0.623299	0.809197	100.8	101.9	100.9	106.4	98.3
	TRUE	High	[K].QLVVQPDNQGK.[N]	1xDeamidated [Q/N]; 1xTMT6plex [K11]; 1xTMT6plex [N-Term]	0.000398798	0.000370905	1	13	6	XP_021476737.1	XP_021476737.1 [416-426]		0	1684.96	1.166	1.121	1.156	1.1	0.938	0.961	0.992	0.944	0.805	1.032	0.982	0.837	0.951	0.811	0.853	0.321443	0.413666	0.427539	0.658063	0.945106	0.750973	0.911157	0.836959	0.512069	0.83583	0.917805	0.659948	0.795413	0.556065	0.528832	92.6	107.9	103.8	107	101.8
	TRUE	High	[K].SILFMGK.[I]	1xTMT6plex [K7]; 1xTMT6plex [N-Term]	0.10189	0.00490781	1	13	2	XP_021476737.1	XP_021476737.1 [759-765]		0	1253.77	1.157	1.239	1.256	1.08	1.008	1.07	1.085	0.933	0.871	1.014	0.872	0.814	0.86	0.802	0.933	0.493672	0.135242	0.266683	0.765403	0.887692	0.616948	0.44508	0.803965	0.763296	0.954047	0.499886	0.598522	0.503466	0.450249	0.806525	89	103	110.2	111.8	96.2
	TRUE	High	[K].WEIPFDSK.[D]	1xTMT6plex [K8]; 1xTMT6plex [N-Term]	0.0701595	0.00345065	1	13	4	XP_021476737.1	XP_021476737.1 [571-578]		0	1479.82	1.087	1.032	1.126	0.833	0.936	0.949	1.035	0.766	0.861	1.091	0.807	0.907	0.74	0.832	1.124	0.733042	0.876605	0.583501	0.426125	0.942343	0.740431	0.718439	0.315336	0.708198	0.527146	0.421349	0.853161	0.213247	0.584509	0.59253	99.8	108.5	102.9	112.3	83.1
TRUE	High	Master Protein	XP_021461142.1	alpha-1-antitrypsin-like protein CM55-ST [Oncorhynchus mykiss]	0	46.213	20	8	26	8	487	54.9	6.84	82.26	8	0	1.24	1.234	1.318	1.048	1.03	0.995	1.063	0.845	0.83	1.068	0.849	0.834	0.795	0.781	0.983	0.20427	0.0683756	0.111258	0.743748	0.83247	0.998813	0.540626	0.557179	0.600368	0.679874	0.591695	0.705388	0.35319	0.456113	0.87206	87.4	108.3	107.8
	Checked	Confidence	Annotated Sequence	Modifications	Qvality PEP	Qvality q-value	# Protein Groups	# Proteins	# PSMs	Master Protein Accessions	Positions in Master Proteins	Modifications in Master Proteins	# Missed Cleavages	Theo. MH+ [Da]	Abundance Ratio: (S0) / (R0)	Abundance Ratio: (RPBS) / (R0)	Abundance Ratio: (SPBS) / (R0)	Abundance Ratio: (RFp) / (R0)	Abundance Ratio: (SFp) / (R0)	Abundance Ratio: (RPBS) / (S0)	Abundance Ratio: (SPBS) / (S0)	Abundance Ratio: (RFp) / (S0)	Abundance Ratio: (SFp) / (S0)	Abundance Ratio: (SPBS) / (RPBS)	Abundance Ratio: (RFp) / (RPBS)	Abundance Ratio: (SFp) / (RPBS)	Abundance Ratio: (RFp) / (SPBS)	Abundance Ratio: (SFp) / (SPBS)	Abundance Ratio: (SFp) / (RFp)	Abundance Ratio P-Value: (S0) / (R0)	Abundance Ratio P-Value: (RPBS) / (R0)	Abundance Ratio P-Value: (SPBS) / (R0)	Abundance Ratio P-Value: (RFp) / (R0)	Abundance Ratio P-Value: (SFp) / (R0)	Abundance Ratio P-Value: (RPBS) / (S0)	Abundance Ratio P-Value: (SPBS) / (S0)	Abundance Ratio P-Value: (RFp) / (S0)	Abundance Ratio P-Value: (SFp) / (S0)	Abundance Ratio P-Value: (SPBS) / (RPBS)	Abundance Ratio P-Value: (RFp) / (RPBS)	Abundance Ratio P-Value: (SFp) / (RPBS)	Abundance Ratio P-Value: (RFp) / (SPBS)	Abundance Ratio P-Value: (SFp) / (SPBS)	Abundance Ratio P-Value: (SFp) / (RFp)	Abundances (Grouped): R0	Abundances (Grouped): S0	Abundances (Grouped): RPBS	Abundances (Grouped): SPBS	Abundances (Grouped): RFp
	TRUE	High	[R].ADFSGISEELK.[V]	1xTMT6plex [K11]; 1xTMT6plex [N-Term]	2.15689e-05	0.000370905	1	1	8	XP_021461142.1	XP_021461142.1 [407-417]		0	1653.91	1.215	1.187	1.37	1.003	1.058	0.977	1.127	0.825	0.871	1.154	0.845	0.891	0.732	0.772	1.055	0.16897	0.0978582	0.0806088	0.93648	0.800845	0.77771	0.259637	0.471998	0.68237	0.243657	0.410929	0.804615	0.227355	0.383544	0.779301	87.8	106.7	104.2	120.3	88.1
	TRUE	High	[K].AIDTINTYVGDK.[T]	1xTMT6plex [K12]; 1xTMT6plex [N-Term]	5.90216e-06	0.000370905	1	1	2	XP_021461142.1	XP_021461142.1 [245-256]		0	1767.99	1.361	1.231	1.344	1.289	1.194	0.904	0.987	0.947	0.877	1.092	1.047	0.97	0.959	0.889	0.927	0.0809652	0.208294	0.203725	0.3156	0.472347	0.521119	0.972254	0.839238	0.725526	0.532323	0.820325	0.9075	0.818384	0.763865	0.833469	80.9	110.1	99.6	108.7	104.2
	TRUE	High	[K].DILSGIGMPDIFSDR.[A]	1xTMT6plex [N-Term]	1.12476e-05	0.000370905	1	1	3	XP_021461142.1	XP_021461142.1 [392-406]		0	1864.97	1.271	1.303	1.225	1.191	1.119	1.025	0.964	0.937	0.88	0.941	0.914	0.859	0.972	0.913	0.939	0.223844	0.127664	0.384781	0.51291	0.615148	0.90533	0.863801	0.821385	0.8329	0.803157	0.779959	0.814285	0.814502	0.822965	0.883794	84.4	107.3	109.9	103.4	100.5
	TRUE	High	[R].EYHVYVPK.[L]	1xTMT6plex [K8]; 1xTMT6plex [N-Term]	0.0221971	0.0011576	1	1	1	XP_021461142.1	XP_021461142.1 [374-381]		0	1492.86	0.745	1.021	0.712	1.113	0.619	1.37	0.955	1.494	0.831	0.697	1.091	0.607	1.565	0.87	0.556	0.0951737	0.939887	0.0898429	0.7095	0.178608	0.0394322	0.785886	0.142359	0.587096	0.023279	0.721339	0.189019	0.120414	0.630684	0.0190072	115.1	85.8	117.5	82	128.2
	TRUE	High	[K].GKWEIPFNPADTK.[E]	2xTMT6plex [K2; K13]; 1xTMT6plex [N-Term]	0.000374603	0.000370905	1	1	1	XP_021461142.1	XP_021461142.1 [284-296]		1	2190.25	1.364	1.474	1.355	1.463	0.935	1.081	0.994	1.073	0.686	0.92	0.993	0.635	1.08	0.69	0.639	0.104083	0.0176234	0.11975	0.167195	0.998998	0.563668	0.890387	0.799957	0.283386	0.604322	0.963492	0.261279	0.875246	0.219057	0.0799555	79	107.8	116.5	107.1	115.7
	TRUE	High	[K].GLASLDEVICLNHITK.[W]	1xCarbamidomethyl [C10]; 1xTMT6plex [K16]; 1xTMT6plex [N-Term]	1.35538e-06	0.000370905	1	1	3	XP_021461142.1	XP_021461142.1 [350-365]		0	2241.27	1.262	1.263	1.384	1.062	0.998	1.001	1.096	0.842	0.791	1.095	0.841	0.79	0.768	0.721	0.94	0.216392	0.15353	0.169042	0.817664	0.856141	0.995235	0.331879	0.550959	0.566206	0.497733	0.579092	0.632389	0.279917	0.317881	0.883495	86.1	108.6	108.8	119.1	91.5
	TRUE	High	[K].WEIPFNPADTK.[E]	1xTMT6plex [K11]; 1xTMT6plex [N-Term]	0.0003841	0.000370905	1	1	7	XP_021461142.1	XP_021461142.1 [286-296]		0	1775.97	1.301	1.286	1.341	0.914	0.973	0.988	1.03	0.702	0.748	1.043	0.711	0.757	0.681	0.726	1.065	0.0894107	0.0589284	0.0962501	0.72896	0.98017	0.857872	0.78081	0.181272	0.390305	0.728433	0.119922	0.453964	0.110946	0.323378	0.748248	88	114.6	113.2	118.1	80.4
TRUE	High	Master Protein	XP_021438281.1	alpha-2-antiplasmin-like [Oncorhynchus mykiss]	0	16.658	9	6	10	4	499	54.8	5.9	28.59	6	2	1.03	1.057	1.173	1.097	1.45	1.026	1.139	1.065	1.408	1.11	1.038	1.372	0.936	1.237	1.322	0.908325	0.64551	0.352488	0.615262	0.245008	0.824782	0.20293	0.773342	0.213417	0.49657	0.790115	0.301565	0.780982	0.399679	0.230382	88.2	90.8	93.2
	Checked	Confidence	Annotated Sequence	Modifications	Qvality PEP	Qvality q-value	# Protein Groups	# Proteins	# PSMs	Master Protein Accessions	Positions in Master Proteins	Modifications in Master Proteins	# Missed Cleavages	Theo. MH+ [Da]	Abundance Ratio: (S0) / (R0)	Abundance Ratio: (RPBS) / (R0)	Abundance Ratio: (SPBS) / (R0)	Abundance Ratio: (RFp) / (R0)	Abundance Ratio: (SFp) / (R0)	Abundance Ratio: (RPBS) / (S0)	Abundance Ratio: (SPBS) / (S0)	Abundance Ratio: (RFp) / (S0)	Abundance Ratio: (SFp) / (S0)	Abundance Ratio: (SPBS) / (RPBS)	Abundance Ratio: (RFp) / (RPBS)	Abundance Ratio: (SFp) / (RPBS)	Abundance Ratio: (RFp) / (SPBS)	Abundance Ratio: (SFp) / (SPBS)	Abundance Ratio: (SFp) / (RFp)	Abundance Ratio P-Value: (S0) / (R0)	Abundance Ratio P-Value: (RPBS) / (R0)	Abundance Ratio P-Value: (SPBS) / (R0)	Abundance Ratio P-Value: (RFp) / (R0)	Abundance Ratio P-Value: (SFp) / (R0)	Abundance Ratio P-Value: (RPBS) / (S0)	Abundance Ratio P-Value: (SPBS) / (S0)	Abundance Ratio P-Value: (RFp) / (S0)	Abundance Ratio P-Value: (SFp) / (S0)	Abundance Ratio P-Value: (SPBS) / (RPBS)	Abundance Ratio P-Value: (RFp) / (RPBS)	Abundance Ratio P-Value: (SFp) / (RPBS)	Abundance Ratio P-Value: (RFp) / (SPBS)	Abundance Ratio P-Value: (SFp) / (SPBS)	Abundance Ratio P-Value: (SFp) / (RFp)	Abundances (Grouped): R0	Abundances (Grouped): S0	Abundances (Grouped): RPBS	Abundances (Grouped): SPBS	Abundances (Grouped): RFp
	TRUE	High	[K].DVFYVDDK.[H]	1xTMT6plex [K8]; 1xTMT6plex [N-Term]	0.0459296	0.00182316	1	1	1	XP_021438281.1	XP_021438281.1 [274-281]		0	1458.79
	TRUE	High	[K].HMVNVDMMMGPK.[Y]	1xTMT6plex [K12]; 1xTMT6plex [N-Term]	0.00049958	0.000370905	2	2	2	XP_021438281.1; NP_001233280.1	XP_021438281.1 [282-293]; NP_001233280.1 [191-202]		0	1847.94	1.097	1.156	1.242	1.146	1.429	1.053	1.132	1.045	1.303	1.075	0.992	1.237	0.923	1.151	1.247	0.596593	0.227462	0.291083	0.558012	0.216802	0.666275	0.153438	0.871048	0.195759	0.612122	0.966545	0.428308	0.758072	0.503179	0.316882	84.9	93.1	98.1	105.4	97.3
	TRUE	High	[R].KSDLQVATR.[L]	1xTMT6plex [K1]; 1xTMT6plex [N-Term]	0.0528336	0.00223272	1	1	1	XP_021438281.1	XP_021438281.1 [183-191]		1	1475.89	0.924	1.028	1.164	0.819	0.76	1.112	1.259	0.886	0.822	1.132	0.797	0.739	0.704	0.653	0.928	0.529377	0.938609	0.486195	0.425525	0.542262	0.41279	0.042375	0.682198	0.691557	0.434885	0.442314	0.502307	0.205933	0.140965	0.857432	105.3	97.4	108.3	122.6	86.3
	TRUE	High	[R].QALAGAIQR.[L]	1xTMT6plex [N-Term]	0.00218703	0.00054385	2	2	1	XP_021438281.1; NP_001233280.1	XP_021438281.1 [106-114]; NP_001233280.1 [15-23]		0	1156.7	1.06	1.224	1.38	1.367	1.9	1.154	1.302	1.289	1.791	1.128	1.117	1.552	0.99	1.376	1.39	0.875917	0.234419	0.110225	0.278232	0.0454561	0.265949	0.0272086	0.369586	0.00940155	0.452874	0.672819	0.135029	0.898018	0.229525	0.140523	75.7	80.2	92.6	104.4	103.4
	TRUE	High	[K].SDLQVATR.[L]	1xTMT6plex [N-Term]	0.013576	0.000749883	1	1	3	XP_021438281.1	XP_021438281.1 [184-191]		0	1118.64	1.126	1.046	1.316	1.29	2.132	0.929	1.169	1.146	1.894	1.258	1.233	2.038	0.98	1.621	1.653	0.571924	0.652897	0.170899	0.336198	0.0270676	0.712793	0.167085	0.629164	0.0122543	0.151261	0.446563	0.0218891	0.871031	0.0695437	0.0276909	75.9	85.4	79.4	99.8	97.9
	TRUE	High	[K].VHYPIDDK.[N]	1xTMT6plex [K8]; 1xTMT6plex [N-Term]	0.133602	0.00708546	1	1	2	XP_021438281.1	XP_021438281.1 [475-482]		0	1444.82	0.917	0.944	0.903	0.887	0.915	1.03	0.986	0.968	0.998	0.957	0.94	0.969	0.982	1.012	1.031	0.596428	0.754968	0.665894	0.699963	0.936375	0.758794	0.942507	0.901761	0.806673	0.766189	0.854592	0.932971	0.929327	0.890707	0.812471	107.8	98.8	101.7	97.4	95.7
TRUE	High	Master Protein	XP_021445619.1	alpha-2-HS-glycoprotein [Oncorhynchus mykiss]	0	84.277	26	8	236	8	374	39.2	5.38	876.15	8	0	1.07	0.954	0.957	0.894	0.736	0.891	0.895	0.836	0.688	1.004	0.938	0.772	0.934	0.769	0.823	0.722245	0.659917	0.824521	0.782076	0.470722	0.43261	0.302145	0.529989	0.248053	0.985928	0.889003	0.548369	0.776649	0.422424	0.328586	106.9	114.4	102
	Checked	Confidence	Annotated Sequence	Modifications	Qvality PEP	Qvality q-value	# Protein Groups	# Proteins	# PSMs	Master Protein Accessions	Positions in Master Proteins	Modifications in Master Proteins	# Missed Cleavages	Theo. MH+ [Da]	Abundance Ratio: (S0) / (R0)	Abundance Ratio: (RPBS) / (R0)	Abundance Ratio: (SPBS) / (R0)	Abundance Ratio: (RFp) / (R0)	Abundance Ratio: (SFp) / (R0)	Abundance Ratio: (RPBS) / (S0)	Abundance Ratio: (SPBS) / (S0)	Abundance Ratio: (RFp) / (S0)	Abundance Ratio: (SFp) / (S0)	Abundance Ratio: (SPBS) / (RPBS)	Abundance Ratio: (RFp) / (RPBS)	Abundance Ratio: (SFp) / (RPBS)	Abundance Ratio: (RFp) / (SPBS)	Abundance Ratio: (SFp) / (SPBS)	Abundance Ratio: (SFp) / (RFp)	Abundance Ratio P-Value: (S0) / (R0)	Abundance Ratio P-Value: (RPBS) / (R0)	Abundance Ratio P-Value: (SPBS) / (R0)	Abundance Ratio P-Value: (RFp) / (R0)	Abundance Ratio P-Value: (SFp) / (R0)	Abundance Ratio P-Value: (RPBS) / (S0)	Abundance Ratio P-Value: (SPBS) / (S0)	Abundance Ratio P-Value: (RFp) / (S0)	Abundance Ratio P-Value: (SFp) / (S0)	Abundance Ratio P-Value: (SPBS) / (RPBS)	Abundance Ratio P-Value: (RFp) / (RPBS)	Abundance Ratio P-Value: (SFp) / (RPBS)	Abundance Ratio P-Value: (RFp) / (SPBS)	Abundance Ratio P-Value: (SFp) / (SPBS)	Abundance Ratio P-Value: (SFp) / (RFp)	Abundances (Grouped): R0	Abundances (Grouped): S0	Abundances (Grouped): RPBS	Abundances (Grouped): SPBS	Abundances (Grouped): RFp
	TRUE	High	[K].AAALVAQDYLNGQHTHGYK.[Y]	1xTMT6plex [K19]; 1xTMT6plex [N-Term]	0.000213262	0.000370905	1	1	3	XP_021445619.1	XP_021445619.1 [38-56]		0	2515.35	1.025	0.93	0.877	0.854	0.809	0.907	0.856	0.833	0.79	0.944	0.918	0.87	0.973	0.922	0.948	0.980894	0.631293	0.55464	0.605978	0.690179	0.562276	0.20024	0.504904	0.520743	0.711215	0.827345	0.815646	0.893478	0.866647	0.90905	109.2	111.9	101.5	95.8	93.2
	TRUE	High	[K].AAALVAQDYLNGQHTHGYK.[Y]	1xDeamidated [N/Q]; 1xTMT6plex [K19]; 1xTMT6plex [N-Term]	1.22013e-05	0.000370905	1	1	18	XP_021445619.1	XP_021445619.1 [38-56]		0	2516.33	1.16	1.051	0.98	0.999	0.959	0.906	0.845	0.861	0.827	0.933	0.951	0.913	1.019	0.979	0.96	0.285863	0.644913	0.875489	0.949933	0.979008	0.314373	0.070896	0.577592	0.551249	0.522334	0.823156	0.861982	0.937337	0.92236	0.903208	97.6	113.2	102.5	95.6	97.5
	TRUE	High	[K].AAALVAQDYLNGQHTHGYK.[Y]	2xDeamidated [Q7; N/Q]; 1xTMT6plex [K19]; 1xTMT6plex [N-Term]	0.00871431	0.000749883	1	1	3	XP_021445619.1	XP_021445619.1 [38-56]		0	2517.31	0.978	1.108	0.847	1.13	0.762	1.133	0.866	1.155	0.779	0.764	1.02	0.687	1.334	0.899	0.674	0.742585	0.657284	0.374095	0.655222	0.542749	0.373097	0.344219	0.605255	0.543305	0.0954353	0.886687	0.385099	0.398425	0.856842	0.128948	103	100.8	114.1	87.2	116.4
	TRUE	High	[R].EAPDSPAIVSAPLVPVPVCPGK.[K]	1xCarbamidomethyl [C19]; 1xTMT6plex [K22]; 1xTMT6plex [N-Term]	0.000764555	0.000370905	1	1	10	XP_021445619.1	XP_021445619.1 [349-370]		0	2658.49	0.93	1.076	1.114	1.03	0.957	1.156	1.197	1.107	1.029	1.035	0.958	0.89	0.925	0.86	0.929	0.660639	0.676875	0.581424	0.944935	0.981653	0.392662	0.167218	0.703039	0.738342	0.840292	0.864886	0.908432	0.73234	0.715947	0.854752	98.2	91.4	105.7	109.4	101.2
	TRUE	High	[K].ESLFAIMEVGR.[M]	1xTMT6plex [N-Term]	2.58628e-05	0.000370905	1	1	9	XP_021445619.1	XP_021445619.1 [173-183]		0	1480.8	1.033	0.948	0.944	0.842	0.658	0.917	0.914	0.816	0.637	0.996	0.889	0.695	0.893	0.697	0.781	0.837278	0.635366	0.761024	0.516328	0.312861	0.462968	0.346599	0.444963	0.153473	0.980402	0.579552	0.310922	0.602469	0.274947	0.314767	110.6	114.2	104.8	104.4	93.2
	TRUE	High	[K].ESLFAIMEVGR.[M]	1xOxidation [M7]; 1xTMT6plex [N-Term]	0.0618375	0.00306563	1	1	12	XP_021445619.1	XP_021445619.1 [173-183]		0	1496.8	1.003	0.931	0.922	0.96	0.846	0.928	0.919	0.957	0.843	0.991	1.032	0.909	1.042	0.917	0.881	0.934958	0.480884	0.536076	0.918799	0.700085	0.402631	0.305164	0.880559	0.631333	0.830675	0.912122	0.85065	0.856583	0.862919	0.622016	106	106.3	98.6	97.7	101.8
	TRUE	High	[R].KVGGVMSVTAFK.[C]	2xTMT6plex [K1; K12]; 1xTMT6plex [N-Term]	0.000343175	0.000370905	1	1	8	XP_021445619.1	XP_021445619.1 [119-130]		1	1911.17	1.288	1.017	1.011	1.671	0.757	0.79	0.785	1.297	0.588	0.994	1.643	0.745	1.652	0.749	0.453	0.0231255	0.797764	0.99147	0.0268276	0.485077	0.0073919	0.00724721	0.31134	0.0973988	0.857158	0.0221616	0.424174	0.0460266	0.354742	0.00085481	89	114.6	90.5	90	148.6
	TRUE	High	[R].MSTQVVSGGAR.[Y]	1xTMT6plex [N-Term]	4.71726e-05	0.000370905	1	1	18	XP_021445619.1	XP_021445619.1 [184-194]		0	1321.71	1.103	0.924	0.963	0.851	0.744	0.838	0.873	0.772	0.674	1.042	0.921	0.805	0.884	0.772	0.874	0.361303	0.43239	0.737902	0.544439	0.452676	0.0449278	0.116268	0.329565	0.214632	0.808641	0.674409	0.574982	0.642843	0.41767	0.597999	107.5	118.5	99.3	103.4	91.5
	TRUE	High	[R].MSTQVVSGGAR.[Y]	1xDeamidated [Q4]; 1xTMT6plex [N-Term]	0.000268843	0.000370905	1	1	2	XP_021445619.1	XP_021445619.1 [184-194]		0	1322.69	1.067	0.874	0.9	0.804	0.713	0.819	0.843	0.754	0.668	1.03	0.921	0.816	0.894	0.792	0.886	0.705756	0.36564	0.624859	0.455271	0.429271	0.2198	0.145402	0.296814	0.23665	0.913333	0.771631	0.673846	0.683299	0.469709	0.682653	112	119.5	97.8	100.8	90.1
	TRUE	High	[K].VGGVMSVTAFK.[C]	1xTMT6plex [K11]; 1xTMT6plex [N-Term]	9.86196e-06	0.000370905	1	1	32	XP_021445619.1	XP_021445619.1 [120-130]		0	1553.91	1.02	0.928	0.934	0.825	0.705	0.909	0.916	0.809	0.691	1.007	0.889	0.76	0.883	0.755	0.854	0.81814	0.458767	0.593949	0.461461	0.366415	0.285545	0.286135	0.426147	0.24702	0.946824	0.558622	0.460861	0.640124	0.369697	0.533311	110.9	113.1	102.8	103.6	91.5
	TRUE	High	[K].VGGVMSVTAFK.[C]	1xOxidation [M5]; 1xTMT6plex [K11]; 1xTMT6plex [N-Term]	0.00222847	0.00054385	1	1	16	XP_021445619.1	XP_021445619.1 [120-130]		0	1569.91	1.034	0.907	0.932	0.739	0.687	0.877	0.901	0.714	0.664	1.028	0.814	0.757	0.792	0.737	0.93	0.72503	0.323698	0.58514	0.230354	0.328297	0.13819	0.217265	0.20309	0.195675	0.906373	0.317949	0.453854	0.370513	0.32372	0.794168	113.2	117.1	102.7	105.6	83.6
	TRUE	High	[K].VVTAVEGDCDVVLR.[K]	1xCarbamidomethyl [C9]; 1xTMT6plex [N-Term]	1.74745e-08	0.000370905	1	1	82	XP_021445619.1	XP_021445619.1 [105-118]		0	1760.94	1.105	1.002	1.008	0.925	0.759	0.907	0.912	0.837	0.687	1.006	0.923	0.758	0.918	0.753	0.821	0.35354	0.915688	0.971772	0.796286	0.488773	0.271814	0.267735	0.507318	0.239419	0.937905	0.682001	0.455615	0.752394	0.366581	0.426547	103.5	114.3	103.7	104.3	95.7
	TRUE	High	[K].YALNQIDNIK.[I]	1xTMT6plex [K10]; 1xTMT6plex [N-Term]	7.93148e-05	0.000370905	1	1	12	XP_021445619.1	XP_021445619.1 [57-66]		0	1649.96	1.017	0.937	0.904	0.799	0.635	0.921	0.889	0.786	0.624	0.965	0.853	0.678	0.884	0.702	0.794	0.836252	0.531659	0.455829	0.385391	0.230485	0.358785	0.167637	0.364907	0.132892	0.65029	0.434592	0.276122	0.642625	0.244787	0.350551	113.3	115.3	106.2	102.5	90.6
	TRUE	High	[K].YALNQIDNIK.[I]	1xDeamidated [N/Q]; 1xTMT6plex [K10]; 1xTMT6plex [N-Term]	0.000260559	0.000370905	1	1	11	XP_021445619.1	XP_021445619.1 [57-66]		0	1650.95	1.136	0.947	0.986	0.864	0.761	0.833	0.867	0.761	0.67	1.041	0.913	0.804	0.877	0.773	0.881	0.240397	0.606397	0.857161	0.588118	0.494354	0.0388567	0.101644	0.302998	0.207098	0.815674	0.643571	0.573341	0.620197	0.41814	0.622935	105.4	119.7	99.8	103.9	91.1
TRUE	High	Master Protein	XP_021437987.1	alpha-2-macroglobulin-like [Oncorhynchus mykiss]	0	250.915	39	46	218	16	1492	165	5.53	742.43	46	35	0.862	0.94	0.851	0.983	0.895	1.09	0.988	1.14	1.039	0.906	1.046	0.953	1.154	1.052	0.911	0.32302	0.568435	0.373854	0.934509	0.860045	0.514179	0.930555	0.587089	0.821287	0.464174	0.768222	0.998754	0.574261	0.777468	0.611634	108.5	93.5	101.9
	Checked	Confidence	Annotated Sequence	Modifications	Qvality PEP	Qvality q-value	# Protein Groups	# Proteins	# PSMs	Master Protein Accessions	Positions in Master Proteins	Modifications in Master Proteins	# Missed Cleavages	Theo. MH+ [Da]	Abundance Ratio: (S0) / (R0)	Abundance Ratio: (RPBS) / (R0)	Abundance Ratio: (SPBS) / (R0)	Abundance Ratio: (RFp) / (R0)	Abundance Ratio: (SFp) / (R0)	Abundance Ratio: (RPBS) / (S0)	Abundance Ratio: (SPBS) / (S0)	Abundance Ratio: (RFp) / (S0)	Abundance Ratio: (SFp) / (S0)	Abundance Ratio: (SPBS) / (RPBS)	Abundance Ratio: (RFp) / (RPBS)	Abundance Ratio: (SFp) / (RPBS)	Abundance Ratio: (RFp) / (SPBS)	Abundance Ratio: (SFp) / (SPBS)	Abundance Ratio: (SFp) / (RFp)	Abundance Ratio P-Value: (S0) / (R0)	Abundance Ratio P-Value: (RPBS) / (R0)	Abundance Ratio P-Value: (SPBS) / (R0)	Abundance Ratio P-Value: (RFp) / (R0)	Abundance Ratio P-Value: (SFp) / (R0)	Abundance Ratio P-Value: (RPBS) / (S0)	Abundance Ratio P-Value: (SPBS) / (S0)	Abundance Ratio P-Value: (RFp) / (S0)	Abundance Ratio P-Value: (SFp) / (S0)	Abundance Ratio P-Value: (SPBS) / (RPBS)	Abundance Ratio P-Value: (RFp) / (RPBS)	Abundance Ratio P-Value: (SFp) / (RPBS)	Abundance Ratio P-Value: (RFp) / (SPBS)	Abundance Ratio P-Value: (SFp) / (SPBS)	Abundance Ratio P-Value: (SFp) / (RFp)	Abundances (Grouped): R0	Abundances (Grouped): S0	Abundances (Grouped): RPBS	Abundances (Grouped): SPBS	Abundances (Grouped): RFp
	TRUE	High	[K].AEEDYPYVQGVR.[R]	1xTMT6plex [N-Term]	2.80557e-05	0.000370905	1	1	4	XP_021437987.1	XP_021437987.1 [431-442]		0	1654.83	0.752	0.817	0.663	0.818	0.636	1.086	0.881	1.087	0.845	0.811	1	0.778	1.234	0.96	0.778	0.103059	0.150389	0.0298088	0.415947	0.258762	0.530153	0.236068	0.738055	0.673248	0.129965	0.96802	0.517826	0.50083	0.853626	0.31093	128	96.3	104.7	84.8	104.7
	TRUE	High	[R].AIDQSVLLLQPEQELSLDSVFSQLPVQK.[L]	1xTMT6plex [K28]; 1xTMT6plex [N-Term]	0.000641679	0.000370905	3	4	1	XP_021437988.1; XP_021437987.1; XP_021442709.1	XP_021437988.1 [597-624]; XP_021437987.1 [606-633]; XP_021442709.1 [598-625]		0	3583
	TRUE	High	[K].ASFTNVIVTVR.[F]	1xTMT6plex [N-Term]	4.03383e-05	0.000370905	2	3	3	XP_021437988.1; XP_021437987.1	XP_021437988.1 [333-343]; XP_021437987.1 [342-352]		0	1435.85	0.938	0.931	0.813	1.018	0.885	0.993	0.867	1.085	0.944	0.874	1.093	0.951	1.251	1.088	0.87	0.733358	0.606329	0.25572	0.892122	0.821563	0.974448	0.159226	0.742587	0.923676	0.285779	0.740059	0.960492	0.425651	0.670644	0.584946	107.4	100.8	100	87.4	109.3
	TRUE	High	[K].ASLSVLGDLMGR.[A]	1xTMT6plex [N-Term]	1.7543e-05	0.000370905	3	4	4	XP_021437988.1; XP_021437987.1; XP_021442709.1	XP_021437988.1 [960-971]; XP_021437987.1 [981-992]; XP_021442709.1 [966-977]		0	1447.81	0.803	0.928	0.879	1.008	0.96	1.154	1.094	1.254	1.195	0.948	1.087	1.035	1.147	1.093	0.953	0.225232	0.64474	0.560354	0.934211	0.955599	0.296818	0.300872	0.411828	0.363931	0.715449	0.687168	0.78243	0.642228	0.645232	0.911149	107.6	86.4	99.8	94.5	108.4
	TRUE	High	[K].ASLSVLGDLMGR.[A]	1xOxidation [M10]; 1xTMT6plex [N-Term]	0.0448213	0.00182316	3	4	1	XP_021437988.1; XP_021437987.1; XP_021442709.1	XP_021437988.1 [960-971]; XP_021437987.1 [981-992]; XP_021442709.1 [966-977]		0	1463.81
	TRUE	High	[R].ATGFLDSGYQR.[E]	1xTMT6plex [N-Term]	0.00275669	0.00054385	2	3	1	XP_021437988.1; XP_021437987.1	XP_021437988.1 [1018-1028]; XP_021437987.1 [1039-1049]		0	1443.74	0.777	0.793	0.749	0.893	0.673	1.02	0.963	1.148	0.866	0.944	1.126	0.849	1.192	0.899	0.754	0.127966	0.117137	0.136007	0.613607	0.340327	0.812878	0.864401	0.620097	0.848878	0.71187	0.653753	0.801819	0.59444	0.859159	0.289883	122.8	95.5	97.4	92	109.6
	TRUE	High	[K].ATVFNYLSK.[C]	1xTMT6plex [K9]; 1xTMT6plex [N-Term]	0.000324377	0.000370905	6	14	7	XP_021437988.1; XP_021437987.1; XP_021423335.1; XP_021442708.1; XP_021437935.1; XP_021448148.1	XP_021437988.1 [826-834]; XP_021437987.1 [847-855]; XP_021423335.1 [437-445]; XP_021442708.1 [827-835]; XP_021437935.1 [835-843]; XP_021448148.1 [828-836]		0	1500.88	0.898	0.979	0.875	0.903	0.785	1.09	0.974	1.006	0.874	0.893	0.923	0.802	1.033	0.897	0.869	0.377545	0.884673	0.33509	0.720949	0.550811	0.315803	0.675761	0.970131	0.731384	0.25131	0.679004	0.566838	0.882976	0.79129	0.582506	110.3	99.1	108	96.5	99.6
	TRUE	High	[K].ATVFNYLSK.[C]	1xDeamidated [N5]; 1xTMT6plex [K9]; 1xTMT6plex [N-Term]	0.000774183	0.000370905	6	14	5	XP_021437988.1; XP_021437987.1; XP_021423335.1; XP_021442708.1; XP_021437935.1; XP_021448148.1	XP_021437988.1 [826-834]; XP_021437987.1 [847-855]; XP_021423335.1 [437-445]; XP_021442708.1 [827-835]; XP_021437935.1 [835-843]; XP_021448148.1 [828-836]		0	1501.87	0.924	1.108	0.928	0.998	0.721	1.199	1.004	1.08	0.78	0.838	0.901	0.651	1.075	0.776	0.722	0.577982	0.27012	0.648179	0.952375	0.401527	0.0695976	0.99334	0.756974	0.459258	0.0876902	0.594204	0.224787	0.760219	0.391442	0.179883	105.6	97.7	117	98.1	105.4
	TRUE	High	[K].AWLASHQQTDGCIASVGK.[L]	1xCarbamidomethyl [C12]; 1xTMT6plex [K18]; 1xTMT6plex [N-Term]	3.66752e-06	0.000370905	2	3	3	XP_021437988.1; XP_021437987.1	XP_021437988.1 [1080-1097]; XP_021437987.1 [1101-1118]		0	2387.25	0.77	0.839	0.746	0.898	0.673	1.09	0.969	1.167	0.875	0.889	1.071	0.803	1.204	0.903	0.75	0.136156	0.221945	0.227573	0.724061	0.361186	0.60816	0.984795	0.577512	0.851346	0.57749	0.762391	0.67305	0.605027	0.834904	0.276989	121.8	93.8	102.2	90.9	109.4
	TRUE	High	[R].DFPIHLCLK.[N]	1xCarbamidomethyl [C7]; 1xTMT6plex [K9]; 1xTMT6plex [N-Term]	0.0352886	0.0011576	1	1	4	XP_021437987.1	XP_021437987.1 [564-572]		0	1600.93	0.858	1.063	0.86	1.049	0.843	1.238	1.002	1.222	0.982	0.809	0.987	0.793	1.22	0.98	0.803	0.390379	0.715733	0.392951	0.863702	0.707129	0.133813	0.940325	0.435657	0.948096	0.117433	0.926562	0.56313	0.545505	0.957161	0.387596	105.8	90.8	112.4	90.9	110.9
	TRUE	High	[K].DGIVLAHYIIQGVELK.[K]	1xTMT6plex [K16]; 1xTMT6plex [N-Term]	6.25228e-05	0.000370905	1	1	2	XP_021437987.1	XP_021437987.1 [478-493]		0	2226.33	0.827	0.923	0.699	1.111	0.8	1.116	0.845	1.343	0.967	0.757	1.203	0.866	1.59	1.144	0.72	0.202993	0.549154	0.0487502	0.751871	0.654412	0.426642	0.249045	0.287728	0.843227	0.0630264	0.49488	0.847758	0.0911988	0.505176	0.208836	111.9	92.6	103.4	78.2	124.4
	TRUE	High	[K].EEMEVLPPPVPK.[L]	1xTMT6plex [K12]; 1xTMT6plex [N-Term]	0.000343175	0.000370905	1	1	10	XP_021437987.1	XP_021437987.1 [658-669]		0	1823.04	0.8	0.916	0.746	0.812	0.639	1.145	0.933	1.015	0.799	0.815	0.886	0.698	1.088	0.856	0.787	0.203739	0.467279	0.104249	0.382271	0.255785	0.318964	0.535094	0.94281	0.549351	0.138656	0.608816	0.352008	0.848567	0.692336	0.361711	122.1	97.7	111.9	91.2	99.1
	TRUE	High	[R].EETNMVIINVK.[L]	1xTMT6plex [K11]; 1xTMT6plex [N-Term]	1.35715e-05	0.000370905	3	4	4	XP_021437988.1; XP_021437987.1; XP_021442709.1	XP_021437988.1 [1368-1378]; XP_021437987.1 [1389-1399]; XP_021442709.1 [1374-1384]		0	1748	0.817	0.904	0.936	1.012	0.944	1.106	1.145	1.239	1.155	1.035	1.12	1.044	1.082	1.009	0.932	0.227413	0.491279	0.708805	0.941291	0.957461	0.463619	0.180473	0.403313	0.501218	0.831054	0.632268	0.810883	0.828759	0.958133	0.803832	106.9	87.3	96.6	100	108.2
	TRUE	High	[RK].EVPGDYNIK.[A]	1xTMT6plex [K9]; 1xTMT6plex [N-Term]	0.00111983	0.00054385	3	4	5	XP_021437988.1; XP_021437987.1; XP_021442709.1	XP_021437988.1 [1304-1312]; XP_021437987.1 [1325-1333]; XP_021442709.1 [1310-1318]		0	1492.84	0.835	0.932	0.878	0.895	0.97	1.116	1.051	1.072	1.162	0.941	0.96	1.041	1.02	1.106	1.084	0.220557	0.530736	0.433045	0.691517	0.99548	0.343948	0.625284	0.778396	0.608046	0.590372	0.827867	0.819088	0.92235	0.772325	0.691425	108.9	90.9	101.5	95.6	97.4
	TRUE	High	[R].FEDVPQAYKPGIAYEGK.[I]	2xTMT6plex [K9; K17]; 1xTMT6plex [N-Term]	1.61718e-05	0.000370905	2	3	5	XP_021437988.1; XP_021437987.1	XP_021437988.1 [344-360]; XP_021437987.1 [353-369]		0	2599.44	0.899	0.894	0.678	0.996	0.708	0.994	0.754	1.108	0.787	0.759	1.114	0.792	1.468	1.044	0.711	0.531229	0.408746	0.0360302	0.972481	0.379134	0.96877	0.0135384	0.695705	0.512211	0.0662478	0.713629	0.58953	0.214607	0.702411	0.185991	115.9	104.2	103.6	78.6	115.5
	TRUE	High	[K].FSSLQELPGEK.[T]	1xTMT6plex [K11]; 1xTMT6plex [N-Term]	0.000119893	0.000370905	3	4	2	XP_021437988.1; XP_021437987.1; XP_021442709.1	XP_021437988.1 [570-580]; XP_021437987.1 [579-589]; XP_021442709.1 [571-581]		0	1692.96	0.746	0.903	0.855	0.967	0.89	1.21	1.145	1.296	1.193	0.946	1.071	0.986	1.131	1.042	0.921	0.0880397	0.516614	0.383498	0.868352	0.837462	0.1551	0.191248	0.338844	0.357394	0.653483	0.804644	0.909334	0.719904	0.727279	0.798511	111.9	83.5	101.1	95.7	108.2
	TRUE	High	[K].GEQTSQNFDIK.[E]	1xTMT6plex [K11]; 1xTMT6plex [N-Term]	0.000106448	0.000370905	2	2	4	XP_021437987.1; XP_021442709.1	XP_021437987.1 [216-226]; XP_021442709.1 [208-218]		0	1724.92	0.899	0.965	0.952	1.154	1.154	1.074	1.06	1.284	1.284	0.986	1.196	1.196	1.212	1.212	1	0.533036	0.745173	0.796844	0.532161	0.635198	0.593176	0.552961	0.330205	0.295613	0.904215	0.448151	0.512833	0.493531	0.47701	0.958935	98	88	94.6	93.3	113.1
	TRUE	High	[K].GEQTSQNFDIK.[E]	1xDeamidated [Q3]; 1xTMT6plex [K11]; 1xTMT6plex [N-Term]	1.18253e-05	0.000370905	2	2	2	XP_021437987.1; XP_021442709.1	XP_021437987.1 [216-226]; XP_021442709.1 [208-218]		0	1725.91	0.856	0.88	0.897	1.068	1.106	1.028	1.048	1.248	1.293	1.019	1.213	1.257	1.191	1.234	1.036	0.339145	0.368352	0.519217	0.807802	0.680907	0.762746	0.656006	0.422809	0.350335	0.951346	0.497499	0.443529	0.598581	0.557485	0.841351	103.3	88.4	90.9	92.7	110.3
	TRUE	High	[R].GEVFTLK.[A]	1xTMT6plex [K7]; 1xTMT6plex [N-Term]	0.124763	0.00615504	3	4	1	XP_021437988.1; XP_021437987.1; XP_021442709.1	XP_021437988.1 [819-825]; XP_021437987.1 [840-846]; XP_021442709.1 [825-831]		0	1251.77	0.782	0.908	0.832	1.091	1.02	1.161	1.063	1.395	1.305	0.916	1.201	1.124	1.312	1.227	0.935	0.174571	0.472647	0.433816	0.679824	0.781133	0.323751	0.509957	0.239054	0.32366	0.640968	0.415383	0.590929	0.339686	0.390545	0.859193	106.5	83.3	96.7	88.6	116.2
	TRUE	High	[R].GSIQQHGHLPVTVTEGK.[V]	1xTMT6plex [K17]; 1xTMT6plex [N-Term]	0.000633698	0.000370905	1	1	5	XP_021437987.1	XP_021437987.1 [509-525]		0	2246.27	1.007	1.126	1.014	1.049	1.181	1.118	1.007	1.041	1.172	0.901	0.931	1.049	1.034	1.164	1.126	0.996792	0.444364	0.998135	0.883062	0.547535	0.415568	0.934105	0.887428	0.531468	0.435944	0.807902	0.804887	0.968657	0.694724	0.587314	94.1	94.8	105.9	95.4	98.7
	TRUE	High	[K].HDDGSYSAFGK.[S]	1xTMT6plex [K11]; 1xTMT6plex [N-Term]	0.0125968	0.000749883	3	4	2	XP_021437988.1; XP_021437987.1; XP_021442709.1	XP_021437988.1 [1034-1044]; XP_021437987.1 [1055-1065]; XP_021442709.1 [1040-1050]		0	1641.83	0.991	1.06	1.073	0.989	1.123	1.069	1.082	0.998	1.132	1.013	0.934	1.06	0.922	1.046	1.135	0.860179	0.814748	0.735713	0.957924	0.59742	0.664694	0.375464	0.99839	0.46988	0.845043	0.856318	0.703085	0.696939	0.79247	0.524234	96.2	95.4	101.9	103.2	95.2
	TRUE	High	[K].KFFTIFQTDKPVYKPGQTVK.[F]	4xTMT6plex [K1; K10; K14; K20]; 1xTMT6plex [N-Term]	0.00849915	0.000749883	1	1	1	XP_021437987.1	XP_021437987.1 [130-149]		1	3518.12
	TRUE	High	[K].IAATSGGNR.[H]	1xTMT6plex [N-Term]	0.0949725	0.00453057	2	3	1	XP_021437988.1; XP_021437987.1	XP_021437988.1 [1180-1188]; XP_021437987.1 [1201-1209]		0	1075.61	1.214	1.205	0.89	1.065	1.052	0.993	0.733	0.878	0.867	0.738	0.884	0.873	1.197	1.182	0.988	0.283746	0.151968	0.635651	0.745774	0.706546	0.939446	0.0114739	0.636867	0.697317	0.0697841	0.705457	0.822733	0.563051	0.502341	0.956612	93.4	113.3	112.5	83.1	99.5
	TRUE	High	[K].LAEELEAPPVPDR.[K]	1xTMT6plex [N-Term]	3.95878e-05	0.000370905	1	1	5	XP_021437987.1	XP_021437987.1 [670-682]		0	1664.91	0.882	0.859	0.802	0.952	1.084	0.974	0.909	1.08	1.229	0.933	1.108	1.261	1.188	1.352	1.138	0.416487	0.219559	0.233551	0.826524	0.738602	0.868484	0.382234	0.757103	0.364374	0.612861	0.673765	0.413173	0.597046	0.255829	0.545741	107.5	94.9	92.4	86.2	102.4
	TRUE	High	[K].LFHNGMK.[G]	1xTMT6plex [K7]; 1xTMT6plex [N-Term]	0.104906	0.00508239	3	4	2	XP_021437988.1; XP_021437987.1; XP_021442709.1	XP_021437988.1 [1098-1104]; XP_021437987.1 [1119-1125]; XP_021442709.1 [1104-1110]		0	1304.75	0.706	0.738	0.762	0.851	0.813	1.045	1.079	1.205	1.151	1.032	1.153	1.102	1.117	1.067	0.955	0.0466292	0.0361691	0.206767	0.55454	0.645759	0.699139	0.354841	0.488718	0.427799	0.853308	0.515544	0.647635	0.710564	0.693804	0.914807	123.2	87	90.9	93.9	104.9
	TRUE	High	[K].LFHNGMK.[G]	1xDeamidated [N4]; 1xTMT6plex [K7]; 1xTMT6plex [N-Term]	0.00839357	0.00054385	3	4	13	XP_021437988.1; XP_021437987.1; XP_021442709.1	XP_021437988.1 [1098-1104]; XP_021437987.1 [1119-1125]; XP_021442709.1 [1104-1110]		0	1305.74	0.85	0.937	0.874	1.095	1.013	1.102	1.029	1.289	1.192	0.934	1.169	1.082	1.253	1.159	0.925	0.170182	0.525787	0.333571	0.654329	0.897632	0.257174	0.868116	0.323173	0.483701	0.453381	0.486431	0.728768	0.364738	0.487296	0.777577	104	88.4	97.4	90.9	113.9
	TRUE	High	[K].LLSGFVLDK.[S]	1xTMT6plex [K9]; 1xTMT6plex [N-Term]	0.000736384	0.000370905	3	4	4	XP_021437988.1; XP_021437987.1; XP_021442709.1	XP_021437988.1 [1379-1387]; XP_021437987.1 [1400-1408]; XP_021442709.1 [1385-1393]		0	1449.91	0.988	1.038	0.991	1.167	1.06	1.05	1.003	1.182	1.073	0.955	1.125	1.022	1.178	1.07	0.908	0.877863	0.827489	0.907842	0.539641	0.78268	0.683776	0.937494	0.532521	0.727678	0.712847	0.661614	0.860085	0.618088	0.881637	0.727234	96.1	94.9	99.7	95.2	112.2
	TRUE	High	[K].LITHLDK.[I]	1xTMT6plex [K7]; 1xTMT6plex [N-Term]	0.0359458	0.0011576	3	4	16	XP_021437988.1; XP_021437987.1; XP_021442709.1	XP_021437988.1 [1173-1179]; XP_021437987.1 [1194-1200]; XP_021442709.1 [1179-1185]		0	1297.82	0.854	0.938	0.891	1.062	1.014	1.098	1.043	1.243	1.187	0.95	1.132	1.081	1.192	1.138	0.955	0.185293	0.537299	0.399202	0.749882	0.89523	0.275714	0.757858	0.395664	0.492887	0.552488	0.586373	0.729987	0.477169	0.529616	0.883993	104.2	89	97.7	92.8	110.6
	TRUE	High	[K].ILTNSDVK.[K]	1xTMT6plex [K8]; 1xTMT6plex [N-Term]	0.013576	0.000749883	3	4	4	XP_021437988.1; XP_021437987.1; XP_021442709.1	XP_021437988.1 [695-702]; XP_021437987.1 [709-716]; XP_021442709.1 [699-706]		0	1347.82	0.936	0.863	0.91	0.992	0.992	0.921	0.973	1.06	1.059	1.055	1.151	1.15	1.09	1.089	0.999	0.687539	0.268528	0.608288	0.977095	0.965093	0.50103	0.757487	0.8106	0.770923	0.695951	0.581425	0.593626	0.802828	0.757732	0.962242	105.4	98.7	90.9	95.9	104.6
	TRUE	High	[K].ILTNSDVK.[K]	1xDeamidated [N4]; 1xTMT6plex [K8]; 1xTMT6plex [N-Term]	0.00310466	0.00054385	3	4	6	XP_021437988.1; XP_021437987.1; XP_021442709.1	XP_021437988.1 [695-702]; XP_021437987.1 [709-716]; XP_021442709.1 [699-706]		0	1348.81	1.025	1.158	1.052	1.245	1.141	1.129	1.026	1.215	1.113	0.909	1.076	0.986	1.184	1.085	0.916	0.811452	0.106044	0.82059	0.324656	0.640743	0.162806	0.892646	0.446607	0.641446	0.320388	0.759865	0.951192	0.493506	0.652917	0.74614	90.6	92.9	104.9	95.3	112.9
	TRUE	High	[K].LPEVFVEGSAK.[A]	1xTMT6plex [K11]; 1xTMT6plex [N-Term]	3.93407e-05	0.000370905	2	2	9	XP_021437987.1; XP_021442709.1	XP_021437987.1 [970-980]; XP_021442709.1 [955-965]		0	1633.96	0.911	0.971	0.908	1.015	1.003	1.066	0.997	1.114	1.101	0.935	1.045	1.033	1.117	1.104	0.989	0.465473	0.811804	0.484407	0.897741	0.920045	0.504349	0.875395	0.667599	0.684085	0.463544	0.873591	0.837107	0.647717	0.619095	0.998612	103.3	94.1	100.3	93.8	104.8
	TRUE	High	[K].MEFTVNQNNR.[L]	1xTMT6plex [N-Term]	0.00122233	0.00054385	1	1	2	XP_021437987.1	XP_021437987.1 [1306-1315]		0	1481.74	0.872	0.85	0.865	0.925	0.695	0.975	0.992	1.061	0.798	1.018	1.089	0.818	1.07	0.804	0.751	0.389363	0.259994	0.475778	0.816967	0.399209	0.987104	0.902337	0.81668	0.534742	0.966704	0.665393	0.674892	0.825476	0.492447	0.264957	115.2	100.5	97.9	99.7	106.6
	TRUE	High	[K].MEFTVNQNNR.[L]	1xDeamidated [N8]; 1xTMT6plex [N-Term]	0.000188166	0.000370905	1	1	2	XP_021437987.1	XP_021437987.1 [1306-1315]		0	1482.72	0.959	1.147	0.859	1.077	0.66	1.196	0.896	1.123	0.689	0.749	0.939	0.576	1.254	0.769	0.613	0.778011	0.351825	0.529772	0.735698	0.327735	0.253834	0.50676	0.682821	0.229197	0.108638	0.843924	0.164688	0.472824	0.366264	0.0525266	105.2	100.9	120.7	90.4	113.3
	TRUE	High	[K].NDVYNIFK.[E]	1xTMT6plex [K8]; 1xTMT6plex [N-Term]	0.00478079	0.00054385	1	1	8	XP_021437987.1	XP_021437987.1 [696-703]		0	1470.84	0.728	0.822	0.707	0.619	0.718	1.129	0.97	0.85	0.986	0.859	0.753	0.873	0.877	1.016	1.159	0.0065637	0.0388371	0.0179654	0.0530731	0.39478	0.160532	0.647033	0.54603	0.959099	0.134378	0.173099	0.755685	0.619086	0.83631	0.495408	130.6	95.1	107.4	92.3	80.9
	TRUE	High	[R].NLKPAVVK.[V]	2xTMT6plex [K3; K8]; 1xTMT6plex [N-Term]	0.0864215	0.00453057	3	4	4	XP_021437988.1; XP_021437987.1; XP_021442709.1	XP_021437988.1 [1436-1443]; XP_021437987.1 [1457-1464]; XP_021442709.1 [1442-1449]		0	1556.05	0.829	0.883	0.857	1.009	0.929	1.066	1.034	1.218	1.121	0.97	1.143	1.052	1.178	1.084	0.92	0.216286	0.250377	0.407096	0.914874	0.907044	0.589986	0.761055	0.440889	0.609028	0.819164	0.538646	0.794753	0.57688	0.730306	0.76096	108.9	90.3	96.2	93.3	110
	TRUE	High	[R].REETNMVIINVK.[L]	1xTMT6plex [K12]; 1xTMT6plex [N-Term]	0.00745353	0.00054385	3	4	2	XP_021437988.1; XP_021437987.1; XP_021442709.1	XP_021437988.1 [1367-1378]; XP_021437987.1 [1388-1399]; XP_021442709.1 [1373-1384]		1	1904.1	0.984	1.066	1.039	1.571	0.98	1.083	1.056	1.597	0.996	0.975	1.474	0.919	1.513	0.943	0.623	0.917535	0.685631	0.832118	0.0679812	0.880976	0.602528	0.553874	0.0897284	0.879915	0.943959	0.0951155	0.963014	0.142149	0.92916	0.0545439	90.4	88.9	96.3	93.9	142
	TRUE	High	[K].RVDLEEGHVIIYLDGLK.[Q]	1xTMT6plex [K17]; 1xTMT6plex [N-Term]	0.0145399	0.000749883	2	3	6	XP_021437988.1; XP_021437987.1	XP_021437988.1 [1401-1417]; XP_021437987.1 [1422-1438]		1	2427.4	0.928	1.014	0.861	1.138	0.805	1.092	0.928	1.226	0.867	0.85	1.122	0.794	1.321	0.934	0.708	0.642486	0.999669	0.39114	0.599001	0.611274	0.506088	0.496605	0.426009	0.749291	0.224284	0.634247	0.591052	0.355605	0.919983	0.1659	104.4	96.9	105.8	90	118.8
	TRUE	High	[K].SDESGNTWLTSFVLK.[S]	1xTMT6plex [K15]; 1xTMT6plex [N-Term]	1.00857e-07	0.000370905	3	4	2	XP_021437988.1; XP_021437987.1; XP_021442709.1	XP_021437988.1 [1045-1059]; XP_021437987.1 [1066-1080]; XP_021442709.1 [1051-1065]		0	2142.15	1.496	1.573	1.429	2.144	1.114	1.051	0.955	1.433	0.745	0.908	1.363	0.709	1.5	0.78	0.52	0.0461462	0.00875721	0.108119	0.00284278	0.63443	0.784477	0.823758	0.204497	0.388641	0.647382	0.192586	0.429611	0.144318	0.429057	0.00924456	68.5	102.5	107.8	97.9	146.9
	TRUE	High	[R].SFWFGSNNDK.[N]	1xTMT6plex [K10]; 1xTMT6plex [N-Term]	8.44389e-05	0.000370905	1	1	6	XP_021437987.1	XP_021437987.1 [686-695]		0	1659.85	0.75	0.858	0.723	0.686	0.739	1.143	0.963	0.914	0.985	0.843	0.799	0.862	0.949	1.023	1.078	0.0259199	0.117976	0.0458317	0.131375	0.442954	0.202739	0.670718	0.742635	0.9808	0.131609	0.280684	0.725566	0.845232	0.936634	0.709806	126.1	94.7	108.2	91.2	86.5
	TRUE	High	[R].SFWFGSNNDK.[N]	1xDeamidated [N7]; 1xTMT6plex [K10]; 1xTMT6plex [N-Term]	0.000115473	0.000370905	1	1	1	XP_021437987.1	XP_021437987.1 [686-695]		0	1660.84	0.919	0.929	0.857	0.705	0.736	1.011	0.932	0.767	0.801	0.922	0.759	0.792	0.822	0.859	1.044	0.641845	0.598672	0.522221	0.18829	0.50684	0.945368	0.672891	0.344232	0.545405	0.717923	0.315539	0.636149	0.428381	0.657331	0.769187	116.6	107.2	108.3	99.9	82.2
	TRUE	High	[R].SFWFGSNNDKNDVYNIFK.[E]	1xDeamidated [N7]; 2xTMT6plex [K10; K18]; 1xTMT6plex [N-Term]	0.0916781	0.00453057	1	1	2	XP_021437987.1	XP_021437987.1 [686-703]		1	2883.49	0.901	0.977	0.818	0.971	0.633	1.085	0.908	1.078	0.703	0.837	0.994	0.648	1.187	0.774	0.652	0.538185	0.842869	0.424063	0.950569	0.272797	0.60726	0.570714	0.792002	0.276552	0.355689	0.973341	0.291506	0.605535	0.375765	0.0929004	113.2	102	110.6	92.6	109.9
	TRUE	High	[K].TDTTGCATQIIDVTR.[F]	1xCarbamidomethyl [C6]; 1xTMT6plex [N-Term]	1.78942e-09	0.000370905	1	1	10	XP_021437987.1	XP_021437987.1 [296-310]		0	1880.96	0.826	0.891	0.725	0.93	0.729	1.078	0.878	1.125	0.882	0.814	1.044	0.818	1.282	1.005	0.783	0.228394	0.330023	0.0804381	0.825105	0.457666	0.502234	0.195807	0.639472	0.739315	0.117679	0.850962	0.609685	0.391294	0.907284	0.320511	117.6	97.2	104.8	85.3	109.4
	TRUE	High	[K].TEELCGNEVATVPEK.[G]	1xCarbamidomethyl [C5]; 1xTMT6plex [K15]; 1xTMT6plex [N-Term]	3.51027e-06	0.000370905	1	1	3	XP_021437987.1	XP_021437987.1 [914-928]		0	2134.11	0.792	0.871	0.679	0.95	0.698	1.1	0.857	1.2	0.882	0.779	1.091	0.802	1.399	1.029	0.735	0.192528	0.247232	0.040635	0.820298	0.363651	0.474029	0.143417	0.4761	0.782456	0.0701523	0.725896	0.614336	0.251771	0.788665	0.221258	120.3	95.2	104.7	81.6	114.2
	TRUE	High	[K].TVPDTITK.[W]	1xTMT6plex [K8]; 1xTMT6plex [N-Term]	0.106755	0.00528076	3	4	2	XP_021437988.1; XP_021437987.1; XP_021442709.1	XP_021437988.1 [772-779]; XP_021437987.1 [793-800]; XP_021442709.1 [778-785]		0	1332.81	0.917	0.938	0.938	1.033	1.052	1.023	1.022	1.126	1.147	1	1.101	1.121	1.101	1.122	1.019	0.575471	0.667817	0.684632	0.914094	0.787499	0.838051	0.80339	0.663882	0.578719	0.967222	0.700573	0.652219	0.801472	0.699007	0.895784	102.1	93.6	95.8	95.7	105.4
	TRUE	High	[R].TYFPETWIWDLIPVGHTGK.[V]	1xTMT6plex [K19]; 1xTMT6plex [N-Term]	0.00215984	0.00054385	1	1	1	XP_021437987.1	XP_021437987.1 [769-787]		0	2718.47	0.617	0.856	0.768	0.813	0.382	1.389	1.246	1.319	0.619	0.897	0.949	0.446	1.058	0.497	0.47	0.0116365	0.33007	0.176073	0.427853	0.0030246	0.0789749	0.193991	0.325091	0.105931	0.583517	0.804402	0.029168	0.887184	0.0107165	0.00239348	135.3	83.4	115.8	103.9	110
	TRUE	High	[R].VEDFDPYPCRPFPPIIK.[E]	1xCarbamidomethyl [C9]; 1xTMT6plex [K17]; 1xTMT6plex [N-Term]	1.64784e-05	0.000370905	1	1	5	XP_021437987.1	XP_021437987.1 [641-657]		0	2548.37	0.831	0.862	0.805	0.867	0.792	1.037	0.968	1.044	0.953	0.934	1.007	0.919	1.078	0.984	0.913	0.284694	0.292412	0.236771	0.564949	0.597901	0.786924	0.776827	0.856848	0.976934	0.610186	0.988175	0.877792	0.85437	0.976725	0.73468	116.4	96.7	100.3	93.6	100.9
	TRUE	High	[K].VNQGELTLSLQR.[M]	1xTMT6plex [N-Term]	7.16635e-06	0.000370905	1	1	5	XP_021437987.1	XP_021437987.1 [526-537]		0	1586.91	0.955	1.01	0.956	1.125	1.163	1.058	1.001	1.178	1.218	0.946	1.114	1.152	1.177	1.217	1.034	0.687471	0.923513	0.839522	0.575832	0.601388	0.655567	0.969864	0.52076	0.489102	0.664992	0.638412	0.589357	0.531165	0.509893	0.844908	96.6	92.3	97.6	92.4	108.7
	TRUE	High	[K].VSAEALK.[T]	1xTMT6plex [K7]; 1xTMT6plex [N-Term]	0.0603627	0.00265369	3	4	3	XP_021437988.1; XP_021437987.1; XP_021442709.1	XP_021437988.1 [886-892]; XP_021437987.1 [907-913]; XP_021442709.1 [892-898]		0	1175.74	0.823	0.9	0.866	1	1	1.094	1.052	1.216	1.216	0.962	1.111	1.111	1.156	1.156	1	0.264137	0.445176	0.425642	0.951546	0.934242	0.500718	0.624538	0.445145	0.415228	0.737293	0.665845	0.667391	0.624423	0.572003	0.95931	107.4	88.3	96.6	92.9	107.4
	TRUE	High	[K].VYLPQTITILDK.[Q]	1xTMT6plex [K12]; 1xTMT6plex [N-Term]	0.00963061	0.000749883	2	3	2	XP_021437988.1; XP_021437987.1	XP_021437988.1 [229-240]; XP_021437987.1 [237-248]		0	1862.14	1.008	1.039	1.097	1.211	1.206	1.031	1.089	1.201	1.197	1.056	1.165	1.161	1.104	1.099	0.996	0.930051	0.91555	0.74044	0.504565	0.462215	0.808536	0.574338	0.515209	0.37898	0.80865	0.639074	0.489515	0.766822	0.679439	0.895153	91.4	92.2	95	100.3	110.7
	TRUE	High	[R].WLAQQQNPYGGFASTQDTVVALQALAK.[Y]	1xTMT6plex [K27]; 1xTMT6plex [N-Term]	7.54403e-05	0.000370905	3	4	1	XP_021437988.1; XP_021437987.1; XP_021442709.1	XP_021437988.1 [1235-1261]; XP_021437987.1 [1256-1282]; XP_021442709.1 [1241-1267]		0	3363.81
	TRUE	High	[K].WILTPTALGEVSVK.[V]	1xTMT6plex [K14]; 1xTMT6plex [N-Term]	6.12808e-06	0.000370905	3	4	9	XP_021437988.1; XP_021437987.1; XP_021442709.1	XP_021437988.1 [872-885]; XP_021437987.1 [893-906]; XP_021442709.1 [878-891]		0	1972.19	0.847	0.943	0.857	1.052	0.946	1.114	1.012	1.242	1.118	0.909	1.115	1.004	1.227	1.104	0.9	0.306345	0.624982	0.422696	0.77563	0.940935	0.36289	0.940505	0.398147	0.6183	0.453022	0.64611	0.906966	0.467006	0.689047	0.689386	106.3	90	100.2	91.1	111.8
	TRUE	High	[K].YGAATFSPEGASTVSVSSAGGLK.[M]	1xTMT6plex [K23]; 1xTMT6plex [N-Term]	1.17515e-05	0.000370905	2	3	1	XP_021437988.1; XP_021437987.1	XP_021437988.1 [1262-1284]; XP_021437987.1 [1283-1305]		0	2602.38	0.896	0.959	0.712	0.918	0.688	1.07	0.795	1.024	0.768	0.743	0.957	0.718	1.288	0.966	0.75	0.511065	0.74533	0.101106	0.722971	0.29242	0.690544	0.120931	0.924544	0.400652	0.107533	0.865818	0.43913	0.392574	0.945041	0.284551	116	103.9	111.2	82.6	106.4
TRUE	High	Master Protein	XP_021442709.1	alpha-2-macroglobulin-like [Oncorhynchus mykiss]	0	151.308	24	31	132	10	1477	163	5.55	423.49	31	1	1.046	1.011	1.267	1.237	1.686	0.966	1.211	1.182	1.612	1.253	1.223	1.668	0.976	1.331	1.363	0.830082	0.941452	0.17088	0.336532	0.11364	0.836473	0.0629991	0.496101	0.0898803	0.127403	0.357042	0.112675	0.914562	0.272712	0.179813	82.8	86.6	83.7
	Checked	Confidence	Annotated Sequence	Modifications	Qvality PEP	Qvality q-value	# Protein Groups	# Proteins	# PSMs	Master Protein Accessions	Positions in Master Proteins	Modifications in Master Proteins	# Missed Cleavages	Theo. MH+ [Da]	Abundance Ratio: (S0) / (R0)	Abundance Ratio: (RPBS) / (R0)	Abundance Ratio: (SPBS) / (R0)	Abundance Ratio: (RFp) / (R0)	Abundance Ratio: (SFp) / (R0)	Abundance Ratio: (RPBS) / (S0)	Abundance Ratio: (SPBS) / (S0)	Abundance Ratio: (RFp) / (S0)	Abundance Ratio: (SFp) / (S0)	Abundance Ratio: (SPBS) / (RPBS)	Abundance Ratio: (RFp) / (RPBS)	Abundance Ratio: (SFp) / (RPBS)	Abundance Ratio: (RFp) / (SPBS)	Abundance Ratio: (SFp) / (SPBS)	Abundance Ratio: (SFp) / (RFp)	Abundance Ratio P-Value: (S0) / (R0)	Abundance Ratio P-Value: (RPBS) / (R0)	Abundance Ratio P-Value: (SPBS) / (R0)	Abundance Ratio P-Value: (RFp) / (R0)	Abundance Ratio P-Value: (SFp) / (R0)	Abundance Ratio P-Value: (RPBS) / (S0)	Abundance Ratio P-Value: (SPBS) / (S0)	Abundance Ratio P-Value: (RFp) / (S0)	Abundance Ratio P-Value: (SFp) / (S0)	Abundance Ratio P-Value: (SPBS) / (RPBS)	Abundance Ratio P-Value: (RFp) / (RPBS)	Abundance Ratio P-Value: (SFp) / (RPBS)	Abundance Ratio P-Value: (RFp) / (SPBS)	Abundance Ratio P-Value: (SFp) / (SPBS)	Abundance Ratio P-Value: (SFp) / (RFp)	Abundances (Grouped): R0	Abundances (Grouped): S0	Abundances (Grouped): RPBS	Abundances (Grouped): SPBS	Abundances (Grouped): RFp
	TRUE	High	[R].AIDQSVLLLQPEQELSLDSVFSQLPVQK.[L]	1xTMT6plex [K28]; 1xTMT6plex [N-Term]	0.000641679	0.000370905	3	4	1	XP_021437988.1; XP_021437987.1; XP_021442709.1	XP_021437988.1 [597-624]; XP_021437987.1 [606-633]; XP_021442709.1 [598-625]		0	3583
	TRUE	High	[K].ASLSVLGDLMGR.[A]	1xTMT6plex [N-Term]	1.7543e-05	0.000370905	3	4	4	XP_021437988.1; XP_021437987.1; XP_021442709.1	XP_021437988.1 [960-971]; XP_021437987.1 [981-992]; XP_021442709.1 [966-977]		0	1447.81	0.803	0.928	0.879	1.008	0.96	1.154	1.094	1.254	1.195	0.948	1.087	1.035	1.147	1.093	0.953	0.225232	0.64474	0.560354	0.934211	0.955599	0.296818	0.300872	0.411828	0.363931	0.715449	0.687168	0.78243	0.642228	0.645232	0.911149	107.6	86.4	99.8	94.5	108.4
	TRUE	High	[K].ASLSVLGDLMGR.[A]	1xOxidation [M10]; 1xTMT6plex [N-Term]	0.0448213	0.00182316	3	4	1	XP_021437988.1; XP_021437987.1; XP_021442709.1	XP_021437988.1 [960-971]; XP_021437987.1 [981-992]; XP_021442709.1 [966-977]		0	1463.81
	TRUE	High	[R].CGNEVASVPEK.[G]	1xCarbamidomethyl [C1]; 1xTMT6plex [K11]; 1xTMT6plex [N-Term]	0.000369943	0.000370905	1	1	3	XP_021442709.1	XP_021442709.1 [903-913]		0	1647.88	0.88	0.74	1.206	1.315	1.931	0.841	1.37	1.495	2.195	1.629	1.776	2.609	1.091	1.602	1.469	0.383685	0.0354189	0.364052	0.262966	0.059931	0.327077	0.00117315	0.134238	0.00223998	0.000645662	0.0537057	0.00228805	0.815362	0.126499	0.08994	84.8	74.6	62.8	102.3	111.6
	TRUE	High	[R].DFPIQLCLK.[N]	1xCarbamidomethyl [C7]; 1xTMT6plex [K9]; 1xTMT6plex [N-Term]	0.0011773	0.00054385	1	1	1	XP_021442709.1	XP_021442709.1 [556-564]		0	1591.93	1.247	1.355	1.673	1.562	1.931	1.087	1.342	1.253	1.549	1.235	1.153	1.426	0.934	1.155	1.236	0.226206	0.0385011	0.014949	0.0749971	0.0375564	0.558758	0.00305727	0.410756	0.0540355	0.200768	0.515118	0.232988	0.806158	0.477291	0.342103	68.4	85.3	92.7	114.5	106.9
	TRUE	High	[K].DGIVLAR.[Y]	1xTMT6plex [N-Term]	0.107378	0.00545086	1	1	4	XP_021442709.1	XP_021442709.1 [470-476]		0	972.604	0.922	1.007	1.182	1.17	1.366	1.093	1.282	1.268	1.482	1.173	1.161	1.356	0.989	1.156	1.168	0.639732	0.975592	0.351963	0.475426	0.381312	0.474282	0.0166421	0.354426	0.15025	0.24027	0.545216	0.297596	0.922567	0.600159	0.473724	90.3	83.2	90.9	106.7	105.6
	TRUE	High	[R].EETNMVIINVK.[L]	1xTMT6plex [K11]; 1xTMT6plex [N-Term]	1.35715e-05	0.000370905	3	4	4	XP_021437988.1; XP_021437987.1; XP_021442709.1	XP_021437988.1 [1368-1378]; XP_021437987.1 [1389-1399]; XP_021442709.1 [1374-1384]		0	1748	0.817	0.904	0.936	1.012	0.944	1.106	1.145	1.239	1.155	1.035	1.12	1.044	1.082	1.009	0.932	0.227413	0.491279	0.708805	0.941291	0.957461	0.463619	0.180473	0.403313	0.501218	0.831054	0.632268	0.810883	0.828759	0.958133	0.803832	106.9	87.3	96.6	100	108.2
	TRUE	High	[RK].EVPGDYNIK.[A]	1xTMT6plex [K9]; 1xTMT6plex [N-Term]	0.00111983	0.00054385	3	4	5	XP_021437988.1; XP_021437987.1; XP_021442709.1	XP_021437988.1 [1304-1312]; XP_021437987.1 [1325-1333]; XP_021442709.1 [1310-1318]		0	1492.84	0.835	0.932	0.878	0.895	0.97	1.116	1.051	1.072	1.162	0.941	0.96	1.041	1.02	1.106	1.084	0.220557	0.530736	0.433045	0.691517	0.99548	0.343948	0.625284	0.778396	0.608046	0.590372	0.827867	0.819088	0.92235	0.772325	0.691425	108.9	90.9	101.5	95.6	97.4
	TRUE	High	[R].FLTIFQTDKPVYKPGQTVK.[F]	3xTMT6plex [K9; K13; K19]; 1xTMT6plex [N-Term]	0.000160907	0.000370905	2	3	4	XP_021437988.1; XP_021442709.1	XP_021437988.1 [123-141]; XP_021442709.1 [123-141]		0	3126.87	1.24	1.032	1.523	1.137	2.056	0.832	1.228	0.917	1.658	1.476	1.102	1.991	0.747	1.35	1.807	0.270315	0.796613	0.033351	0.638167	0.036262	0.24631	0.0368178	0.753809	0.0634278	0.00517932	0.741204	0.0263654	0.234869	0.296675	0.00976495	75.1	93.1	77.5	114.4	85.4
	TRUE	High	[K].FSSLQELPGEK.[T]	1xTMT6plex [K11]; 1xTMT6plex [N-Term]	0.000119893	0.000370905	3	4	2	XP_021437988.1; XP_021437987.1; XP_021442709.1	XP_021437988.1 [570-580]; XP_021437987.1 [579-589]; XP_021442709.1 [571-581]		0	1692.96	0.746	0.903	0.855	0.967	0.89	1.21	1.145	1.296	1.193	0.946	1.071	0.986	1.131	1.042	0.921	0.0880397	0.516614	0.383498	0.868352	0.837462	0.1551	0.191248	0.338844	0.357394	0.653483	0.804644	0.909334	0.719904	0.727279	0.798511	111.9	83.5	101.1	95.7	108.2
	TRUE	High	[K].GEQTSQNFDIK.[E]	1xTMT6plex [K11]; 1xTMT6plex [N-Term]	0.000106448	0.000370905	2	2	4	XP_021437987.1; XP_021442709.1	XP_021437987.1 [216-226]; XP_021442709.1 [208-218]		0	1724.92	0.899	0.965	0.952	1.154	1.154	1.074	1.06	1.284	1.284	0.986	1.196	1.196	1.212	1.212	1	0.533036	0.745173	0.796844	0.532161	0.635198	0.593176	0.552961	0.330205	0.295613	0.904215	0.448151	0.512833	0.493531	0.47701	0.958935	98	88	94.6	93.3	113.1
	TRUE	High	[K].GEQTSQNFDIK.[E]	1xDeamidated [Q3]; 1xTMT6plex [K11]; 1xTMT6plex [N-Term]	1.18253e-05	0.000370905	2	2	2	XP_021437987.1; XP_021442709.1	XP_021437987.1 [216-226]; XP_021442709.1 [208-218]		0	1725.91	0.856	0.88	0.897	1.068	1.106	1.028	1.048	1.248	1.293	1.019	1.213	1.257	1.191	1.234	1.036	0.339145	0.368352	0.519217	0.807802	0.680907	0.762746	0.656006	0.422809	0.350335	0.951346	0.497499	0.443529	0.598581	0.557485	0.841351	103.3	88.4	90.9	92.7	110.3
	TRUE	High	[R].GEVFTLK.[A]	1xTMT6plex [K7]; 1xTMT6plex [N-Term]	0.124763	0.00615504	3	4	1	XP_021437988.1; XP_021437987.1; XP_021442709.1	XP_021437988.1 [819-825]; XP_021437987.1 [840-846]; XP_021442709.1 [825-831]		0	1251.77	0.782	0.908	0.832	1.091	1.02	1.161	1.063	1.395	1.305	0.916	1.201	1.124	1.312	1.227	0.935	0.174571	0.472647	0.433816	0.679824	0.781133	0.323751	0.509957	0.239054	0.32366	0.640968	0.415383	0.590929	0.339686	0.390545	0.859193	106.5	83.3	96.7	88.6	116.2
	TRUE	High	[K].HDDGSYSAFGK.[S]	1xTMT6plex [K11]; 1xTMT6plex [N-Term]	0.0125968	0.000749883	3	4	2	XP_021437988.1; XP_021437987.1; XP_021442709.1	XP_021437988.1 [1034-1044]; XP_021437987.1 [1055-1065]; XP_021442709.1 [1040-1050]		0	1641.83	0.991	1.06	1.073	0.989	1.123	1.069	1.082	0.998	1.132	1.013	0.934	1.06	0.922	1.046	1.135	0.860179	0.814748	0.735713	0.957924	0.59742	0.664694	0.375464	0.99839	0.46988	0.845043	0.856318	0.703085	0.696939	0.79247	0.524234	96.2	95.4	101.9	103.2	95.2
	TRUE	High	[K].LCAQVHQVTEPLSLK.[V]	1xCarbamidomethyl [C2]; 1xTMT6plex [K15]; 1xTMT6plex [N-Term]	5.11723e-05	0.000370905	1	1	1	XP_021442709.1	XP_021442709.1 [44-58]		0	2181.25	0.987	0.833	1.102	1.165	1.656	0.844	1.117	1.181	1.678	1.324	1.399	1.989	1.057	1.503	1.422	0.900731	0.246291	0.640184	0.571268	0.0801702	0.32155	0.41563	0.543469	0.0304903	0.122791	0.220612	0.0170117	0.890998	0.0966699	0.101559	89	87.8	74.1	98.1	103.7
	TRUE	High	[K].LFHNGMK.[G]	1xTMT6plex [K7]; 1xTMT6plex [N-Term]	0.104906	0.00508239	3	4	2	XP_021437988.1; XP_021437987.1; XP_021442709.1	XP_021437988.1 [1098-1104]; XP_021437987.1 [1119-1125]; XP_021442709.1 [1104-1110]		0	1304.75	0.706	0.738	0.762	0.851	0.813	1.045	1.079	1.205	1.151	1.032	1.153	1.102	1.117	1.067	0.955	0.0466292	0.0361691	0.206767	0.55454	0.645759	0.699139	0.354841	0.488718	0.427799	0.853308	0.515544	0.647635	0.710564	0.693804	0.914807	123.2	87	90.9	93.9	104.9
	TRUE	High	[K].LFHNGMK.[G]	1xDeamidated [N4]; 1xTMT6plex [K7]; 1xTMT6plex [N-Term]	0.00839357	0.00054385	3	4	13	XP_021437988.1; XP_021437987.1; XP_021442709.1	XP_021437988.1 [1098-1104]; XP_021437987.1 [1119-1125]; XP_021442709.1 [1104-1110]		0	1305.74	0.85	0.937	0.874	1.095	1.013	1.102	1.029	1.289	1.192	0.934	1.169	1.082	1.253	1.159	0.925	0.170182	0.525787	0.333571	0.654329	0.897632	0.257174	0.868116	0.323173	0.483701	0.453381	0.486431	0.728768	0.364738	0.487296	0.777577	104	88.4	97.4	90.9	113.9
	TRUE	High	[K].LLSGFVLDK.[S]	1xTMT6plex [K9]; 1xTMT6plex [N-Term]	0.000736384	0.000370905	3	4	4	XP_021437988.1; XP_021437987.1; XP_021442709.1	XP_021437988.1 [1379-1387]; XP_021437987.1 [1400-1408]; XP_021442709.1 [1385-1393]		0	1449.91	0.988	1.038	0.991	1.167	1.06	1.05	1.003	1.182	1.073	0.955	1.125	1.022	1.178	1.07	0.908	0.877863	0.827489	0.907842	0.539641	0.78268	0.683776	0.937494	0.532521	0.727678	0.712847	0.661614	0.860085	0.618088	0.881637	0.727234	96.1	94.9	99.7	95.2	112.2
	TRUE	High	[K].LITHLDK.[I]	1xTMT6plex [K7]; 1xTMT6plex [N-Term]	0.0359458	0.0011576	3	4	16	XP_021437988.1; XP_021437987.1; XP_021442709.1	XP_021437988.1 [1173-1179]; XP_021437987.1 [1194-1200]; XP_021442709.1 [1179-1185]		0	1297.82	0.854	0.938	0.891	1.062	1.014	1.098	1.043	1.243	1.187	0.95	1.132	1.081	1.192	1.138	0.955	0.185293	0.537299	0.399202	0.749882	0.89523	0.275714	0.757858	0.395664	0.492887	0.552488	0.586373	0.729987	0.477169	0.529616	0.883993	104.2	89	97.7	92.8	110.6
	TRUE	High	[K].ILTNSDVK.[K]	1xTMT6plex [K8]; 1xTMT6plex [N-Term]	0.013576	0.000749883	3	4	4	XP_021437988.1; XP_021437987.1; XP_021442709.1	XP_021437988.1 [695-702]; XP_021437987.1 [709-716]; XP_021442709.1 [699-706]		0	1347.82	0.936	0.863	0.91	0.992	0.992	0.921	0.973	1.06	1.059	1.055	1.151	1.15	1.09	1.089	0.999	0.687539	0.268528	0.608288	0.977095	0.965093	0.50103	0.757487	0.8106	0.770923	0.695951	0.581425	0.593626	0.802828	0.757732	0.962242	105.4	98.7	90.9	95.9	104.6
	TRUE	High	[K].ILTNSDVK.[K]	1xDeamidated [N4]; 1xTMT6plex [K8]; 1xTMT6plex [N-Term]	0.00310466	0.00054385	3	4	6	XP_021437988.1; XP_021437987.1; XP_021442709.1	XP_021437988.1 [695-702]; XP_021437987.1 [709-716]; XP_021442709.1 [699-706]		0	1348.81	1.025	1.158	1.052	1.245	1.141	1.129	1.026	1.215	1.113	0.909	1.076	0.986	1.184	1.085	0.916	0.811452	0.106044	0.82059	0.324656	0.640743	0.162806	0.892646	0.446607	0.641446	0.320388	0.759865	0.951192	0.493506	0.652917	0.74614	90.6	92.9	104.9	95.3	112.9
	TRUE	High	[R].LLYQEEQLK.[E]	1xTMT6plex [K9]; 1xTMT6plex [N-Term]	0.000745657	0.000370905	1	1	7	XP_021442709.1	XP_021442709.1 [1301-1309]		0	1621.96	1.026	1.014	1.227	1.379	1.545	0.989	1.196	1.344	1.506	1.21	1.359	1.523	1.124	1.259	1.12	0.935553	0.899069	0.274151	0.158318	0.183871	0.953244	0.068257	0.250856	0.143699	0.126041	0.182425	0.16235	0.631915	0.315921	0.590697	83.4	85.6	84.6	102.4	115
	TRUE	High	[K].LPEVFVEGSAK.[A]	1xTMT6plex [K11]; 1xTMT6plex [N-Term]	3.93407e-05	0.000370905	2	2	9	XP_021437987.1; XP_021442709.1	XP_021437987.1 [970-980]; XP_021442709.1 [955-965]		0	1633.96	0.911	0.971	0.908	1.015	1.003	1.066	0.997	1.114	1.101	0.935	1.045	1.033	1.117	1.104	0.989	0.465473	0.811804	0.484407	0.897741	0.920045	0.504349	0.875395	0.667599	0.684085	0.463544	0.873591	0.837107	0.647717	0.619095	0.998612	103.3	94.1	100.3	93.8	104.8
	TRUE	High	[R].NLKPAVVK.[V]	2xTMT6plex [K3; K8]; 1xTMT6plex [N-Term]	0.0864215	0.00453057	3	4	4	XP_021437988.1; XP_021437987.1; XP_021442709.1	XP_021437988.1 [1436-1443]; XP_021437987.1 [1457-1464]; XP_021442709.1 [1442-1449]		0	1556.05	0.829	0.883	0.857	1.009	0.929	1.066	1.034	1.218	1.121	0.97	1.143	1.052	1.178	1.084	0.92	0.216286	0.250377	0.407096	0.914874	0.907044	0.589986	0.761055	0.440889	0.609028	0.819164	0.538646	0.794753	0.57688	0.730306	0.76096	108.9	90.3	96.2	93.3	110
	TRUE	High	[K].NNVYSIFK.[E]	1xTMT6plex [K8]; 1xTMT6plex [N-Term]	0.00788495	0.00054385	1	1	2	XP_021442709.1	XP_021442709.1 [686-693]		0	1442.84	1.346	1.088	1.31	0.821	2.336	0.808	0.974	0.61	1.736	1.205	0.755	2.148	0.627	1.783	2.845	0.109224	0.473763	0.184241	0.503012	0.0169577	0.166077	0.859876	0.0640037	0.0410322	0.200082	0.2945	0.0141568	0.106083	0.0509314	6.02218e-06	75.9	102.2	82.6	99.5	62.4
	TRUE	High	[R].REETNMVIINVK.[L]	1xTMT6plex [K12]; 1xTMT6plex [N-Term]	0.00745353	0.00054385	3	4	2	XP_021437988.1; XP_021437987.1; XP_021442709.1	XP_021437988.1 [1367-1378]; XP_021437987.1 [1388-1399]; XP_021442709.1 [1373-1384]		1	1904.1	0.984	1.066	1.039	1.571	0.98	1.083	1.056	1.597	0.996	0.975	1.474	0.919	1.513	0.943	0.623	0.917535	0.685631	0.832118	0.0679812	0.880976	0.602528	0.553874	0.0897284	0.879915	0.943959	0.0951155	0.963014	0.142149	0.92916	0.0545439	90.4	88.9	96.3	93.9	142
	TRUE	High	[K].SDESGNTWLTSFVLK.[S]	1xTMT6plex [K15]; 1xTMT6plex [N-Term]	1.00857e-07	0.000370905	3	4	2	XP_021437988.1; XP_021437987.1; XP_021442709.1	XP_021437988.1 [1045-1059]; XP_021437987.1 [1066-1080]; XP_021442709.1 [1051-1065]		0	2142.15	1.496	1.573	1.429	2.144	1.114	1.051	0.955	1.433	0.745	0.908	1.363	0.709	1.5	0.78	0.52	0.0461462	0.00875721	0.108119	0.00284278	0.63443	0.784477	0.823758	0.204497	0.388641	0.647382	0.192586	0.429611	0.144318	0.429057	0.00924456	68.5	102.5	107.8	97.9	146.9
	TRUE	High	[K].SMIVSVDVR.[Y]	1xTMT6plex [N-Term]	0.0749311	0.00384738	1	1	2	XP_021442709.1	XP_021442709.1 [1360-1368]		0	1234.7	1.025	1.081	1.203	1.26	1.42	1.054	1.173	1.229	1.385	1.113	1.166	1.314	1.047	1.181	1.127	0.915179	0.626151	0.380129	0.36229	0.260385	0.678967	0.0956768	0.441357	0.18373	0.460341	0.590595	0.345019	0.951113	0.503425	0.573463	85.8	88	92.8	103.3	108.2
	TRUE	High	[K].TGCATQIIDVTR.[F]	1xCarbamidomethyl [C3]; 1xTMT6plex [N-Term]	6.85907e-06	0.000370905	1	1	1	XP_021442709.1	XP_021442709.1 [291-302]		0	1563.84	0.954	0.884	1.186	1.273	1.57	0.927	1.243	1.334	1.646	1.341	1.44	1.775	1.073	1.324	1.233	0.675679	0.356548	0.466594	0.348974	0.131868	0.669892	0.0446652	0.29856	0.0559296	0.062173	0.174339	0.0575241	0.883036	0.285685	0.32894	87.4	83.4	77.3	103.6	111.2
	TRUE	High	[K].TVPDTITK.[W]	1xTMT6plex [K8]; 1xTMT6plex [N-Term]	0.106755	0.00528076	3	4	2	XP_021437988.1; XP_021437987.1; XP_021442709.1	XP_021437988.1 [772-779]; XP_021437987.1 [793-800]; XP_021442709.1 [778-785]		0	1332.81	0.917	0.938	0.938	1.033	1.052	1.023	1.022	1.126	1.147	1	1.101	1.121	1.101	1.122	1.019	0.575471	0.667817	0.684632	0.914094	0.787499	0.838051	0.80339	0.663882	0.578719	0.967222	0.700573	0.652219	0.801472	0.699007	0.895784	102.1	93.6	95.8	95.7	105.4
	TRUE	High	[K].VHLPQTITILDNQATLR.[V]	1xTMT6plex [N-Term]	8.658e-05	0.000370905	1	1	2	XP_021442709.1	XP_021442709.1 [229-245]		0	2162.25	0.966	1.253	1.009	0.976	1.067	1.297	1.044	1.011	1.104	0.805	0.779	0.851	0.968	1.057	1.093	0.812843	0.178858	0.973528	0.898706	0.701579	0.0901277	0.705514	0.964673	0.532339	0.16751	0.32282	0.803342	0.835273	0.694902	0.6053	95.7	92.4	119.9	96.5	93.4
	TRUE	High	[K].VSAEALK.[T]	1xTMT6plex [K7]; 1xTMT6plex [N-Term]	0.0603627	0.00265369	3	4	3	XP_021437988.1; XP_021437987.1; XP_021442709.1	XP_021437988.1 [886-892]; XP_021437987.1 [907-913]; XP_021442709.1 [892-898]		0	1175.74	0.823	0.9	0.866	1	1	1.094	1.052	1.216	1.216	0.962	1.111	1.111	1.156	1.156	1	0.264137	0.445176	0.425642	0.951546	0.934242	0.500718	0.624538	0.445145	0.415228	0.737293	0.665845	0.667391	0.624423	0.572003	0.95931	107.4	88.3	96.6	92.9	107.4
	TRUE	High	[R].WLAQQQNPYGGFASTQDTVVALQALAK.[Y]	1xTMT6plex [K27]; 1xTMT6plex [N-Term]	7.54403e-05	0.000370905	3	4	1	XP_021437988.1; XP_021437987.1; XP_021442709.1	XP_021437988.1 [1235-1261]; XP_021437987.1 [1256-1282]; XP_021442709.1 [1241-1267]		0	3363.81
	TRUE	High	[K].WILTPTALGEVSVK.[V]	1xTMT6plex [K14]; 1xTMT6plex [N-Term]	6.12808e-06	0.000370905	3	4	9	XP_021437988.1; XP_021437987.1; XP_021442709.1	XP_021437988.1 [872-885]; XP_021437987.1 [893-906]; XP_021442709.1 [878-891]		0	1972.19	0.847	0.943	0.857	1.052	0.946	1.114	1.012	1.242	1.118	0.909	1.115	1.004	1.227	1.104	0.9	0.306345	0.624982	0.422696	0.77563	0.940935	0.36289	0.940505	0.398147	0.6183	0.453022	0.64611	0.906966	0.467006	0.689047	0.689386	106.3	90	100.2	91.1	111.8
	TRUE	High	[R].YIIQGEELMK.[G]	1xTMT6plex [K10]; 1xTMT6plex [N-Term]	0.000231342	0.000370905	1	1	2	XP_021442709.1	XP_021442709.1 [477-486]		0	1681.96	0.997	0.989	1.266	1.281	1.702	0.993	1.27	1.286	1.708	1.28	1.295	1.721	1.012	1.344	1.328	0.930752	0.972895	0.258258	0.329847	0.0995097	0.919069	0.03079	0.352985	0.059405	0.128402	0.344217	0.0930287	0.979665	0.333723	0.215681	82.9	82.7	82	105	106.3
TRUE	High	Master Protein	XP_021448148.1	alpha-2-macroglobulin-like [Oncorhynchus mykiss]	0	60.57	6	9	71	1	1461	161.7	5.81	235.07	9	0	0.761	0.853	0.705	0.632	0.703	1.121	0.926	0.83	0.924	0.826	0.741	0.824	0.897	0.998	1.113	0.0783297	0.155546	0.0495028	0.108812	0.397014	0.395639	0.480004	0.513387	0.868249	0.168973	0.279477	0.680292	0.654832	0.918735	0.681113	128.9	98.1	110
	Checked	Confidence	Annotated Sequence	Modifications	Qvality PEP	Qvality q-value	# Protein Groups	# Proteins	# PSMs	Master Protein Accessions	Positions in Master Proteins	Modifications in Master Proteins	# Missed Cleavages	Theo. MH+ [Da]	Abundance Ratio: (S0) / (R0)	Abundance Ratio: (RPBS) / (R0)	Abundance Ratio: (SPBS) / (R0)	Abundance Ratio: (RFp) / (R0)	Abundance Ratio: (SFp) / (R0)	Abundance Ratio: (RPBS) / (S0)	Abundance Ratio: (SPBS) / (S0)	Abundance Ratio: (RFp) / (S0)	Abundance Ratio: (SFp) / (S0)	Abundance Ratio: (SPBS) / (RPBS)	Abundance Ratio: (RFp) / (RPBS)	Abundance Ratio: (SFp) / (RPBS)	Abundance Ratio: (RFp) / (SPBS)	Abundance Ratio: (SFp) / (SPBS)	Abundance Ratio: (SFp) / (RFp)	Abundance Ratio P-Value: (S0) / (R0)	Abundance Ratio P-Value: (RPBS) / (R0)	Abundance Ratio P-Value: (SPBS) / (R0)	Abundance Ratio P-Value: (RFp) / (R0)	Abundance Ratio P-Value: (SFp) / (R0)	Abundance Ratio P-Value: (RPBS) / (S0)	Abundance Ratio P-Value: (SPBS) / (S0)	Abundance Ratio P-Value: (RFp) / (S0)	Abundance Ratio P-Value: (SFp) / (S0)	Abundance Ratio P-Value: (SPBS) / (RPBS)	Abundance Ratio P-Value: (RFp) / (RPBS)	Abundance Ratio P-Value: (SFp) / (RPBS)	Abundance Ratio P-Value: (RFp) / (SPBS)	Abundance Ratio P-Value: (SFp) / (SPBS)	Abundance Ratio P-Value: (SFp) / (RFp)	Abundances (Grouped): R0	Abundances (Grouped): S0	Abundances (Grouped): RPBS	Abundances (Grouped): SPBS	Abundances (Grouped): RFp
	TRUE	High	[R].ALQDTEGK.[Y]	1xTMT6plex [K8]; 1xTMT6plex [N-Term]	0.00515351	0.00054385	3	9	7	XP_021423335.1; XP_021442708.1; XP_021448148.1	XP_021423335.1 [907-914]; XP_021442708.1 [1297-1304]; XP_021448148.1 [1298-1305]		0	1319.76	0.909	0.859	0.821	0.733	0.79	0.945	0.903	0.806	0.869	0.955	0.853	0.92	0.893	0.963	1.078	0.435874	0.113541	0.166218	0.218033	0.563152	0.531771	0.223411	0.419014	0.706825	0.58554	0.43461	0.879501	0.671623	0.993592	0.709063	117.4	106.7	100.9	96.3	86
	TRUE	High	[R].ALQDTEGK.[Y]	1xDeamidated [Q3]; 1xTMT6plex [K8]; 1xTMT6plex [N-Term]	0.00778697	0.00054385	3	9	2	XP_021423335.1; XP_021442708.1; XP_021448148.1	XP_021423335.1 [907-914]; XP_021442708.1 [1297-1304]; XP_021448148.1 [1298-1305]		0	1320.74	0.844	0.839	0.745	0.738	0.68	0.994	0.883	0.875	0.806	0.889	0.88	0.811	0.99	0.913	0.922	0.325561	0.166874	0.12847	0.210131	0.339045	0.999739	0.252805	0.62012	0.564565	0.38671	0.634117	0.612285	0.875412	0.79287	0.773769	123.8	104.4	103.9	92.3	91.4
	TRUE	High	[K].ATVFNYLSK.[C]	1xTMT6plex [K9]; 1xTMT6plex [N-Term]	0.000324377	0.000370905	6	14	7	XP_021437988.1; XP_021437987.1; XP_021423335.1; XP_021442708.1; XP_021437935.1; XP_021448148.1	XP_021437988.1 [826-834]; XP_021437987.1 [847-855]; XP_021423335.1 [437-445]; XP_021442708.1 [827-835]; XP_021437935.1 [835-843]; XP_021448148.1 [828-836]		0	1500.88	0.898	0.979	0.875	0.903	0.785	1.09	0.974	1.006	0.874	0.893	0.923	0.802	1.033	0.897	0.869	0.377545	0.884673	0.33509	0.720949	0.550811	0.315803	0.675761	0.970131	0.731384	0.25131	0.679004	0.566838	0.882976	0.79129	0.582506	110.3	99.1	108	96.5	99.6
	TRUE	High	[K].ATVFNYLSK.[C]	1xDeamidated [N5]; 1xTMT6plex [K9]; 1xTMT6plex [N-Term]	0.000774183	0.000370905	6	14	5	XP_021437988.1; XP_021437987.1; XP_021423335.1; XP_021442708.1; XP_021437935.1; XP_021448148.1	XP_021437988.1 [826-834]; XP_021437987.1 [847-855]; XP_021423335.1 [437-445]; XP_021442708.1 [827-835]; XP_021437935.1 [835-843]; XP_021448148.1 [828-836]		0	1501.87	0.924	1.108	0.928	0.998	0.721	1.199	1.004	1.08	0.78	0.838	0.901	0.651	1.075	0.776	0.722	0.577982	0.27012	0.648179	0.952375	0.401527	0.0695976	0.99334	0.756974	0.459258	0.0876902	0.594204	0.224787	0.760219	0.391442	0.179883	105.6	97.7	117	98.1	105.4
	TRUE	High	[K].ELTTNMIIVDLK.[M]	1xTMT6plex [K12]; 1xTMT6plex [N-Term]	2.6319e-06	0.000370905	4	13	7	XP_021423335.1; XP_021442708.1; XP_021437935.1; XP_021448148.1	XP_021423335.1 [975-986]; XP_021442708.1 [1365-1376]; XP_021437935.1 [1373-1384]; XP_021448148.1 [1366-1377]		0	1848.09	1.065	0.965	0.899	1.808	0.79	0.906	0.844	1.697	0.742	0.931	1.872	0.818	2.012	0.879	0.437	0.650587	0.773184	0.537271	0.010999	0.562967	0.316179	0.068546	0.0413387	0.322795	0.510515	0.00372403	0.610501	0.00560591	0.666658	0.0004817	91.9	97.9	88.7	82.6	166.2
	TRUE	High	[K].ELTTNMIIVDLK.[M]	1xDeamidated [N5]; 1xTMT6plex [K12]; 1xTMT6plex [N-Term]	8.91034e-07	0.000370905	4	13	2	XP_021423335.1; XP_021442708.1; XP_021437935.1; XP_021448148.1	XP_021423335.1 [975-986]; XP_021442708.1 [1365-1376]; XP_021437935.1 [1373-1384]; XP_021448148.1 [1366-1377]		0	1849.08	0.846	1.068	0.85	1.157	0.62	1.261	1.005	1.367	0.733	0.797	1.084	0.581	1.361	0.729	0.536	0.303517	0.573886	0.429455	0.571623	0.241451	0.111303	0.809798	0.247145	0.322893	0.126485	0.78796	0.152857	0.319672	0.305588	0.0118294	108.3	91.6	115.6	92.1	125.3
	TRUE	High	[K].FLTSGYQR.[Q]	1xTMT6plex [N-Term]	0.0809642	0.00442409	4	12	2	XP_021423335.1; XP_021442708.1; XP_021437935.1; XP_021448148.1	XP_021423335.1 [632-639]; XP_021442708.1 [1022-1029]; XP_021437935.1 [1030-1037]; XP_021448148.1 [1023-1030]		0	1200.66	0.858	1.021	0.774	0.794	0.638	1.19	0.902	0.925	0.743	0.758	0.778	0.625	1.026	0.824	0.803	0.361534	0.777045	0.232102	0.43249	0.275759	0.222884	0.459631	0.779286	0.38183	0.08391	0.388342	0.21788	0.998524	0.57755	0.429052	118	101.3	120.5	91.3	93.7
	TRUE	High	[K].FLTSGYQR.[Q]	1xDeamidated [Q7]; 1xTMT6plex [N-Term]	0.0197262	0.000978014	4	12	2	XP_021423335.1; XP_021442708.1; XP_021437935.1; XP_021448148.1	XP_021423335.1 [632-639]; XP_021442708.1 [1022-1029]; XP_021437935.1 [1030-1037]; XP_021448148.1 [1023-1030]		0	1201.64	0.917	1.011	0.905	0.87	0.74	1.102	0.987	0.949	0.806	0.896	0.861	0.732	0.961	0.817	0.85	0.621933	0.939201	0.596096	0.600303	0.478734	0.424137	0.872329	0.854241	0.4843	0.39967	0.498362	0.393594	0.805364	0.558209	0.518353	110.2	101.1	111.4	99.8	95.9
	TRUE	High	[R].GEHFELK.[A]	1xTMT6plex [K7]; 1xTMT6plex [N-Term]	0.0676793	0.00345065	4	10	7	XP_021423335.1; XP_021442708.1; XP_021437935.1; XP_021448148.1	XP_021423335.1 [430-436]; XP_021442708.1 [820-826]; XP_021437935.1 [828-834]; XP_021448148.1 [821-827]		0	1317.76	0.852	0.963	0.778	0.759	1.087	1.131	0.913	0.891	1.276	0.807	0.788	1.129	0.976	1.398	1.432	0.178262	0.745979	0.0826096	0.27862	0.741612	0.15489	0.272019	0.671141	0.351782	0.039366	0.249742	0.633265	0.940972	0.164144	0.112443	110.3	94	106.3	85.8	83.8
	TRUE	High	[R].GETFLSTEER.[RK]	1xTMT6plex [N-Term]	0.000240196	0.000370905	2	11	3	XP_021437935.1; XP_021448148.1	XP_021437935.1 [107-116]; XP_021448148.1 [107-116]		0	1397.71	0.704	1.047	0.856	0.772	0.584	1.488	1.216	1.097	0.83	0.817	0.737	0.557	0.902	0.682	0.756	0.0514645	0.801492	0.371425	0.260333	0.14988	0.00565607	0.073622	0.741752	0.69052	0.134368	0.250208	0.124651	0.63957	0.260911	0.290034	120.9	85.1	126.6	103.5	93.4
	TRUE	High	[K].IFDLLPVK.[E]	1xTMT6plex [K8]; 1xTMT6plex [N-Term]	0.054132	0.00223272	3	8	2	XP_021442708.1; XP_021437935.1; XP_021448148.1	XP_021442708.1 [634-641]; XP_021437935.1 [634-641]; XP_021448148.1 [635-642]		0	1402.91	0.836	0.935	0.858	0.727	0.648	1.119	1.026	0.87	0.775	0.917	0.777	0.692	0.848	0.755	0.891	0.310874	0.636789	0.521673	0.236221	0.304085	0.5299	0.641571	0.616966	0.479966	0.692477	0.363896	0.393217	0.483204	0.338514	0.712088	119.9	100.2	112.2	102.8	87.2
	TRUE	High	[R].ISLSVLGDILGR.[A]	1xTMT6plex [N-Term]	9.73924e-06	0.000370905	4	11	17	XP_021423335.1; XP_021442708.1; XP_021437935.1; XP_021448148.1	XP_021423335.1 [571-582]; XP_021442708.1 [961-972]; XP_021437935.1 [969-980]; XP_021448148.1 [962-973]		0	1471.9	0.938	1.012	0.837	0.831	0.75	1.078	0.892	0.886	0.799	0.827	0.821	0.741	0.993	0.896	0.902	0.661869	0.84639	0.311682	0.480283	0.467613	0.495514	0.24044	0.653543	0.483393	0.121705	0.37699	0.41553	0.960641	0.709463	0.697874	111.8	104.9	113.1	93.6	92.9
	TRUE	High	[R].NPQGVPDYTPPCHK.[E]	1xCarbamidomethyl [C12]; 1xDeamidated [Q3]; 1xTMT6plex [K14]; 1xTMT6plex [N-Term]	0.00569602	0.00054385	1	4	8	XP_021448148.1	XP_021448148.1 [283-296]		0	2069.05	0.761	0.853	0.705	0.632	0.703	1.121	0.926	0.83	0.924	0.826	0.741	0.824	0.897	0.998	1.113	0.134968	0.201407	0.0596385	0.060161	0.378357	0.398839	0.475942	0.482615	0.91518	0.158933	0.264268	0.671822	0.697504	0.911151	0.614556	128.9	98.1	110	90.8	81.5
TRUE	High	Master Protein	XP_021423335.1	alpha-2-macroglobulin-like [Oncorhynchus mykiss]	0	50.809	6	7	59	1	1070	117.6	5.97	196.42	7	0	0.74	0.864	0.861	0.731	0.557	1.168	1.164	0.989	0.753	0.997	0.846	0.645	0.849	0.647	0.762	0.0527795	0.19183	0.41107	0.296119	0.135225	0.252153	0.137629	0.995445	0.395203	0.946035	0.582576	0.267089	0.505599	0.161941	0.183545	126.2	93.4	109.1
	Checked	Confidence	Annotated Sequence	Modifications	Qvality PEP	Qvality q-value	# Protein Groups	# Proteins	# PSMs	Master Protein Accessions	Positions in Master Proteins	Modifications in Master Proteins	# Missed Cleavages	Theo. MH+ [Da]	Abundance Ratio: (S0) / (R0)	Abundance Ratio: (RPBS) / (R0)	Abundance Ratio: (SPBS) / (R0)	Abundance Ratio: (RFp) / (R0)	Abundance Ratio: (SFp) / (R0)	Abundance Ratio: (RPBS) / (S0)	Abundance Ratio: (SPBS) / (S0)	Abundance Ratio: (RFp) / (S0)	Abundance Ratio: (SFp) / (S0)	Abundance Ratio: (SPBS) / (RPBS)	Abundance Ratio: (RFp) / (RPBS)	Abundance Ratio: (SFp) / (RPBS)	Abundance Ratio: (RFp) / (SPBS)	Abundance Ratio: (SFp) / (SPBS)	Abundance Ratio: (SFp) / (RFp)	Abundance Ratio P-Value: (S0) / (R0)	Abundance Ratio P-Value: (RPBS) / (R0)	Abundance Ratio P-Value: (SPBS) / (R0)	Abundance Ratio P-Value: (RFp) / (R0)	Abundance Ratio P-Value: (SFp) / (R0)	Abundance Ratio P-Value: (RPBS) / (S0)	Abundance Ratio P-Value: (SPBS) / (S0)	Abundance Ratio P-Value: (RFp) / (S0)	Abundance Ratio P-Value: (SFp) / (S0)	Abundance Ratio P-Value: (SPBS) / (RPBS)	Abundance Ratio P-Value: (RFp) / (RPBS)	Abundance Ratio P-Value: (SFp) / (RPBS)	Abundance Ratio P-Value: (RFp) / (SPBS)	Abundance Ratio P-Value: (SFp) / (SPBS)	Abundance Ratio P-Value: (SFp) / (RFp)	Abundances (Grouped): R0	Abundances (Grouped): S0	Abundances (Grouped): RPBS	Abundances (Grouped): SPBS	Abundances (Grouped): RFp
	TRUE	High	[R].ALQDTEGK.[Y]	1xTMT6plex [K8]; 1xTMT6plex [N-Term]	0.00515351	0.00054385	3	9	7	XP_021423335.1; XP_021442708.1; XP_021448148.1	XP_021423335.1 [907-914]; XP_021442708.1 [1297-1304]; XP_021448148.1 [1298-1305]		0	1319.76	0.909	0.859	0.821	0.733	0.79	0.945	0.903	0.806	0.869	0.955	0.853	0.92	0.893	0.963	1.078	0.435874	0.113541	0.166218	0.218033	0.563152	0.531771	0.223411	0.419014	0.706825	0.58554	0.43461	0.879501	0.671623	0.993592	0.709063	117.4	106.7	100.9	96.3	86
	TRUE	High	[R].ALQDTEGK.[Y]	1xDeamidated [Q3]; 1xTMT6plex [K8]; 1xTMT6plex [N-Term]	0.00778697	0.00054385	3	9	2	XP_021423335.1; XP_021442708.1; XP_021448148.1	XP_021423335.1 [907-914]; XP_021442708.1 [1297-1304]; XP_021448148.1 [1298-1305]		0	1320.74	0.844	0.839	0.745	0.738	0.68	0.994	0.883	0.875	0.806	0.889	0.88	0.811	0.99	0.913	0.922	0.325561	0.166874	0.12847	0.210131	0.339045	0.999739	0.252805	0.62012	0.564565	0.38671	0.634117	0.612285	0.875412	0.79287	0.773769	123.8	104.4	103.9	92.3	91.4
	TRUE	High	[K].ATVFNYLSK.[C]	1xTMT6plex [K9]; 1xTMT6plex [N-Term]	0.000324377	0.000370905	6	14	7	XP_021437988.1; XP_021437987.1; XP_021423335.1; XP_021442708.1; XP_021437935.1; XP_021448148.1	XP_021437988.1 [826-834]; XP_021437987.1 [847-855]; XP_021423335.1 [437-445]; XP_021442708.1 [827-835]; XP_021437935.1 [835-843]; XP_021448148.1 [828-836]		0	1500.88	0.898	0.979	0.875	0.903	0.785	1.09	0.974	1.006	0.874	0.893	0.923	0.802	1.033	0.897	0.869	0.377545	0.884673	0.33509	0.720949	0.550811	0.315803	0.675761	0.970131	0.731384	0.25131	0.679004	0.566838	0.882976	0.79129	0.582506	110.3	99.1	108	96.5	99.6
	TRUE	High	[K].ATVFNYLSK.[C]	1xDeamidated [N5]; 1xTMT6plex [K9]; 1xTMT6plex [N-Term]	0.000774183	0.000370905	6	14	5	XP_021437988.1; XP_021437987.1; XP_021423335.1; XP_021442708.1; XP_021437935.1; XP_021448148.1	XP_021437988.1 [826-834]; XP_021437987.1 [847-855]; XP_021423335.1 [437-445]; XP_021442708.1 [827-835]; XP_021437935.1 [835-843]; XP_021448148.1 [828-836]		0	1501.87	0.924	1.108	0.928	0.998	0.721	1.199	1.004	1.08	0.78	0.838	0.901	0.651	1.075	0.776	0.722	0.577982	0.27012	0.648179	0.952375	0.401527	0.0695976	0.99334	0.756974	0.459258	0.0876902	0.594204	0.224787	0.760219	0.391442	0.179883	105.6	97.7	117	98.1	105.4
	TRUE	High	[K].ELTTNMIIVDLK.[M]	1xTMT6plex [K12]; 1xTMT6plex [N-Term]	2.6319e-06	0.000370905	4	13	7	XP_021423335.1; XP_021442708.1; XP_021437935.1; XP_021448148.1	XP_021423335.1 [975-986]; XP_021442708.1 [1365-1376]; XP_021437935.1 [1373-1384]; XP_021448148.1 [1366-1377]		0	1848.09	1.065	0.965	0.899	1.808	0.79	0.906	0.844	1.697	0.742	0.931	1.872	0.818	2.012	0.879	0.437	0.650587	0.773184	0.537271	0.010999	0.562967	0.316179	0.068546	0.0413387	0.322795	0.510515	0.00372403	0.610501	0.00560591	0.666658	0.0004817	91.9	97.9	88.7	82.6	166.2
	TRUE	High	[K].ELTTNMIIVDLK.[M]	1xDeamidated [N5]; 1xTMT6plex [K12]; 1xTMT6plex [N-Term]	8.91034e-07	0.000370905	4	13	2	XP_021423335.1; XP_021442708.1; XP_021437935.1; XP_021448148.1	XP_021423335.1 [975-986]; XP_021442708.1 [1365-1376]; XP_021437935.1 [1373-1384]; XP_021448148.1 [1366-1377]		0	1849.08	0.846	1.068	0.85	1.157	0.62	1.261	1.005	1.367	0.733	0.797	1.084	0.581	1.361	0.729	0.536	0.303517	0.573886	0.429455	0.571623	0.241451	0.111303	0.809798	0.247145	0.322893	0.126485	0.78796	0.152857	0.319672	0.305588	0.0118294	108.3	91.6	115.6	92.1	125.3
	TRUE	High	[K].FLTSGYQR.[Q]	1xTMT6plex [N-Term]	0.0809642	0.00442409	4	12	2	XP_021423335.1; XP_021442708.1; XP_021437935.1; XP_021448148.1	XP_021423335.1 [632-639]; XP_021442708.1 [1022-1029]; XP_021437935.1 [1030-1037]; XP_021448148.1 [1023-1030]		0	1200.66	0.858	1.021	0.774	0.794	0.638	1.19	0.902	0.925	0.743	0.758	0.778	0.625	1.026	0.824	0.803	0.361534	0.777045	0.232102	0.43249	0.275759	0.222884	0.459631	0.779286	0.38183	0.08391	0.388342	0.21788	0.998524	0.57755	0.429052	118	101.3	120.5	91.3	93.7
	TRUE	High	[K].FLTSGYQR.[Q]	1xDeamidated [Q7]; 1xTMT6plex [N-Term]	0.0197262	0.000978014	4	12	2	XP_021423335.1; XP_021442708.1; XP_021437935.1; XP_021448148.1	XP_021423335.1 [632-639]; XP_021442708.1 [1022-1029]; XP_021437935.1 [1030-1037]; XP_021448148.1 [1023-1030]		0	1201.64	0.917	1.011	0.905	0.87	0.74	1.102	0.987	0.949	0.806	0.896	0.861	0.732	0.961	0.817	0.85	0.621933	0.939201	0.596096	0.600303	0.478734	0.424137	0.872329	0.854241	0.4843	0.39967	0.498362	0.393594	0.805364	0.558209	0.518353	110.2	101.1	111.4	99.8	95.9
	TRUE	High	[R].GEHFELK.[A]	1xTMT6plex [K7]; 1xTMT6plex [N-Term]	0.0676793	0.00345065	4	10	7	XP_021423335.1; XP_021442708.1; XP_021437935.1; XP_021448148.1	XP_021423335.1 [430-436]; XP_021442708.1 [820-826]; XP_021437935.1 [828-834]; XP_021448148.1 [821-827]		0	1317.76	0.852	0.963	0.778	0.759	1.087	1.131	0.913	0.891	1.276	0.807	0.788	1.129	0.976	1.398	1.432	0.178262	0.745979	0.0826096	0.27862	0.741612	0.15489	0.272019	0.671141	0.351782	0.039366	0.249742	0.633265	0.940972	0.164144	0.112443	110.3	94	106.3	85.8	83.8
	TRUE	High	[K].IFNLLPVK.[E]	1xDeamidated [N3]; 1xTMT6plex [K8]; 1xTMT6plex [N-Term]	0.114448	0.00578725	1	5	1	XP_021423335.1	XP_021423335.1 [245-252]		0	1402.91	0.74	0.864	0.861	0.731	0.557	1.168	1.164	0.989	0.753	0.997	0.846	0.645	0.849	0.647	0.762	0.0960031	0.313745	0.469669	0.269953	0.141265	0.255904	0.0890496	0.967729	0.393008	0.923067	0.535357	0.260311	0.551608	0.142455	0.308365	126.2	93.4	109.1	108.7	92.3
	TRUE	High	[R].ISLSVLGDILGR.[A]	1xTMT6plex [N-Term]	9.73924e-06	0.000370905	4	11	17	XP_021423335.1; XP_021442708.1; XP_021437935.1; XP_021448148.1	XP_021423335.1 [571-582]; XP_021442708.1 [961-972]; XP_021437935.1 [969-980]; XP_021448148.1 [962-973]		0	1471.9	0.938	1.012	0.837	0.831	0.75	1.078	0.892	0.886	0.799	0.827	0.821	0.741	0.993	0.896	0.902	0.661869	0.84639	0.311682	0.480283	0.467613	0.495514	0.24044	0.653543	0.483393	0.121705	0.37699	0.41553	0.960641	0.709463	0.697874	111.8	104.9	113.1	93.6	92.9
TRUE	High	Master Protein	XP_021437988.1	alpha-2-macroglobulin-like isoform X1 [Oncorhynchus mykiss]	0	142.393	26	30	129	1	1464	162	6.71	409.76	30	0	0.826	0.888	0.738	0.79	0.707	1.075	0.893	0.957	0.855	0.831	0.89	0.796	1.071	0.957	0.894	0.211032	0.285993	0.0894059	0.454046	0.404721	0.581774	0.296627	0.905656	0.671497	0.183565	0.727619	0.608593	0.793946	0.966027	0.55233	121.2	100.2	107.6
	Checked	Confidence	Annotated Sequence	Modifications	Qvality PEP	Qvality q-value	# Protein Groups	# Proteins	# PSMs	Master Protein Accessions	Positions in Master Proteins	Modifications in Master Proteins	# Missed Cleavages	Theo. MH+ [Da]	Abundance Ratio: (S0) / (R0)	Abundance Ratio: (RPBS) / (R0)	Abundance Ratio: (SPBS) / (R0)	Abundance Ratio: (RFp) / (R0)	Abundance Ratio: (SFp) / (R0)	Abundance Ratio: (RPBS) / (S0)	Abundance Ratio: (SPBS) / (S0)	Abundance Ratio: (RFp) / (S0)	Abundance Ratio: (SFp) / (S0)	Abundance Ratio: (SPBS) / (RPBS)	Abundance Ratio: (RFp) / (RPBS)	Abundance Ratio: (SFp) / (RPBS)	Abundance Ratio: (RFp) / (SPBS)	Abundance Ratio: (SFp) / (SPBS)	Abundance Ratio: (SFp) / (RFp)	Abundance Ratio P-Value: (S0) / (R0)	Abundance Ratio P-Value: (RPBS) / (R0)	Abundance Ratio P-Value: (SPBS) / (R0)	Abundance Ratio P-Value: (RFp) / (R0)	Abundance Ratio P-Value: (SFp) / (R0)	Abundance Ratio P-Value: (RPBS) / (S0)	Abundance Ratio P-Value: (SPBS) / (S0)	Abundance Ratio P-Value: (RFp) / (S0)	Abundance Ratio P-Value: (SFp) / (S0)	Abundance Ratio P-Value: (SPBS) / (RPBS)	Abundance Ratio P-Value: (RFp) / (RPBS)	Abundance Ratio P-Value: (SFp) / (RPBS)	Abundance Ratio P-Value: (RFp) / (SPBS)	Abundance Ratio P-Value: (SFp) / (SPBS)	Abundance Ratio P-Value: (SFp) / (RFp)	Abundances (Grouped): R0	Abundances (Grouped): S0	Abundances (Grouped): RPBS	Abundances (Grouped): SPBS	Abundances (Grouped): RFp
	TRUE	High	[R].AIDQSVLLLQPEQELSLDSVFSQLPVQK.[L]	1xTMT6plex [K28]; 1xTMT6plex [N-Term]	0.000641679	0.000370905	3	4	1	XP_021437988.1; XP_021437987.1; XP_021442709.1	XP_021437988.1 [597-624]; XP_021437987.1 [606-633]; XP_021442709.1 [598-625]		0	3583
	TRUE	High	[K].ASFTNVIVTVR.[F]	1xTMT6plex [N-Term]	4.03383e-05	0.000370905	2	3	3	XP_021437988.1; XP_021437987.1	XP_021437988.1 [333-343]; XP_021437987.1 [342-352]		0	1435.85	0.938	0.931	0.813	1.018	0.885	0.993	0.867	1.085	0.944	0.874	1.093	0.951	1.251	1.088	0.87	0.733358	0.606329	0.25572	0.892122	0.821563	0.974448	0.159226	0.742587	0.923676	0.285779	0.740059	0.960492	0.425651	0.670644	0.584946	107.4	100.8	100	87.4	109.3
	TRUE	High	[K].ASLSVLGDLMGR.[A]	1xTMT6plex [N-Term]	1.7543e-05	0.000370905	3	4	4	XP_021437988.1; XP_021437987.1; XP_021442709.1	XP_021437988.1 [960-971]; XP_021437987.1 [981-992]; XP_021442709.1 [966-977]		0	1447.81	0.803	0.928	0.879	1.008	0.96	1.154	1.094	1.254	1.195	0.948	1.087	1.035	1.147	1.093	0.953	0.225232	0.64474	0.560354	0.934211	0.955599	0.296818	0.300872	0.411828	0.363931	0.715449	0.687168	0.78243	0.642228	0.645232	0.911149	107.6	86.4	99.8	94.5	108.4
	TRUE	High	[K].ASLSVLGDLMGR.[A]	1xOxidation [M10]; 1xTMT6plex [N-Term]	0.0448213	0.00182316	3	4	1	XP_021437988.1; XP_021437987.1; XP_021442709.1	XP_021437988.1 [960-971]; XP_021437987.1 [981-992]; XP_021442709.1 [966-977]		0	1463.81
	TRUE	High	[R].ATGFLDSGYQR.[E]	1xTMT6plex [N-Term]	0.00275669	0.00054385	2	3	1	XP_021437988.1; XP_021437987.1	XP_021437988.1 [1018-1028]; XP_021437987.1 [1039-1049]		0	1443.74	0.777	0.793	0.749	0.893	0.673	1.02	0.963	1.148	0.866	0.944	1.126	0.849	1.192	0.899	0.754	0.127966	0.117137	0.136007	0.613607	0.340327	0.812878	0.864401	0.620097	0.848878	0.71187	0.653753	0.801819	0.59444	0.859159	0.289883	122.8	95.5	97.4	92	109.6
	TRUE	High	[K].ATVFNYLSK.[C]	1xTMT6plex [K9]; 1xTMT6plex [N-Term]	0.000324377	0.000370905	6	14	7	XP_021437988.1; XP_021437987.1; XP_021423335.1; XP_021442708.1; XP_021437935.1; XP_021448148.1	XP_021437988.1 [826-834]; XP_021437987.1 [847-855]; XP_021423335.1 [437-445]; XP_021442708.1 [827-835]; XP_021437935.1 [835-843]; XP_021448148.1 [828-836]		0	1500.88	0.898	0.979	0.875	0.903	0.785	1.09	0.974	1.006	0.874	0.893	0.923	0.802	1.033	0.897	0.869	0.377545	0.884673	0.33509	0.720949	0.550811	0.315803	0.675761	0.970131	0.731384	0.25131	0.679004	0.566838	0.882976	0.79129	0.582506	110.3	99.1	108	96.5	99.6
	TRUE	High	[K].ATVFNYLSK.[C]	1xDeamidated [N5]; 1xTMT6plex [K9]; 1xTMT6plex [N-Term]	0.000774183	0.000370905	6	14	5	XP_021437988.1; XP_021437987.1; XP_021423335.1; XP_021442708.1; XP_021437935.1; XP_021448148.1	XP_021437988.1 [826-834]; XP_021437987.1 [847-855]; XP_021423335.1 [437-445]; XP_021442708.1 [827-835]; XP_021437935.1 [835-843]; XP_021448148.1 [828-836]		0	1501.87	0.924	1.108	0.928	0.998	0.721	1.199	1.004	1.08	0.78	0.838	0.901	0.651	1.075	0.776	0.722	0.577982	0.27012	0.648179	0.952375	0.401527	0.0695976	0.99334	0.756974	0.459258	0.0876902	0.594204	0.224787	0.760219	0.391442	0.179883	105.6	97.7	117	98.1	105.4
	TRUE	High	[K].AWLASHQQTDGCIASVGK.[L]	1xCarbamidomethyl [C12]; 1xTMT6plex [K18]; 1xTMT6plex [N-Term]	3.66752e-06	0.000370905	2	3	3	XP_021437988.1; XP_021437987.1	XP_021437988.1 [1080-1097]; XP_021437987.1 [1101-1118]		0	2387.25	0.77	0.839	0.746	0.898	0.673	1.09	0.969	1.167	0.875	0.889	1.071	0.803	1.204	0.903	0.75	0.136156	0.221945	0.227573	0.724061	0.361186	0.60816	0.984795	0.577512	0.851346	0.57749	0.762391	0.67305	0.605027	0.834904	0.276989	121.8	93.8	102.2	90.9	109.4
	TRUE	High	[R].EETNMVIINVK.[L]	1xTMT6plex [K11]; 1xTMT6plex [N-Term]	1.35715e-05	0.000370905	3	4	4	XP_021437988.1; XP_021437987.1; XP_021442709.1	XP_021437988.1 [1368-1378]; XP_021437987.1 [1389-1399]; XP_021442709.1 [1374-1384]		0	1748	0.817	0.904	0.936	1.012	0.944	1.106	1.145	1.239	1.155	1.035	1.12	1.044	1.082	1.009	0.932	0.227413	0.491279	0.708805	0.941291	0.957461	0.463619	0.180473	0.403313	0.501218	0.831054	0.632268	0.810883	0.828759	0.958133	0.803832	106.9	87.3	96.6	100	108.2
	TRUE	High	[RK].EVPGDYNIK.[A]	1xTMT6plex [K9]; 1xTMT6plex [N-Term]	0.00111983	0.00054385	3	4	5	XP_021437988.1; XP_021437987.1; XP_021442709.1	XP_021437988.1 [1304-1312]; XP_021437987.1 [1325-1333]; XP_021442709.1 [1310-1318]		0	1492.84	0.835	0.932	0.878	0.895	0.97	1.116	1.051	1.072	1.162	0.941	0.96	1.041	1.02	1.106	1.084	0.220557	0.530736	0.433045	0.691517	0.99548	0.343948	0.625284	0.778396	0.608046	0.590372	0.827867	0.819088	0.92235	0.772325	0.691425	108.9	90.9	101.5	95.6	97.4
	TRUE	High	[R].FEDVPQAYKPGIAYEGK.[I]	2xTMT6plex [K9; K17]; 1xTMT6plex [N-Term]	1.61718e-05	0.000370905	2	3	5	XP_021437988.1; XP_021437987.1	XP_021437988.1 [344-360]; XP_021437987.1 [353-369]		0	2599.44	0.899	0.894	0.678	0.996	0.708	0.994	0.754	1.108	0.787	0.759	1.114	0.792	1.468	1.044	0.711	0.531229	0.408746	0.0360302	0.972481	0.379134	0.96877	0.0135384	0.695705	0.512211	0.0662478	0.713629	0.58953	0.214607	0.702411	0.185991	115.9	104.2	103.6	78.6	115.5
	TRUE	High	[R].FLTIFQTDKPVYKPGQTVK.[F]	3xTMT6plex [K9; K13; K19]; 1xTMT6plex [N-Term]	0.000160907	0.000370905	2	3	4	XP_021437988.1; XP_021442709.1	XP_021437988.1 [123-141]; XP_021442709.1 [123-141]		0	3126.87	1.24	1.032	1.523	1.137	2.056	0.832	1.228	0.917	1.658	1.476	1.102	1.991	0.747	1.35	1.807	0.270315	0.796613	0.033351	0.638167	0.036262	0.24631	0.0368178	0.753809	0.0634278	0.00517932	0.741204	0.0263654	0.234869	0.296675	0.00976495	75.1	93.1	77.5	114.4	85.4
	TRUE	High	[K].FSSLQELPGEK.[T]	1xTMT6plex [K11]; 1xTMT6plex [N-Term]	0.000119893	0.000370905	3	4	2	XP_021437988.1; XP_021437987.1; XP_021442709.1	XP_021437988.1 [570-580]; XP_021437987.1 [579-589]; XP_021442709.1 [571-581]		0	1692.96	0.746	0.903	0.855	0.967	0.89	1.21	1.145	1.296	1.193	0.946	1.071	0.986	1.131	1.042	0.921	0.0880397	0.516614	0.383498	0.868352	0.837462	0.1551	0.191248	0.338844	0.357394	0.653483	0.804644	0.909334	0.719904	0.727279	0.798511	111.9	83.5	101.1	95.7	108.2
	TRUE	High	[R].GEVFTLK.[A]	1xTMT6plex [K7]; 1xTMT6plex [N-Term]	0.124763	0.00615504	3	4	1	XP_021437988.1; XP_021437987.1; XP_021442709.1	XP_021437988.1 [819-825]; XP_021437987.1 [840-846]; XP_021442709.1 [825-831]		0	1251.77	0.782	0.908	0.832	1.091	1.02	1.161	1.063	1.395	1.305	0.916	1.201	1.124	1.312	1.227	0.935	0.174571	0.472647	0.433816	0.679824	0.781133	0.323751	0.509957	0.239054	0.32366	0.640968	0.415383	0.590929	0.339686	0.390545	0.859193	106.5	83.3	96.7	88.6	116.2
	TRUE	High	[K].HDDGSYSAFGK.[S]	1xTMT6plex [K11]; 1xTMT6plex [N-Term]	0.0125968	0.000749883	3	4	2	XP_021437988.1; XP_021437987.1; XP_021442709.1	XP_021437988.1 [1034-1044]; XP_021437987.1 [1055-1065]; XP_021442709.1 [1040-1050]		0	1641.83	0.991	1.06	1.073	0.989	1.123	1.069	1.082	0.998	1.132	1.013	0.934	1.06	0.922	1.046	1.135	0.860179	0.814748	0.735713	0.957924	0.59742	0.664694	0.375464	0.99839	0.46988	0.845043	0.856318	0.703085	0.696939	0.79247	0.524234	96.2	95.4	101.9	103.2	95.2
	TRUE	High	[K].IAATSGGNR.[H]	1xTMT6plex [N-Term]	0.0949725	0.00453057	2	3	1	XP_021437988.1; XP_021437987.1	XP_021437988.1 [1180-1188]; XP_021437987.1 [1201-1209]		0	1075.61	1.214	1.205	0.89	1.065	1.052	0.993	0.733	0.878	0.867	0.738	0.884	0.873	1.197	1.182	0.988	0.283746	0.151968	0.635651	0.745774	0.706546	0.939446	0.0114739	0.636867	0.697317	0.0697841	0.705457	0.822733	0.563051	0.502341	0.956612	93.4	113.3	112.5	83.1	99.5
	TRUE	High	[K].LFHNGMK.[G]	1xTMT6plex [K7]; 1xTMT6plex [N-Term]	0.104906	0.00508239	3	4	2	XP_021437988.1; XP_021437987.1; XP_021442709.1	XP_021437988.1 [1098-1104]; XP_021437987.1 [1119-1125]; XP_021442709.1 [1104-1110]		0	1304.75	0.706	0.738	0.762	0.851	0.813	1.045	1.079	1.205	1.151	1.032	1.153	1.102	1.117	1.067	0.955	0.0466292	0.0361691	0.206767	0.55454	0.645759	0.699139	0.354841	0.488718	0.427799	0.853308	0.515544	0.647635	0.710564	0.693804	0.914807	123.2	87	90.9	93.9	104.9
	TRUE	High	[K].LFHNGMK.[G]	1xDeamidated [N4]; 1xTMT6plex [K7]; 1xTMT6plex [N-Term]	0.00839357	0.00054385	3	4	13	XP_021437988.1; XP_021437987.1; XP_021442709.1	XP_021437988.1 [1098-1104]; XP_021437987.1 [1119-1125]; XP_021442709.1 [1104-1110]		0	1305.74	0.85	0.937	0.874	1.095	1.013	1.102	1.029	1.289	1.192	0.934	1.169	1.082	1.253	1.159	0.925	0.170182	0.525787	0.333571	0.654329	0.897632	0.257174	0.868116	0.323173	0.483701	0.453381	0.486431	0.728768	0.364738	0.487296	0.777577	104	88.4	97.4	90.9	113.9
	TRUE	High	[K].LLSGFVLDK.[S]	1xTMT6plex [K9]; 1xTMT6plex [N-Term]	0.000736384	0.000370905	3	4	4	XP_021437988.1; XP_021437987.1; XP_021442709.1	XP_021437988.1 [1379-1387]; XP_021437987.1 [1400-1408]; XP_021442709.1 [1385-1393]		0	1449.91	0.988	1.038	0.991	1.167	1.06	1.05	1.003	1.182	1.073	0.955	1.125	1.022	1.178	1.07	0.908	0.877863	0.827489	0.907842	0.539641	0.78268	0.683776	0.937494	0.532521	0.727678	0.712847	0.661614	0.860085	0.618088	0.881637	0.727234	96.1	94.9	99.7	95.2	112.2
	TRUE	High	[K].LITHLDK.[I]	1xTMT6plex [K7]; 1xTMT6plex [N-Term]	0.0359458	0.0011576	3	4	16	XP_021437988.1; XP_021437987.1; XP_021442709.1	XP_021437988.1 [1173-1179]; XP_021437987.1 [1194-1200]; XP_021442709.1 [1179-1185]		0	1297.82	0.854	0.938	0.891	1.062	1.014	1.098	1.043	1.243	1.187	0.95	1.132	1.081	1.192	1.138	0.955	0.185293	0.537299	0.399202	0.749882	0.89523	0.275714	0.757858	0.395664	0.492887	0.552488	0.586373	0.729987	0.477169	0.529616	0.883993	104.2	89	97.7	92.8	110.6
	TRUE	High	[K].ILTNSDVK.[K]	1xTMT6plex [K8]; 1xTMT6plex [N-Term]	0.013576	0.000749883	3	4	4	XP_021437988.1; XP_021437987.1; XP_021442709.1	XP_021437988.1 [695-702]; XP_021437987.1 [709-716]; XP_021442709.1 [699-706]		0	1347.82	0.936	0.863	0.91	0.992	0.992	0.921	0.973	1.06	1.059	1.055	1.151	1.15	1.09	1.089	0.999	0.687539	0.268528	0.608288	0.977095	0.965093	0.50103	0.757487	0.8106	0.770923	0.695951	0.581425	0.593626	0.802828	0.757732	0.962242	105.4	98.7	90.9	95.9	104.6
	TRUE	High	[K].ILTNSDVK.[K]	1xDeamidated [N4]; 1xTMT6plex [K8]; 1xTMT6plex [N-Term]	0.00310466	0.00054385	3	4	6	XP_021437988.1; XP_021437987.1; XP_021442709.1	XP_021437988.1 [695-702]; XP_021437987.1 [709-716]; XP_021442709.1 [699-706]		0	1348.81	1.025	1.158	1.052	1.245	1.141	1.129	1.026	1.215	1.113	0.909	1.076	0.986	1.184	1.085	0.916	0.811452	0.106044	0.82059	0.324656	0.640743	0.162806	0.892646	0.446607	0.641446	0.320388	0.759865	0.951192	0.493506	0.652917	0.74614	90.6	92.9	104.9	95.3	112.9
	TRUE	High	[R].NLKPAVVK.[V]	2xTMT6plex [K3; K8]; 1xTMT6plex [N-Term]	0.0864215	0.00453057	3	4	4	XP_021437988.1; XP_021437987.1; XP_021442709.1	XP_021437988.1 [1436-1443]; XP_021437987.1 [1457-1464]; XP_021442709.1 [1442-1449]		0	1556.05	0.829	0.883	0.857	1.009	0.929	1.066	1.034	1.218	1.121	0.97	1.143	1.052	1.178	1.084	0.92	0.216286	0.250377	0.407096	0.914874	0.907044	0.589986	0.761055	0.440889	0.609028	0.819164	0.538646	0.794753	0.57688	0.730306	0.76096	108.9	90.3	96.2	93.3	110
	TRUE	High	[R].REETNMVIINVK.[L]	1xTMT6plex [K12]; 1xTMT6plex [N-Term]	0.00745353	0.00054385	3	4	2	XP_021437988.1; XP_021437987.1; XP_021442709.1	XP_021437988.1 [1367-1378]; XP_021437987.1 [1388-1399]; XP_021442709.1 [1373-1384]		1	1904.1	0.984	1.066	1.039	1.571	0.98	1.083	1.056	1.597	0.996	0.975	1.474	0.919	1.513	0.943	0.623	0.917535	0.685631	0.832118	0.0679812	0.880976	0.602528	0.553874	0.0897284	0.879915	0.943959	0.0951155	0.963014	0.142149	0.92916	0.0545439	90.4	88.9	96.3	93.9	142
	TRUE	High	[K].RVDLEEGHVIIYLDGLK.[Q]	1xTMT6plex [K17]; 1xTMT6plex [N-Term]	0.0145399	0.000749883	2	3	6	XP_021437988.1; XP_021437987.1	XP_021437988.1 [1401-1417]; XP_021437987.1 [1422-1438]		1	2427.4	0.928	1.014	0.861	1.138	0.805	1.092	0.928	1.226	0.867	0.85	1.122	0.794	1.321	0.934	0.708	0.642486	0.999669	0.39114	0.599001	0.611274	0.506088	0.496605	0.426009	0.749291	0.224284	0.634247	0.591052	0.355605	0.919983	0.1659	104.4	96.9	105.8	90	118.8
	TRUE	High	[K].SDESGNTWLTSFVLK.[S]	1xTMT6plex [K15]; 1xTMT6plex [N-Term]	1.00857e-07	0.000370905	3	4	2	XP_021437988.1; XP_021437987.1; XP_021442709.1	XP_021437988.1 [1045-1059]; XP_021437987.1 [1066-1080]; XP_021442709.1 [1051-1065]		0	2142.15	1.496	1.573	1.429	2.144	1.114	1.051	0.955	1.433	0.745	0.908	1.363	0.709	1.5	0.78	0.52	0.0461462	0.00875721	0.108119	0.00284278	0.63443	0.784477	0.823758	0.204497	0.388641	0.647382	0.192586	0.429611	0.144318	0.429057	0.00924456	68.5	102.5	107.8	97.9	146.9
	TRUE	High	[K].TVPDTITK.[W]	1xTMT6plex [K8]; 1xTMT6plex [N-Term]	0.106755	0.00528076	3	4	2	XP_021437988.1; XP_021437987.1; XP_021442709.1	XP_021437988.1 [772-779]; XP_021437987.1 [793-800]; XP_021442709.1 [778-785]		0	1332.81	0.917	0.938	0.938	1.033	1.052	1.023	1.022	1.126	1.147	1	1.101	1.121	1.101	1.122	1.019	0.575471	0.667817	0.684632	0.914094	0.787499	0.838051	0.80339	0.663882	0.578719	0.967222	0.700573	0.652219	0.801472	0.699007	0.895784	102.1	93.6	95.8	95.7	105.4
	TRUE	High	[K].TYSLAIEEDVPVR.[N]	1xTMT6plex [N-Term]	8.21387e-07	0.000370905	1	2	1	XP_021437988.1	XP_021437988.1 [1423-1435]		0	1720.93	0.826	0.888	0.738	0.79	0.707	1.075	0.893	0.957	0.855	0.831	0.89	0.796	1.071	0.957	0.894	0.310758	0.37182	0.19163	0.404253	0.422563	0.674775	0.418676	0.876156	0.755796	0.302065	0.694337	0.636203	0.875722	0.960219	0.727594	121.2	100.2	107.6	89.5	95.8
	TRUE	High	[K].VSAEALK.[T]	1xTMT6plex [K7]; 1xTMT6plex [N-Term]	0.0603627	0.00265369	3	4	3	XP_021437988.1; XP_021437987.1; XP_021442709.1	XP_021437988.1 [886-892]; XP_021437987.1 [907-913]; XP_021442709.1 [892-898]		0	1175.74	0.823	0.9	0.866	1	1	1.094	1.052	1.216	1.216	0.962	1.111	1.111	1.156	1.156	1	0.264137	0.445176	0.425642	0.951546	0.934242	0.500718	0.624538	0.445145	0.415228	0.737293	0.665845	0.667391	0.624423	0.572003	0.95931	107.4	88.3	96.6	92.9	107.4
	TRUE	High	[K].VYLPQTITILDK.[Q]	1xTMT6plex [K12]; 1xTMT6plex [N-Term]	0.00963061	0.000749883	2	3	2	XP_021437988.1; XP_021437987.1	XP_021437988.1 [229-240]; XP_021437987.1 [237-248]		0	1862.14	1.008	1.039	1.097	1.211	1.206	1.031	1.089	1.201	1.197	1.056	1.165	1.161	1.104	1.099	0.996	0.930051	0.91555	0.74044	0.504565	0.462215	0.808536	0.574338	0.515209	0.37898	0.80865	0.639074	0.489515	0.766822	0.679439	0.895153	91.4	92.2	95	100.3	110.7
	TRUE	High	[R].WLAQQQNPYGGFASTQDTVVALQALAK.[Y]	1xTMT6plex [K27]; 1xTMT6plex [N-Term]	7.54403e-05	0.000370905	3	4	1	XP_021437988.1; XP_021437987.1; XP_021442709.1	XP_021437988.1 [1235-1261]; XP_021437987.1 [1256-1282]; XP_021442709.1 [1241-1267]		0	3363.81
	TRUE	High	[K].WILTPTALGEVSVK.[V]	1xTMT6plex [K14]; 1xTMT6plex [N-Term]	6.12808e-06	0.000370905	3	4	9	XP_021437988.1; XP_021437987.1; XP_021442709.1	XP_021437988.1 [872-885]; XP_021437987.1 [893-906]; XP_021442709.1 [878-891]		0	1972.19	0.847	0.943	0.857	1.052	0.946	1.114	1.012	1.242	1.118	0.909	1.115	1.004	1.227	1.104	0.9	0.306345	0.624982	0.422696	0.77563	0.940935	0.36289	0.940505	0.398147	0.6183	0.453022	0.64611	0.906966	0.467006	0.689047	0.689386	106.3	90	100.2	91.1	111.8
	TRUE	High	[K].YGAATFSPEGASTVSVSSAGGLK.[M]	1xTMT6plex [K23]; 1xTMT6plex [N-Term]	1.17515e-05	0.000370905	2	3	1	XP_021437988.1; XP_021437987.1	XP_021437988.1 [1262-1284]; XP_021437987.1 [1283-1305]		0	2602.38	0.896	0.959	0.712	0.918	0.688	1.07	0.795	1.024	0.768	0.743	0.957	0.718	1.288	0.966	0.75	0.511065	0.74533	0.101106	0.722971	0.29242	0.690544	0.120931	0.924544	0.400652	0.107533	0.865818	0.43913	0.392574	0.945041	0.284551	116	103.9	111.2	82.6	106.4
TRUE	High	Master Protein	XP_021442708.1	alpha-2-macroglobulin-like isoform X2 [Oncorhynchus mykiss]	0	314.54	31	38	367	23	1461	162.8	6.35	1247.96	38	2	0.95	0.935	0.876	0.863	0.808	0.984	0.922	0.908	0.85	0.938	0.923	0.864	0.985	0.922	0.936	0.701414	0.538376	0.469293	0.679852	0.644558	0.937376	0.459893	0.753907	0.657353	0.621625	0.839767	0.780909	0.941825	0.862608	0.701166	110.4	104.9	103.3
	Checked	Confidence	Annotated Sequence	Modifications	Qvality PEP	Qvality q-value	# Protein Groups	# Proteins	# PSMs	Master Protein Accessions	Positions in Master Proteins	Modifications in Master Proteins	# Missed Cleavages	Theo. MH+ [Da]	Abundance Ratio: (S0) / (R0)	Abundance Ratio: (RPBS) / (R0)	Abundance Ratio: (SPBS) / (R0)	Abundance Ratio: (RFp) / (R0)	Abundance Ratio: (SFp) / (R0)	Abundance Ratio: (RPBS) / (S0)	Abundance Ratio: (SPBS) / (S0)	Abundance Ratio: (RFp) / (S0)	Abundance Ratio: (SFp) / (S0)	Abundance Ratio: (SPBS) / (RPBS)	Abundance Ratio: (RFp) / (RPBS)	Abundance Ratio: (SFp) / (RPBS)	Abundance Ratio: (RFp) / (SPBS)	Abundance Ratio: (SFp) / (SPBS)	Abundance Ratio: (SFp) / (RFp)	Abundance Ratio P-Value: (S0) / (R0)	Abundance Ratio P-Value: (RPBS) / (R0)	Abundance Ratio P-Value: (SPBS) / (R0)	Abundance Ratio P-Value: (RFp) / (R0)	Abundance Ratio P-Value: (SFp) / (R0)	Abundance Ratio P-Value: (RPBS) / (S0)	Abundance Ratio P-Value: (SPBS) / (S0)	Abundance Ratio P-Value: (RFp) / (S0)	Abundance Ratio P-Value: (SFp) / (S0)	Abundance Ratio P-Value: (SPBS) / (RPBS)	Abundance Ratio P-Value: (RFp) / (RPBS)	Abundance Ratio P-Value: (SFp) / (RPBS)	Abundance Ratio P-Value: (RFp) / (SPBS)	Abundance Ratio P-Value: (SFp) / (SPBS)	Abundance Ratio P-Value: (SFp) / (RFp)	Abundances (Grouped): R0	Abundances (Grouped): S0	Abundances (Grouped): RPBS	Abundances (Grouped): SPBS	Abundances (Grouped): RFp
	TRUE	High	[K].AEVELCRPLGHNILIPIR.[I]	1xCarbamidomethyl [C6]; 1xTMT6plex [N-Term]	0.00320332	0.00054385	1	2	4	XP_021442708.1	XP_021442708.1 [261-278]		0	2329.34	0.888	0.821	0.653	1.127	0.715	0.924	0.735	1.269	0.805	0.796	1.373	0.871	1.725	1.095	0.635	0.479519	0.197915	0.0493344	0.692933	0.354396	0.660946	0.0596631	0.384769	0.520244	0.228511	0.244666	0.855111	0.0477292	0.691146	0.0768551	115.3	102.4	94.6	75.3	129.9
	TRUE	High	[R].ALQDTEGK.[Y]	1xTMT6plex [K8]; 1xTMT6plex [N-Term]	0.00515351	0.00054385	3	9	7	XP_021423335.1; XP_021442708.1; XP_021448148.1	XP_021423335.1 [907-914]; XP_021442708.1 [1297-1304]; XP_021448148.1 [1298-1305]		0	1319.76	0.909	0.859	0.821	0.733	0.79	0.945	0.903	0.806	0.869	0.955	0.853	0.92	0.893	0.963	1.078	0.435874	0.113541	0.166218	0.218033	0.563152	0.531771	0.223411	0.419014	0.706825	0.58554	0.43461	0.879501	0.671623	0.993592	0.709063	117.4	106.7	100.9	96.3	86
	TRUE	High	[R].ALQDTEGK.[Y]	1xDeamidated [Q3]; 1xTMT6plex [K8]; 1xTMT6plex [N-Term]	0.00778697	0.00054385	3	9	2	XP_021423335.1; XP_021442708.1; XP_021448148.1	XP_021423335.1 [907-914]; XP_021442708.1 [1297-1304]; XP_021448148.1 [1298-1305]		0	1320.74	0.844	0.839	0.745	0.738	0.68	0.994	0.883	0.875	0.806	0.889	0.88	0.811	0.99	0.913	0.922	0.325561	0.166874	0.12847	0.210131	0.339045	0.999739	0.252805	0.62012	0.564565	0.38671	0.634117	0.612285	0.875412	0.79287	0.773769	123.8	104.4	103.9	92.3	91.4
	TRUE	High	[K].ATVFNYLSK.[C]	1xTMT6plex [K9]; 1xTMT6plex [N-Term]	0.000324377	0.000370905	6	14	7	XP_021437988.1; XP_021437987.1; XP_021423335.1; XP_021442708.1; XP_021437935.1; XP_021448148.1	XP_021437988.1 [826-834]; XP_021437987.1 [847-855]; XP_021423335.1 [437-445]; XP_021442708.1 [827-835]; XP_021437935.1 [835-843]; XP_021448148.1 [828-836]		0	1500.88	0.898	0.979	0.875	0.903	0.785	1.09	0.974	1.006	0.874	0.893	0.923	0.802	1.033	0.897	0.869	0.377545	0.884673	0.33509	0.720949	0.550811	0.315803	0.675761	0.970131	0.731384	0.25131	0.679004	0.566838	0.882976	0.79129	0.582506	110.3	99.1	108	96.5	99.6
	TRUE	High	[K].ATVFNYLSK.[C]	1xDeamidated [N5]; 1xTMT6plex [K9]; 1xTMT6plex [N-Term]	0.000774183	0.000370905	6	14	5	XP_021437988.1; XP_021437987.1; XP_021423335.1; XP_021442708.1; XP_021437935.1; XP_021448148.1	XP_021437988.1 [826-834]; XP_021437987.1 [847-855]; XP_021423335.1 [437-445]; XP_021442708.1 [827-835]; XP_021437935.1 [835-843]; XP_021448148.1 [828-836]		0	1501.87	0.924	1.108	0.928	0.998	0.721	1.199	1.004	1.08	0.78	0.838	0.901	0.651	1.075	0.776	0.722	0.577982	0.27012	0.648179	0.952375	0.401527	0.0695976	0.99334	0.756974	0.459258	0.0876902	0.594204	0.224787	0.760219	0.391442	0.179883	105.6	97.7	117	98.1	105.4
	TRUE	High	[R].CFQFQAPHVESDEVQHFK.[V]	1xCarbamidomethyl [C1]; 1xTMT6plex [K18]; 1xTMT6plex [N-Term]	1.22013e-05	0.000370905	1	2	10	XP_021442708.1	XP_021442708.1 [85-102]		0	2691.34	1.018	0.984	0.878	0.915	1.054	0.967	0.863	0.899	1.036	0.893	0.93	1.071	1.042	1.2	1.152	0.878129	0.887955	0.488388	0.748348	0.835528	0.768982	0.146977	0.695869	0.831023	0.376168	0.696936	0.750755	0.944874	0.52896	0.511171	102.6	104.4	100.9	90.1	93.9
	TRUE	High	[R].CFQFQAPHVESDEVQHFK.[V]	1xCarbamidomethyl [C1]; 1xDeamidated [Q3]; 1xTMT6plex [K18]; 1xTMT6plex [N-Term]	0.00033469	0.000370905	1	2	5	XP_021442708.1	XP_021442708.1 [85-102]		0	2692.32	0.964	0.974	0.869	0.887	0.86	1.01	0.902	0.92	0.892	0.893	0.911	0.884	1.021	0.99	0.97	0.766434	0.91655	0.538987	0.698765	0.804788	0.832182	0.456197	0.768179	0.8831	0.428081	0.743082	0.849604	0.956303	0.941204	0.978569	108	104.1	105.2	93.9	95.8
	TRUE	High	[R].CFQFQAPHVESDEVQHFK.[V]	1xCarbamidomethyl [C1]; 2xDeamidated [Q3; Q5]; 1xTMT6plex [K18]; 1xTMT6plex [N-Term]	0.0382235	0.00137111	1	2	1	XP_021442708.1	XP_021442708.1 [85-102]		0	2693.31	1.065	1.093	0.975	1.123	0.913	1.026	0.915	1.055	0.858	0.892	1.028	0.836	1.153	0.937	0.813	0.880009	0.656751	0.85205	0.717397	0.958021	0.788318	0.620007	0.845694	0.791567	0.483734	0.902371	0.762758	0.685378	0.969572	0.458817	97.3	103.6	106.3	94.8	109.3
	TRUE	High	[K].DVQYSSCLCANGR.[K]	2xCarbamidomethyl [C7; C9]; 1xTMT6plex [N-Term]	5.20754e-06	0.000370905	1	2	2	XP_021442708.1	XP_021442708.1 [856-868]		0	1758.81	0.586	0.57	0.509	0.637	0.553	0.972	0.869	1.087	0.943	0.894	1.118	0.97	1.251	1.085	0.868	0.00350722	1.96288e-05	0.00148007	0.0991836	0.133304	0.832046	0.365716	0.763641	0.97581	0.593776	0.626078	0.903651	0.519543	0.666208	0.636452	155.6	91.2	88.7	79.3	99.2
	TRUE	High	[K].DVQYSSCLCANGR.[K]	2xCarbamidomethyl [C7; C9]; 1xDeamidated [N11]; 1xTMT6plex [N-Term]	2.66158e-07	0.000370905	1	2	21	XP_021442708.1	XP_021442708.1 [856-868]		0	1759.79	1.015	1.059	0.911	0.928	0.822	1.044	0.898	0.914	0.81	0.861	0.876	0.776	1.018	0.902	0.886	0.854421	0.474093	0.487348	0.805721	0.641493	0.612583	0.204184	0.743985	0.538081	0.137919	0.51199	0.501777	0.927811	0.814371	0.640798	104.6	106.2	110.8	95.4	97.1
	TRUE	High	[K].DVQYSSCLCANGR.[K]	2xCarbamidomethyl [C7; C9]; 2xDeamidated [Q3; N11]; 1xTMT6plex [N-Term]	0.000481168	0.000370905	1	2	3	XP_021442708.1	XP_021442708.1 [856-868]		0	1760.78	1.161	0.993	1.013	1.042	0.916	0.855	0.872	0.897	0.789	1.02	1.05	0.923	1.029	0.905	0.879	0.391186	0.95982	0.955174	0.857679	0.935704	0.347748	0.247623	0.68082	0.514112	0.960549	0.850999	0.95028	0.956674	0.923096	0.657516	98	113.7	97.2	99.2	102.1
	TRUE	High	[K].ELTTNMIIVDLK.[M]	1xTMT6plex [K12]; 1xTMT6plex [N-Term]	2.6319e-06	0.000370905	4	13	7	XP_021423335.1; XP_021442708.1; XP_021437935.1; XP_021448148.1	XP_021423335.1 [975-986]; XP_021442708.1 [1365-1376]; XP_021437935.1 [1373-1384]; XP_021448148.1 [1366-1377]		0	1848.09	1.065	0.965	0.899	1.808	0.79	0.906	0.844	1.697	0.742	0.931	1.872	0.818	2.012	0.879	0.437	0.650587	0.773184	0.537271	0.010999	0.562967	0.316179	0.068546	0.0413387	0.322795	0.510515	0.00372403	0.610501	0.00560591	0.666658	0.0004817	91.9	97.9	88.7	82.6	166.2
	TRUE	High	[K].ELTTNMIIVDLK.[M]	1xDeamidated [N5]; 1xTMT6plex [K12]; 1xTMT6plex [N-Term]	8.91034e-07	0.000370905	4	13	2	XP_021423335.1; XP_021442708.1; XP_021437935.1; XP_021448148.1	XP_021423335.1 [975-986]; XP_021442708.1 [1365-1376]; XP_021437935.1 [1373-1384]; XP_021448148.1 [1366-1377]		0	1849.08	0.846	1.068	0.85	1.157	0.62	1.261	1.005	1.367	0.733	0.797	1.084	0.581	1.361	0.729	0.536	0.303517	0.573886	0.429455	0.571623	0.241451	0.111303	0.809798	0.247145	0.322893	0.126485	0.78796	0.152857	0.319672	0.305588	0.0118294	108.3	91.6	115.6	92.1	125.3
	TRUE	High	[K].ETTHIPYQLEDQVACLR.[V]	1xCarbamidomethyl [C15]; 1xTMT6plex [N-Term]	2.5541e-05	0.000370905	1	2	6	XP_021442708.1	XP_021442708.1 [642-658]		0	2302.17	0.962	1.052	1.03	1.047	1.086	1.094	1.071	1.089	1.13	0.979	0.995	1.033	1.016	1.055	1.038	0.790672	0.829151	0.887749	0.848187	0.654258	0.629698	0.488763	0.756948	0.527227	0.993066	0.988263	0.764978	0.97166	0.751283	0.794312	97.1	93.4	102.2	100.1	101.7
	TRUE	High	[K].ETTHIPYQLEDQVACLR.[V]	1xCarbamidomethyl [C15]; 1xDeamidated [Q]; 1xTMT6plex [N-Term]	5.38004e-05	0.000370905	1	2	3	XP_021442708.1	XP_021442708.1 [642-658]		0	2303.15	0.938	1.081	1.101	0.929	1.001	1.152	1.174	0.991	1.068	1.019	0.86	0.926	0.844	0.909	1.078	0.606039	0.698764	0.642503	0.752628	0.833254	0.274863	0.170395	0.998872	0.5669	0.895517	0.617757	0.995622	0.50753	0.880128	0.657101	99.2	93	107.2	109.2	92.1
	TRUE	High	[K].FLTSGYQR.[Q]	1xTMT6plex [N-Term]	0.0809642	0.00442409	4	12	2	XP_021423335.1; XP_021442708.1; XP_021437935.1; XP_021448148.1	XP_021423335.1 [632-639]; XP_021442708.1 [1022-1029]; XP_021437935.1 [1030-1037]; XP_021448148.1 [1023-1030]		0	1200.66	0.858	1.021	0.774	0.794	0.638	1.19	0.902	0.925	0.743	0.758	0.778	0.625	1.026	0.824	0.803	0.361534	0.777045	0.232102	0.43249	0.275759	0.222884	0.459631	0.779286	0.38183	0.08391	0.388342	0.21788	0.998524	0.57755	0.429052	118	101.3	120.5	91.3	93.7
	TRUE	High	[K].FLTSGYQR.[Q]	1xDeamidated [Q7]; 1xTMT6plex [N-Term]	0.0197262	0.000978014	4	12	2	XP_021423335.1; XP_021442708.1; XP_021437935.1; XP_021448148.1	XP_021423335.1 [632-639]; XP_021442708.1 [1022-1029]; XP_021437935.1 [1030-1037]; XP_021448148.1 [1023-1030]		0	1201.64	0.917	1.011	0.905	0.87	0.74	1.102	0.987	0.949	0.806	0.896	0.861	0.732	0.961	0.817	0.85	0.621933	0.939201	0.596096	0.600303	0.478734	0.424137	0.872329	0.854241	0.4843	0.39967	0.498362	0.393594	0.805364	0.558209	0.518353	110.2	101.1	111.4	99.8	95.9
	TRUE	High	[R].GEHFELK.[A]	1xTMT6plex [K7]; 1xTMT6plex [N-Term]	0.0676793	0.00345065	4	10	7	XP_021423335.1; XP_021442708.1; XP_021437935.1; XP_021448148.1	XP_021423335.1 [430-436]; XP_021442708.1 [820-826]; XP_021437935.1 [828-834]; XP_021448148.1 [821-827]		0	1317.76	0.852	0.963	0.778	0.759	1.087	1.131	0.913	0.891	1.276	0.807	0.788	1.129	0.976	1.398	1.432	0.178262	0.745979	0.0826096	0.27862	0.741612	0.15489	0.272019	0.671141	0.351782	0.039366	0.249742	0.633265	0.940972	0.164144	0.112443	110.3	94	106.3	85.8	83.8
	TRUE	High	[R].GSTIEGK.[I]	1xTMT6plex [K7]; 1xTMT6plex [N-Term]	0.119163	0.00578725	1	2	2	XP_021442708.1	XP_021442708.1 [371-377]		0	1149.69	0.886	0.873	0.76	0.849	0.737	0.985	0.858	0.958	0.832	0.871	0.973	0.845	1.116	0.97	0.869	0.433483	0.356873	0.197178	0.544485	0.47022	0.994281	0.226615	0.875166	0.697299	0.35352	0.897148	0.749263	0.719406	0.987882	0.618682	117.5	104.1	102.6	89.4	99.8
	TRUE	High	[K].GSVDVIYLALSR.[G]	1xTMT6plex [N-Term]	0.0304373	0.0011576	2	6	1	XP_021442708.1; XP_021437935.1	XP_021442708.1 [505-516]; XP_021437935.1 [505-516]		0	1521.88	1.157	1.073	0.876	0.93	0.719	0.927	0.757	0.804	0.622	0.816	0.867	0.67	1.061	0.821	0.774	0.505749	0.743291	0.527651	0.74966	0.365275	0.646015	0.0654067	0.424416	0.100439	0.271567	0.54018	0.32573	0.898278	0.482996	0.34803	104.2	120.6	111.9	91.3	96.9
	TRUE	High	[R].GVIVQHGHMK.[V]	1xTMT6plex [K10]; 1xTMT6plex [N-Term]	0.00386471	0.00054385	1	2	4	XP_021442708.1	XP_021442708.1 [517-526]		0	1563.92	0.924	0.894	0.875	1.387	0.785	0.968	0.947	1.502	0.85	0.979	1.551	0.878	1.585	0.898	0.566	0.612118	0.403092	0.577894	0.184783	0.614914	0.873469	0.837655	0.153966	0.745271	0.946004	0.106483	0.867449	0.117386	0.791637	0.0251003	102.3	94.5	91.5	89.5	141.9
	TRUE	High	[R].GVIVQHGHMK.[V]	1xDeamidated [Q5]; 1xTMT6plex [K10]; 1xTMT6plex [N-Term]	0.00379285	0.00054385	1	2	2	XP_021442708.1	XP_021442708.1 [517-526]		0	1564.9	0.946	0.951	0.902	1.542	1.986	1.005	0.953	1.63	2.098	0.948	1.621	2.087	1.71	2.201	1.287	0.600333	0.709177	0.559659	0.092844	0.0273048	0.895672	0.848069	0.0848188	0.00587316	0.754098	0.0637124	0.0136736	0.0763903	0.0050804	0.227137	81.9	77.5	77.9	73.9	126.3
	TRUE	High	[R].GVIVQHGHMK.[V]	1xOxidation [M9]; 1xTMT6plex [K10]; 1xTMT6plex [N-Term]	0.0243612	0.0011576	1	2	3	XP_021442708.1	XP_021442708.1 [517-526]		0	1579.91	0.856	0.951	0.898	0.985	0.907	1.111	1.05	1.151	1.06	0.945	1.036	0.954	1.096	1.01	0.921	0.382837	0.795242	0.643828	0.985586	0.917842	0.450505	0.500437	0.613133	0.644741	0.734394	0.831728	0.967174	0.76742	0.888924	0.806362	107.2	91.7	101.9	96.3	105.6
	TRUE	High	[K].HIALSYVIGK.[L]	1xTMT6plex [K10]; 1xTMT6plex [N-Term]	0.00213298	0.00054385	2	6	8	XP_021442708.1; XP_021437935.1	XP_021442708.1 [349-358]; XP_021437935.1 [349-358]		0	1558.97	1.093	1.154	1.136	1.171	0.949	1.056	1.039	1.072	0.868	0.984	1.015	0.822	1.032	0.835	0.81	0.596052	0.307156	0.486273	0.472691	0.96783	0.630616	0.727697	0.778244	0.699121	0.877122	0.946483	0.619672	0.95421	0.609264	0.394349	92.3	100.8	106.5	104.8	108.1
	TRUE	High	[K].LATNLVIR.[V]	1xTMT6plex [N-Term]	0.0113996	0.000749883	2	6	8	XP_021442708.1; XP_021437935.1	XP_021442708.1 [689-696]; XP_021437935.1 [690-697]		0	1128.73	0.924	1.004	0.933	0.825	0.648	1.087	1.009	0.893	0.701	0.929	0.822	0.645	0.885	0.694	0.785	0.590994	0.905235	0.648132	0.462744	0.25263	0.433597	0.996343	0.676986	0.280344	0.426808	0.319375	0.214351	0.645066	0.227062	0.323449	112.5	104	113	104.9	92.8
	TRUE	High	[K].LATNLVLR.[V]	1xDeamidated [N4]; 1xTMT6plex [N-Term]	0.00939291	0.000749883	2	6	4	XP_021442708.1; XP_021437935.1	XP_021442708.1 [689-696]; XP_021437935.1 [690-697]		0	1129.71	0.887	0.934	0.823	0.74	0.778	1.054	0.928	0.834	0.877	0.881	0.792	0.832	0.899	0.945	1.051	0.491558	0.569126	0.287566	0.209542	0.558492	0.702557	0.512449	0.498656	0.736961	0.342838	0.375366	0.646945	0.610558	0.890175	0.799057	116.2	103.1	108.6	95.7	86
	TRUE	High	[R].IDEKNPEGVPDYTPPCHK.[E]	1xCarbamidomethyl [C16]; 2xTMT6plex [K4; K18]; 1xTMT6plex [N-Term]	0.000969755	0.00054385	1	2	5	XP_021442708.1	XP_021442708.1 [279-296]		1	2783.46	1.285	1.126	0.887	2.82	0.783	0.876	0.69	2.194	0.609	0.788	2.505	0.696	3.18	0.883	0.278	0.176186	0.496041	0.544893	7.48062e-05	0.598782	0.360949	0.0037904	0.00375242	0.105442	0.207317	0.000894306	0.39914	7.22376e-05	0.745275	7.27913e-08	75.9	97.6	85.5	67.3	214.1
	TRUE	High	[K].IFDLLPVK.[E]	1xTMT6plex [K8]; 1xTMT6plex [N-Term]	0.054132	0.00223272	3	8	2	XP_021442708.1; XP_021437935.1; XP_021448148.1	XP_021442708.1 [634-641]; XP_021437935.1 [634-641]; XP_021448148.1 [635-642]		0	1402.91	0.836	0.935	0.858	0.727	0.648	1.119	1.026	0.87	0.775	0.917	0.777	0.692	0.848	0.755	0.891	0.310874	0.636789	0.521673	0.236221	0.304085	0.5299	0.641571	0.616966	0.479966	0.692477	0.363896	0.393217	0.483204	0.338514	0.712088	119.9	100.2	112.2	102.8	87.2
	TRUE	High	[K].ILLQESSDQEFHR.[C]	1xTMT6plex [N-Term]	1.0112e-05	0.000370905	1	4	9	XP_021442708.1	XP_021442708.1 [72-84]		0	1830.95	1.004	0.944	1.083	0.981	1.008	0.94	1.079	0.978	1.004	1.147	1.04	1.068	0.906	0.931	1.027	0.965105	0.679385	0.723515	0.913961	0.882205	0.721439	0.390404	0.931865	0.883988	0.341525	0.871485	0.76389	0.632347	0.850725	0.871732	99.7	100	94.1	107.9	97.8
	TRUE	High	[R].ISLSVLGDILGR.[A]	1xTMT6plex [N-Term]	9.73924e-06	0.000370905	4	11	17	XP_021423335.1; XP_021442708.1; XP_021437935.1; XP_021448148.1	XP_021423335.1 [571-582]; XP_021442708.1 [961-972]; XP_021437935.1 [969-980]; XP_021448148.1 [962-973]		0	1471.9	0.938	1.012	0.837	0.831	0.75	1.078	0.892	0.886	0.799	0.827	0.821	0.741	0.993	0.896	0.902	0.661869	0.84639	0.311682	0.480283	0.467613	0.495514	0.24044	0.653543	0.483393	0.121705	0.37699	0.41553	0.960641	0.709463	0.697874	111.8	104.9	113.1	93.6	92.9
	TRUE	High	[K].LTFVDTPK.[I]	1xTMT6plex [K8]; 1xTMT6plex [N-Term]	0.0111184	0.000749883	2	6	13	XP_021442708.1; XP_021437935.1	XP_021442708.1 [359-366]; XP_021437935.1 [359-366]		0	1378.83	0.848	0.971	0.79	0.847	0.651	1.146	0.932	0.999	0.768	0.814	0.872	0.67	1.072	0.824	0.768	0.164525	0.814626	0.102679	0.531175	0.258526	0.11578	0.379354	0.989584	0.424263	0.0464482	0.498382	0.261227	0.768735	0.567223	0.281549	117.5	99.6	114.1	92.8	99.5
	TRUE	High	[K].MLSGFVPDPESLGR.[L]	1xTMT6plex [N-Term]	0.00195411	0.00054385	1	2	5	XP_021442708.1	XP_021442708.1 [1377-1390]		0	1733.91	1.02	0.914	1.028	0.874	0.847	0.897	1.008	0.857	0.831	1.125	0.956	0.927	0.85	0.824	0.969	0.895607	0.491973	0.867667	0.624854	0.721902	0.379174	0.958099	0.565674	0.613437	0.38803	0.811241	0.897787	0.467067	0.574924	0.934182	105.6	107.7	96.5	108.6	92.3
	TRUE	High	[K].MLSGFVPDPESLGR.[L]	1xOxidation [M1]; 1xTMT6plex [N-Term]	0.0102514	0.000749883	1	2	6	XP_021442708.1	XP_021442708.1 [1377-1390]		0	1749.9	0.877	0.877	0.823	0.849	0.738	0.999	0.938	0.968	0.841	0.939	0.969	0.842	1.032	0.896	0.869	0.452864	0.322613	0.293162	0.535431	0.475112	0.991097	0.524566	0.914411	0.600944	0.618122	0.843645	0.672197	0.975729	0.793807	0.580773	116.2	101.9	101.8	95.6	98.7
	TRUE	High	[K].MNLPDEISVVQEEYK.[V]	1xTMT6plex [K15]; 1xTMT6plex [N-Term]	1.66208e-08	0.000370905	1	2	10	XP_021442708.1	XP_021442708.1 [230-244]		0	2252.19	0.856	0.921	0.796	0.764	0.744	1.077	0.93	0.893	0.87	0.864	0.829	0.808	0.96	0.935	0.974	0.353153	0.517629	0.224422	0.298614	0.490043	0.54946	0.462136	0.676099	0.682801	0.261012	0.368225	0.582388	0.790847	0.888985	0.950981	118.1	101	108.8	94	90.2
	TRUE	High	[K].MNLPDEISVVQEEYK.[V]	1xOxidation [M1]; 1xTMT6plex [K15]; 1xTMT6plex [N-Term]	0.00170286	0.00054385	1	2	6	XP_021442708.1	XP_021442708.1 [230-244]		0	2268.18	0.981	0.938	0.978	0.886	0.84	0.957	0.998	0.903	0.857	1.042	0.944	0.896	0.905	0.859	0.949	0.946583	0.639575	0.967853	0.700939	0.770866	0.786475	0.891141	0.718805	0.708726	0.710227	0.865854	0.901997	0.647512	0.65782	0.917684	106.7	104.6	100.1	104.4	94.5
	TRUE	High	[K].NEPYEVFK.[K]	1xTMT6plex [K8]; 1xTMT6plex [N-Term]	0.00649554	0.00054385	1	2	9	XP_021442708.1	XP_021442708.1 [676-683]		0	1483.82	0.908	0.898	0.828	0.657	0.767	0.988	0.912	0.724	0.844	0.922	0.732	0.854	0.794	0.926	1.167	0.432688	0.271523	0.185718	0.0918668	0.507769	0.907317	0.265745	0.222028	0.634966	0.391101	0.134864	0.705986	0.374794	0.891583	0.477053	118.6	107.7	106.5	98.2	78
	TRUE	High	[K].NEPYEVFK.[K]	1xDeamidated [N1]; 1xTMT6plex [K8]; 1xTMT6plex [N-Term]	0.014006	0.000749883	1	2	2	XP_021442708.1	XP_021442708.1 [676-683]		0	1484.8	0.86	0.945	0.713	0.731	0.706	1.099	0.829	0.85	0.821	0.755	0.774	0.747	1.026	0.99	0.965	0.354722	0.672484	0.069364	0.209106	0.405833	0.449891	0.0669444	0.545487	0.554819	0.0330389	0.219796	0.429575	0.998943	0.951333	0.919814	121.1	104.1	114.4	86.3	88.5
	TRUE	High	[K].NPEGVPDYTPPCHK.[E]	1xCarbamidomethyl [C12]; 1xTMT6plex [K14]; 1xTMT6plex [N-Term]	0.00270543	0.00054385	1	2	4	XP_021442708.1	XP_021442708.1 [283-296]		0	2069.05	0.8	0.857	0.684	0.584	0.677	1.072	0.855	0.729	0.846	0.797	0.681	0.789	0.854	0.99	1.16	0.209653	0.270407	0.0813195	0.0521662	0.367476	0.621743	0.229866	0.266328	0.641232	0.193656	0.18006	0.606482	0.488526	0.919081	0.467773	130.4	104.3	111.8	89.1	76.1
	TRUE	High	[K].NPEGVPDYTPPCHK.[E]	1xCarbamidomethyl [C12]; 1xDeamidated [N1]; 1xTMT6plex [K14]; 1xTMT6plex [N-Term]	0.00419218	0.00054385	1	2	2	XP_021442708.1	XP_021442708.1 [283-296]		0	2070.04	0.835	0.725	0.761	0.647	0.759	0.868	0.912	0.775	0.909	1.051	0.893	1.048	0.85	0.997	1.174	0.272206	0.034612	0.168699	0.0892681	0.53308	0.381652	0.602216	0.374576	0.984555	0.75233	0.72251	0.711714	0.525019	0.832366	0.423834	126.9	106	92	96.6	82.1
	TRUE	High	[R].NTEQLTPAIR.[D]	1xTMT6plex [N-Term]	0.0233266	0.0011576	2	6	6	XP_021442708.1; XP_021437935.1	XP_021442708.1 [1007-1016]; XP_021437935.1 [1015-1024]		0	1371.78	0.827	0.95	0.81	0.835	0.778	1.149	0.98	1.01	0.941	0.853	0.879	0.819	1.03	0.96	0.932	0.277542	0.693182	0.251852	0.467721	0.562321	0.278017	0.870319	0.957574	0.955461	0.215726	0.520331	0.613239	0.990797	0.920211	0.802975	115.4	95.4	109.6	93.5	96.3
	TRUE	High	[R].NTEQLTPAIR.[D]	1xDeamidated [N/Q]; 1xTMT6plex [N-Term]	0.00176799	0.00054385	2	6	9	XP_021442708.1; XP_021437935.1	XP_021442708.1 [1007-1016]; XP_021437935.1 [1015-1024]		0	1372.76	0.874	0.973	0.803	0.803	0.725	1.113	0.918	0.919	0.829	0.825	0.826	0.745	1	0.903	0.903	0.363812	0.839721	0.214369	0.39605	0.410361	0.332924	0.378256	0.757872	0.554324	0.117647	0.403234	0.425429	0.986121	0.753084	0.69819	115.9	101.3	112.7	93	93.1
	TRUE	High	[R].NVMLYAGQTEEK.[N]	1xDeamidated [N1]; 1xTMT6plex [K12]; 1xTMT6plex [N-Term]	4.31021e-07	0.000370905	1	2	9	XP_021442708.1	XP_021442708.1 [664-675]		0	1841.97	0.865	0.933	0.81	0.574	0.51	1.078	0.937	0.664	0.59	0.869	0.616	0.547	0.709	0.629	0.888	0.224276	0.496023	0.164882	0.0243576	0.0683109	0.43698	0.42026	0.120949	0.0955156	0.162066	0.0244505	0.0806235	0.182187	0.119434	0.648285	127.9	110.6	119.3	103.6	73.4
	TRUE	High	[R].NVMLYAGQTEEK.[N]	1xDeamidated [N1]; 1xOxidation [M3]; 1xTMT6plex [K12]; 1xTMT6plex [N-Term]	0.0927643	0.00453057	1	2	1	XP_021442708.1	XP_021442708.1 [664-675]		0	1857.97	0.776	0.814	0.738	0.949	1.109	1.05	0.952	1.223	1.429	0.907	1.165	1.362	1.285	1.502	1.169	0.163416	0.197692	0.151791	0.814106	0.653398	0.759338	0.797394	0.47135	0.122911	0.578804	0.621028	0.244209	0.396122	0.110863	0.44559	111.4	86.4	90.7	82.2	105.7
	TRUE	High	[R].NVMLYAGQTEEKNEPYEVFK.[K]	1xDeamidated [N1]; 2xTMT6plex [K12; K20]; 1xTMT6plex [N-Term]	3.44942e-05	0.000370905	1	2	8	XP_021442708.1	XP_021442708.1 [664-683]		1	3077.61	1.018	0.886	0.794	1.775	0.547	0.869	0.78	1.743	0.537	0.897	2.005	0.618	2.236	0.689	0.308	0.871985	0.370112	0.206965	0.0136125	0.123812	0.266241	0.0162224	0.0321812	0.0354543	0.3839	0.00108427	0.179089	0.0017745	0.234729	6.20044e-07	99.7	101.5	88.3	79.1	176.9
	TRUE	High	[K].NVVDGSDR.[I]	1xTMT6plex [N-Term]	0.0479331	0.00223272	2	7	2	XP_021442708.1; XP_021437935.1	XP_021442708.1 [953-960]; XP_021437935.1 [961-968]		0	1090.57	0.835	1.066	0.885	0.983	0.73	1.276	1.06	1.178	0.874	0.83	0.923	0.685	1.111	0.825	0.742	0.223721	0.830749	0.502569	0.906307	0.47186	0.0749878	0.548923	0.558737	0.87469	0.267935	0.805048	0.372976	0.786116	0.593116	0.260893	109.1	91.1	116.3	96.6	107.3
	TRUE	High	[R].QQGEHGCFIR.[L]	1xCarbamidomethyl [C7]; 1xTMT6plex [N-Term]	0.000531844	0.000370905	1	2	15	XP_021442708.1	XP_021442708.1 [1084-1093]		0	1460.73	0.903	1.035	0.863	0.89	0.846	1.146	0.955	0.986	0.937	0.833	0.86	0.817	1.032	0.981	0.95	0.40221	0.641922	0.290938	0.675305	0.700825	0.114419	0.535233	0.969233	0.903539	0.0760172	0.457709	0.607393	0.885244	0.93969	0.867296	108.4	97.9	112.2	93.5	96.5
	TRUE	High	[R].QQGEHGCFIR.[L]	1xCarbamidomethyl [C7]; 1xDeamidated [Q]; 1xTMT6plex [N-Term]	0.00580391	0.00054385	1	2	2	XP_021442708.1	XP_021442708.1 [1084-1093]		0	1461.71	1.001	1.106	0.938	1.008	0.973	1.106	0.937	1.007	0.973	0.848	0.911	0.88	1.075	1.038	0.966	0.864323	0.564245	0.697213	0.995774	0.891112	0.421381	0.66611	0.953063	0.81452	0.285428	0.779912	0.88081	0.793583	0.703126	0.997799	99.6	99.6	110.2	93.4	100.4
	TRUE	High	[K].SFIYIDPVK.[I]	1xTMT6plex [K9]; 1xTMT6plex [N-Term]	0.00082417	0.000370905	1	2	11	XP_021442708.1	XP_021442708.1 [1065-1073]		0	1539.92	0.889	0.947	0.87	0.887	0.755	1.065	0.978	0.998	0.849	0.919	0.937	0.797	1.02	0.868	0.851	0.328928	0.606083	0.315883	0.664161	0.478132	0.459002	0.71296	0.993618	0.64805	0.369882	0.73216	0.554533	0.921824	0.704978	0.521783	112.2	99.7	106.2	97.6	99.5
	TRUE	High	[R].TMDTLLVAQSGTAGALAPPPPIQTVR.[T]	1xTMT6plex [N-Term]	0.00963061	0.000749883	1	2	1	XP_021442708.1	XP_021442708.1 [723-748]		0	2834.56
	TRUE	High	[K].TSSSLAIQK.[TM]	1xTMT6plex [K9]; 1xTMT6plex [N-Term]	0.000446355	0.000370905	2	6	12	XP_021442708.1; XP_021437935.1	XP_021442708.1 [470-478]; XP_021437935.1 [470-478]		0	1392.85	0.857	0.927	0.796	0.777	0.659	1.083	0.93	0.907	0.769	0.859	0.838	0.711	0.976	0.828	0.848	0.19392	0.458012	0.113694	0.323578	0.273999	0.354179	0.363847	0.721078	0.428748	0.132111	0.386979	0.345715	0.939735	0.579892	0.513573	119.6	102.5	110.9	95.2	92.9
	TRUE	High	[K].TSSSLAIQK.[TM]	1xDeamidated [Q8]; 1xTMT6plex [K9]; 1xTMT6plex [N-Term]	0.00225653	0.00054385	2	6	1	XP_021442708.1; XP_021437935.1	XP_021442708.1 [470-478]; XP_021437935.1 [470-478]		0	1393.83	0.803	0.963	0.755	0.776	0.645	1.199	0.941	0.966	0.803	0.785	0.806	0.67	1.027	0.854	0.831	0.202283	0.853662	0.207124	0.373911	0.293571	0.204978	0.688417	0.901868	0.51596	0.116396	0.409458	0.305528	0.955813	0.669803	0.511654	121.4	97.5	116.9	91.7	94.2
	TRUE	High	[K].VEEEGTGITQSK.[E]	1xTMT6plex [K12]; 1xTMT6plex [N-Term]	7.2927e-07	0.000370905	1	2	20	XP_021442708.1	XP_021442708.1 [335-346]		0	1735.95	1.186	0.909	1.102	0.837	0.995	0.766	0.929	0.705	0.839	1.213	0.921	1.095	0.759	0.903	1.189	0.120758	0.333761	0.579659	0.498523	0.938406	0.00246527	0.360721	0.187223	0.618602	0.107123	0.673001	0.700969	0.288165	0.816939	0.428779	99.5	118.1	90.4	109.7	83.3
	TRUE	High	[K].VEEEGTGITQSK.[E]	1xDeamidated [Q10]; 1xTMT6plex [K12]; 1xTMT6plex [N-Term]	1.33852e-06	0.000370905	1	2	4	XP_021442708.1	XP_021442708.1 [335-346]		0	1736.93	1.066	1.007	0.999	0.854	0.901	0.945	0.937	0.801	0.845	0.992	0.848	0.894	0.855	0.902	1.055	0.647641	0.977574	0.981851	0.554366	0.844592	0.627929	0.492435	0.404528	0.653774	0.928225	0.441597	0.812394	0.481803	0.801281	0.779495	103	109.8	103.7	102.9	87.9
	TRUE	High	[K].VEVCATYTYGQPVPGK.[A]	1xCarbamidomethyl [C4]; 1xTMT6plex [K16]; 1xTMT6plex [N-Term]	0.000175645	0.000370905	2	6	21	XP_021442708.1; XP_021437935.1	XP_021442708.1 [245-260]; XP_021437935.1 [245-260]		0	2227.18	0.981	0.988	0.974	0.871	0.842	1.007	0.993	0.888	0.859	0.986	0.882	0.853	0.895	0.865	0.967	0.822646	0.904392	0.918404	0.610754	0.691449	0.983167	0.956045	0.661644	0.663117	0.91662	0.605324	0.70162	0.619324	0.653522	0.926203	106.1	104.1	104.8	103.3	92.4
	TRUE	High	[R].VITLDTSFSPVNQLYNIVELQDVHQNR.[I]	1xTMT6plex [N-Term]	2.74622e-07	0.000370905	1	2	3	XP_021442708.1	XP_021442708.1 [146-172]		0	3371.78	1.07	1.073	0.864	1.175	0.794	1.002	0.807	1.098	0.742	0.805	1.095	0.74	1.36	0.919	0.676	0.856449	0.792095	0.443168	0.596313	0.547777	0.964765	0.234213	0.745663	0.340725	0.264769	0.83309	0.502055	0.264682	0.798434	0.134634	100.4	107.5	107.7	86.7	117.9
	TRUE	High	[R].VPSCLHFK.[G]	1xCarbamidomethyl [C4]; 1xTMT6plex [K8]; 1xTMT6plex [N-Term]	0.0106429	0.000749883	1	2	2	XP_021442708.1	XP_021442708.1 [697-704]		0	1445.83	1.418	1.25	1.345	1.194	1.137	0.881	0.949	0.842	0.802	1.076	0.955	0.91	0.888	0.845	0.952	0.0836133	0.0781151	0.158921	0.444908	0.547428	0.507912	0.765555	0.535614	0.565084	0.65885	0.915706	0.92051	0.661531	0.619283	0.922927	81.7	115.9	102.1	109.9	97.6
	TRUE	High	[K].VQGETFQSTEER.[M]	1xTMT6plex [N-Term]	2.56681e-06	0.000370905	1	2	12	XP_021442708.1	XP_021442708.1 [105-116]		0	1639.81	0.867	0.878	0.794	0.784	0.783	1.012	0.915	0.904	0.903	0.904	0.893	0.892	0.988	0.987	0.999	0.234593	0.179894	0.108694	0.342952	0.546842	0.88962	0.298627	0.711534	0.800083	0.296027	0.548644	0.806257	0.979439	0.981961	0.962992	117.5	101.9	103.2	93.2	92.1
	TRUE	High	[K].VQGETFQSTEER.[M]	1xDeamidated [Q]; 1xTMT6plex [N-Term]	7.07718e-06	0.000370905	1	2	3	XP_021442708.1	XP_021442708.1 [105-116]		0	1640.8	0.887	0.874	0.8	0.697	0.735	0.985	0.901	0.786	0.829	0.915	0.798	0.841	0.872	0.919	1.054	0.459164	0.378676	0.225219	0.150248	0.445048	0.990085	0.375943	0.371989	0.632994	0.519082	0.385337	0.730855	0.590937	0.955533	0.766829	120.2	106.6	105	96.1	83.8
	TRUE	High	[K].VQGETFQSTEER.[M]	2xDeamidated [Q2; Q7]; 1xTMT6plex [N-Term]	2.51905e-06	0.000370905	1	2	2	XP_021442708.1	XP_021442708.1 [105-116]		0	1641.78	0.885	0.974	0.777	0.801	0.759	1.1	0.878	0.905	0.858	0.798	0.823	0.78	1.031	0.977	0.948	0.459484	0.92218	0.254494	0.450766	0.551562	0.502654	0.326367	0.721511	0.675685	0.185554	0.497238	0.579413	0.984643	0.973182	0.911598	115.5	102.2	112.4	89.7	92.5
	TRUE	High	[K].VTVQQGSPATEGEVTLK.[L]	1xTMT6plex [K17]; 1xTMT6plex [N-Term]	1.68962e-05	0.000370905	1	1	7	XP_021442708.1	XP_021442708.1 [527-543]		0	2202.24	1.223	1.206	1.083	1.165	1.268	0.986	0.885	0.952	1.036	0.898	0.966	1.051	1.076	1.171	1.088	0.31989	0.235754	0.703542	0.582792	0.344654	0.997588	0.403177	0.885991	0.654805	0.442922	0.948449	0.704084	0.805963	0.391505	0.62927	86.4	105.7	104.2	93.6	100.6
	TRUE	High	[K].VTVQQGSPATEGEVTLK.[L]	1xDeamidated [Q4]; 1xTMT6plex [K17]; 1xTMT6plex [N-Term]	0.00208027	0.00054385	1	1	1	XP_021442708.1	XP_021442708.1 [527-543]		0	2203.22	0.837	0.824	0.9	0.419	0.48	0.985	1.076	0.501	0.574	1.093	0.509	0.583	0.465	0.533	1.146	0.310057	0.212335	0.605683	0.00111991	0.0289521	0.953961	0.57085	0.011554	0.0516135	0.594955	0.00824231	0.162458	0.00282708	0.0169789	0.469321	134.5	112.5	110.8	121.1	56.4
TRUE	High	Master Protein	XP_021437935.1	alpha-2-macroglobulin-like isoform X4 [Oncorhynchus mykiss]	0	295.341	33	41	350	26	1469	164	5.49	1097.64	41	19	0.879	1.002	0.87	0.862	0.68	1.139	0.989	0.98	0.774	0.869	0.861	0.679	0.991	0.782	0.79	0.386786	0.991675	0.443584	0.675728	0.347905	0.334235	0.944921	0.979145	0.44796	0.305545	0.629228	0.336612	0.960959	0.458436	0.243696	113.4	99.7	113.5
	Checked	Confidence	Annotated Sequence	Modifications	Qvality PEP	Qvality q-value	# Protein Groups	# Proteins	# PSMs	Master Protein Accessions	Positions in Master Proteins	Modifications in Master Proteins	# Missed Cleavages	Theo. MH+ [Da]	Abundance Ratio: (S0) / (R0)	Abundance Ratio: (RPBS) / (R0)	Abundance Ratio: (SPBS) / (R0)	Abundance Ratio: (RFp) / (R0)	Abundance Ratio: (SFp) / (R0)	Abundance Ratio: (RPBS) / (S0)	Abundance Ratio: (SPBS) / (S0)	Abundance Ratio: (RFp) / (S0)	Abundance Ratio: (SFp) / (S0)	Abundance Ratio: (SPBS) / (RPBS)	Abundance Ratio: (RFp) / (RPBS)	Abundance Ratio: (SFp) / (RPBS)	Abundance Ratio: (RFp) / (SPBS)	Abundance Ratio: (SFp) / (SPBS)	Abundance Ratio: (SFp) / (RFp)	Abundance Ratio P-Value: (S0) / (R0)	Abundance Ratio P-Value: (RPBS) / (R0)	Abundance Ratio P-Value: (SPBS) / (R0)	Abundance Ratio P-Value: (RFp) / (R0)	Abundance Ratio P-Value: (SFp) / (R0)	Abundance Ratio P-Value: (RPBS) / (S0)	Abundance Ratio P-Value: (SPBS) / (S0)	Abundance Ratio P-Value: (RFp) / (S0)	Abundance Ratio P-Value: (SFp) / (S0)	Abundance Ratio P-Value: (SPBS) / (RPBS)	Abundance Ratio P-Value: (RFp) / (RPBS)	Abundance Ratio P-Value: (SFp) / (RPBS)	Abundance Ratio P-Value: (RFp) / (SPBS)	Abundance Ratio P-Value: (SFp) / (SPBS)	Abundance Ratio P-Value: (SFp) / (RFp)	Abundances (Grouped): R0	Abundances (Grouped): S0	Abundances (Grouped): RPBS	Abundances (Grouped): SPBS	Abundances (Grouped): RFp
	TRUE	High	[R].AQLLQHLDTVAIR.[E]	1xTMT6plex [N-Term]	8.38052e-06	0.000370905	1	4	17	XP_021437935.1	XP_021437935.1 [1177-1189]		0	1707.01	0.917	1.103	0.926	0.947	0.745	1.203	1.01	1.033	0.813	0.84	0.859	0.676	1.022	0.805	0.787	0.548031	0.285969	0.644128	0.872099	0.456403	0.0777527	0.957078	0.889799	0.536297	0.0966555	0.45639	0.272486	0.914607	0.461557	0.330259	106.4	97.6	117.4	98.6	100.8
	TRUE	High	[R].AQLLQHLDTVAIR.[E]	1xDeamidated [Q]; 1xTMT6plex [N-Term]	0.000119893	0.000370905	1	4	6	XP_021437935.1	XP_021437935.1 [1177-1189]		0	1708	0.919	0.983	0.96	0.947	0.833	1.07	1.045	1.031	0.907	0.977	0.963	0.847	0.986	0.867	0.879	0.549691	0.872896	0.787403	0.803892	0.678014	0.588932	0.679763	0.925056	0.882417	0.806556	0.881136	0.742835	0.949353	0.76468	0.661996	106.3	97.7	104.5	102.1	100.7
	TRUE	High	[K].AQSFIYIDPAQMTEPTSWLESQQGK.[H]	1xDeamidated [Q11]; 1xTMT6plex [K25]; 1xTMT6plex [N-Term]	0.000201579	0.000370905	1	4	1	XP_021437935.1	XP_021437935.1 [1071-1095]		0	3314.67	1.093	0.819	1.225	0.931	0.902	0.75	1.121	0.852	0.826	1.495	1.137	1.101	0.76	0.737	0.969	0.78175	0.238584	0.383689	0.773317	0.851158	0.161291	0.435127	0.554737	0.599871	0.0506833	0.67693	0.587108	0.253772	0.280834	0.97946	100.5	109.8	82.3	123.1	93.6
	TRUE	High	[K].ATVFNYLSK.[C]	1xTMT6plex [K9]; 1xTMT6plex [N-Term]	0.000324377	0.000370905	6	14	7	XP_021437988.1; XP_021437987.1; XP_021423335.1; XP_021442708.1; XP_021437935.1; XP_021448148.1	XP_021437988.1 [826-834]; XP_021437987.1 [847-855]; XP_021423335.1 [437-445]; XP_021442708.1 [827-835]; XP_021437935.1 [835-843]; XP_021448148.1 [828-836]		0	1500.88	0.898	0.979	0.875	0.903	0.785	1.09	0.974	1.006	0.874	0.893	0.923	0.802	1.033	0.897	0.869	0.377545	0.884673	0.33509	0.720949	0.550811	0.315803	0.675761	0.970131	0.731384	0.25131	0.679004	0.566838	0.882976	0.79129	0.582506	110.3	99.1	108	96.5	99.6
	TRUE	High	[K].ATVFNYLSK.[C]	1xDeamidated [N5]; 1xTMT6plex [K9]; 1xTMT6plex [N-Term]	0.000774183	0.000370905	6	14	5	XP_021437988.1; XP_021437987.1; XP_021423335.1; XP_021442708.1; XP_021437935.1; XP_021448148.1	XP_021437988.1 [826-834]; XP_021437987.1 [847-855]; XP_021423335.1 [437-445]; XP_021442708.1 [827-835]; XP_021437935.1 [835-843]; XP_021448148.1 [828-836]		0	1501.87	0.924	1.108	0.928	0.998	0.721	1.199	1.004	1.08	0.78	0.838	0.901	0.651	1.075	0.776	0.722	0.577982	0.27012	0.648179	0.952375	0.401527	0.0695976	0.99334	0.756974	0.459258	0.0876902	0.594204	0.224787	0.760219	0.391442	0.179883	105.6	97.7	117	98.1	105.4
	TRUE	High	[K].AVPGEETTLQLSAQPGSLCGLSAVDK.[S]	1xCarbamidomethyl [C19]; 1xTMT6plex [K26]; 1xTMT6plex [N-Term]	0.000107117	0.000370905	1	4	8	XP_021437935.1	XP_021437935.1 [593-618]		0	3086.64
	TRUE	High	[R].CFQFQAPK.[V]	1xCarbamidomethyl [C1]; 1xTMT6plex [K8]; 1xTMT6plex [N-Term]	0.0479331	0.00223272	1	4	2	XP_021437935.1	XP_021437935.1 [85-92]		0	1483.81	1.028	1.061	0.976	0.835	0.616	1.032	0.95	0.812	0.599	0.92	0.787	0.58	0.855	0.631	0.738	0.899724	0.676347	0.847494	0.514719	0.243652	0.788965	0.664889	0.438944	0.0878343	0.517147	0.374037	0.157199	0.567199	0.125156	0.234033	108.8	111.8	115.4	106.2	90.8
	TRUE	High	[R].CFQFQAPK.[V]	1xCarbamidomethyl [C1]; 1xDeamidated [Q3]; 1xTMT6plex [K8]; 1xTMT6plex [N-Term]	0.018537	0.000978014	1	4	2	XP_021437935.1	XP_021437935.1 [85-92]		0	1484.8	0.97	1.083	1.017	0.821	0.692	1.117	1.049	0.847	0.713	0.939	0.759	0.639	0.808	0.68	0.842	0.832989	0.59197	0.949316	0.416483	0.362947	0.371853	0.641446	0.535678	0.295211	0.615872	0.191175	0.203874	0.364009	0.190867	0.505077	107.5	104.2	116.4	109.3	88.3
	TRUE	High	[K].EDINLIVSNTPEAENPR.[Y]	1xTMT6plex [N-Term]	0.00240221	0.00054385	1	4	2	XP_021437935.1	XP_021437935.1 [429-445]		0	2140.11
	TRUE	High	[K].ELTTNMIIVDLK.[M]	1xTMT6plex [K12]; 1xTMT6plex [N-Term]	2.6319e-06	0.000370905	4	13	7	XP_021423335.1; XP_021442708.1; XP_021437935.1; XP_021448148.1	XP_021423335.1 [975-986]; XP_021442708.1 [1365-1376]; XP_021437935.1 [1373-1384]; XP_021448148.1 [1366-1377]		0	1848.09	1.065	0.965	0.899	1.808	0.79	0.906	0.844	1.697	0.742	0.931	1.872	0.818	2.012	0.879	0.437	0.650587	0.773184	0.537271	0.010999	0.562967	0.316179	0.068546	0.0413387	0.322795	0.510515	0.00372403	0.610501	0.00560591	0.666658	0.0004817	91.9	97.9	88.7	82.6	166.2
	TRUE	High	[K].ELTTNMIIVDLK.[M]	1xDeamidated [N5]; 1xTMT6plex [K12]; 1xTMT6plex [N-Term]	8.91034e-07	0.000370905	4	13	2	XP_021423335.1; XP_021442708.1; XP_021437935.1; XP_021448148.1	XP_021423335.1 [975-986]; XP_021442708.1 [1365-1376]; XP_021437935.1 [1373-1384]; XP_021448148.1 [1366-1377]		0	1849.08	0.846	1.068	0.85	1.157	0.62	1.261	1.005	1.367	0.733	0.797	1.084	0.581	1.361	0.729	0.536	0.303517	0.573886	0.429455	0.571623	0.241451	0.111303	0.809798	0.247145	0.322893	0.126485	0.78796	0.152857	0.319672	0.305588	0.0118294	108.3	91.6	115.6	92.1	125.3
	TRUE	High	[K].ETTHIPYELEDPVSCLR.[V]	1xCarbamidomethyl [C15]; 1xTMT6plex [N-Term]	2.14343e-05	0.000370905	1	4	6	XP_021437935.1	XP_021437935.1 [642-658]		0	2288.14	0.932	1.069	0.865	0.841	0.797	1.148	0.929	0.903	0.855	0.809	0.787	0.745	0.972	0.921	0.947	0.563727	0.817318	0.430013	0.489838	0.646168	0.32689	0.689622	0.724738	0.776934	0.217869	0.416026	0.526407	0.883351	0.930703	0.920101	109	101.5	116.5	94.3	91.7
	TRUE	High	[R].EVPDYTAPCHK.[E]	1xCarbamidomethyl [C9]; 1xTMT6plex [K11]; 1xTMT6plex [N-Term]	0.00939291	0.000749883	1	4	6	XP_021437935.1	XP_021437935.1 [286-296]		0	1774.92	1.034	1.152	1.008	0.876	0.781	1.113	0.974	0.847	0.755	0.875	0.761	0.678	0.869	0.775	0.891	0.959146	0.318166	0.99394	0.57834	0.553442	0.433852	0.828849	0.536174	0.428848	0.322813	0.244644	0.284452	0.521277	0.429285	0.679247	102.5	106.1	118.1	103.4	89.9
	TRUE	High	[K].FLTSGYQR.[Q]	1xTMT6plex [N-Term]	0.0809642	0.00442409	4	12	2	XP_021423335.1; XP_021442708.1; XP_021437935.1; XP_021448148.1	XP_021423335.1 [632-639]; XP_021442708.1 [1022-1029]; XP_021437935.1 [1030-1037]; XP_021448148.1 [1023-1030]		0	1200.66	0.858	1.021	0.774	0.794	0.638	1.19	0.902	0.925	0.743	0.758	0.778	0.625	1.026	0.824	0.803	0.361534	0.777045	0.232102	0.43249	0.275759	0.222884	0.459631	0.779286	0.38183	0.08391	0.388342	0.21788	0.998524	0.57755	0.429052	118	101.3	120.5	91.3	93.7
	TRUE	High	[K].FLTSGYQR.[Q]	1xDeamidated [Q7]; 1xTMT6plex [N-Term]	0.0197262	0.000978014	4	12	2	XP_021423335.1; XP_021442708.1; XP_021437935.1; XP_021448148.1	XP_021423335.1 [632-639]; XP_021442708.1 [1022-1029]; XP_021437935.1 [1030-1037]; XP_021448148.1 [1023-1030]		0	1201.64	0.917	1.011	0.905	0.87	0.74	1.102	0.987	0.949	0.806	0.896	0.861	0.732	0.961	0.817	0.85	0.621933	0.939201	0.596096	0.600303	0.478734	0.424137	0.872329	0.854241	0.4843	0.39967	0.498362	0.393594	0.805364	0.558209	0.518353	110.2	101.1	111.4	99.8	95.9
	TRUE	High	[R].GAILQHGHMK.[V]	1xTMT6plex [K10]; 1xTMT6plex [N-Term]	0.0126756	0.000749883	1	4	5	XP_021437935.1	XP_021437935.1 [517-526]		0	1549.9	0.845	1.044	0.896	1.021	0.669	1.236	1.061	1.209	0.792	0.858	0.978	0.641	1.14	0.747	0.655	0.320316	0.788178	0.564167	0.907362	0.313412	0.122169	0.500177	0.457298	0.544124	0.250845	0.884465	0.215902	0.692996	0.365292	0.0844861	109.6	92.6	114.4	98.2	111.9
	TRUE	High	[R].GAILQHGHMK.[V]	1xOxidation [M9]; 1xTMT6plex [K10]; 1xTMT6plex [N-Term]	0.0296948	0.0011576	1	4	2	XP_021437935.1	XP_021437935.1 [517-526]		0	1565.9	0.945	1.001	0.91	1.001	0.863	1.059	0.962	1.059	0.913	0.908	1	0.862	1.101	0.949	0.862	0.781038	0.987944	0.710537	0.943129	0.839986	0.708114	0.858592	0.842369	0.83861	0.61085	0.926928	0.806295	0.763241	0.931837	0.612368	104.9	99.1	105	95.4	105
	TRUE	High	[R].GEHFELK.[A]	1xTMT6plex [K7]; 1xTMT6plex [N-Term]	0.0676793	0.00345065	4	10	7	XP_021423335.1; XP_021442708.1; XP_021437935.1; XP_021448148.1	XP_021423335.1 [430-436]; XP_021442708.1 [820-826]; XP_021437935.1 [828-834]; XP_021448148.1 [821-827]		0	1317.76	0.852	0.963	0.778	0.759	1.087	1.131	0.913	0.891	1.276	0.807	0.788	1.129	0.976	1.398	1.432	0.178262	0.745979	0.0826096	0.27862	0.741612	0.15489	0.272019	0.671141	0.351782	0.039366	0.249742	0.633265	0.940972	0.164144	0.112443	110.3	94	106.3	85.8	83.8
	TRUE	High	[R].GETFLSTEER.[RK]	1xTMT6plex [N-Term]	0.000240196	0.000370905	2	11	3	XP_021437935.1; XP_021448148.1	XP_021437935.1 [107-116]; XP_021448148.1 [107-116]		0	1397.71	0.704	1.047	0.856	0.772	0.584	1.488	1.216	1.097	0.83	0.817	0.737	0.557	0.902	0.682	0.756	0.0514645	0.801492	0.371425	0.260333	0.14988	0.00565607	0.073622	0.741752	0.69052	0.134368	0.250208	0.124651	0.63957	0.260911	0.290034	120.9	85.1	126.6	103.5	93.4
	TRUE	High	[K].GSVDVIYLALSR.[G]	1xTMT6plex [N-Term]	0.0304373	0.0011576	2	6	1	XP_021442708.1; XP_021437935.1	XP_021442708.1 [505-516]; XP_021437935.1 [505-516]		0	1521.88	1.157	1.073	0.876	0.93	0.719	0.927	0.757	0.804	0.622	0.816	0.867	0.67	1.061	0.821	0.774	0.505749	0.743291	0.527651	0.74966	0.365275	0.646015	0.0654067	0.424416	0.100439	0.271567	0.54018	0.32573	0.898278	0.482996	0.34803	104.2	120.6	111.9	91.3	96.9
	TRUE	High	[K].HIALSYVIGK.[L]	1xTMT6plex [K10]; 1xTMT6plex [N-Term]	0.00213298	0.00054385	2	6	8	XP_021442708.1; XP_021437935.1	XP_021442708.1 [349-358]; XP_021437935.1 [349-358]		0	1558.97	1.093	1.154	1.136	1.171	0.949	1.056	1.039	1.072	0.868	0.984	1.015	0.822	1.032	0.835	0.81	0.596052	0.307156	0.486273	0.472691	0.96783	0.630616	0.727697	0.778244	0.699121	0.877122	0.946483	0.619672	0.95421	0.609264	0.394349	92.3	100.8	106.5	104.8	108.1
	TRUE	High	[R].KNEPFEVFQNLGLK.[L]	2xTMT6plex [K1; K14]; 1xTMT6plex [N-Term]	4.95953e-05	0.000370905	1	4	6	XP_021437935.1	XP_021437935.1 [676-689]		1	2350.37	0.949	0.877	1.031	0.804	0.503	0.923	1.085	0.846	0.53	1.176	0.916	0.573	0.78	0.488	0.626	0.720545	0.309539	0.940559	0.364192	0.0625323	0.641346	0.363896	0.53567	0.0443801	0.235592	0.753724	0.142442	0.294839	0.030721	0.0659291	116.2	110.3	101.9	119.8	93.4
	TRUE	High	[R].KNEPFEVFQNLGLK.[L]	1xDeamidated [N/Q]; 2xTMT6plex [K1; K14]; 1xTMT6plex [N-Term]	7.17551e-05	0.000370905	1	4	6	XP_021437935.1	XP_021437935.1 [676-689]		1	2351.36	1.062	1.052	1.059	1.026	0.632	0.991	0.997	0.966	0.595	1.006	0.975	0.601	0.969	0.597	0.616	0.77513	0.716689	0.712914	0.861457	0.266445	0.937103	0.969691	0.907407	0.112283	0.96885	0.904794	0.144356	0.88676	0.115894	0.0432301	102.9	109.3	108.3	108.9	105.6
	TRUE	High	[K].LATNLVIR.[V]	1xTMT6plex [N-Term]	0.0113996	0.000749883	2	6	8	XP_021442708.1; XP_021437935.1	XP_021442708.1 [689-696]; XP_021437935.1 [690-697]		0	1128.73	0.924	1.004	0.933	0.825	0.648	1.087	1.009	0.893	0.701	0.929	0.822	0.645	0.885	0.694	0.785	0.590994	0.905235	0.648132	0.462744	0.25263	0.433597	0.996343	0.676986	0.280344	0.426808	0.319375	0.214351	0.645066	0.227062	0.323449	112.5	104	113	104.9	92.8
	TRUE	High	[K].LATNLVLR.[V]	1xDeamidated [N4]; 1xTMT6plex [N-Term]	0.00939291	0.000749883	2	6	4	XP_021442708.1; XP_021437935.1	XP_021442708.1 [689-696]; XP_021437935.1 [690-697]		0	1129.71	0.887	0.934	0.823	0.74	0.778	1.054	0.928	0.834	0.877	0.881	0.792	0.832	0.899	0.945	1.051	0.491558	0.569126	0.287566	0.209542	0.558492	0.702557	0.512449	0.498656	0.736961	0.342838	0.375366	0.646945	0.610558	0.890175	0.799057	116.2	103.1	108.6	95.7	86
	TRUE	High	[K].IFDLLPVK.[E]	1xTMT6plex [K8]; 1xTMT6plex [N-Term]	0.054132	0.00223272	3	8	2	XP_021442708.1; XP_021437935.1; XP_021448148.1	XP_021442708.1 [634-641]; XP_021437935.1 [634-641]; XP_021448148.1 [635-642]		0	1402.91	0.836	0.935	0.858	0.727	0.648	1.119	1.026	0.87	0.775	0.917	0.777	0.692	0.848	0.755	0.891	0.310874	0.636789	0.521673	0.236221	0.304085	0.5299	0.641571	0.616966	0.479966	0.692477	0.363896	0.393217	0.483204	0.338514	0.712088	119.9	100.2	112.2	102.8	87.2
	TRUE	High	[K].LLYQESALQDTEGK.[Y]	1xTMT6plex [K14]; 1xTMT6plex [N-Term]	3.18729e-08	0.000370905	1	4	13	XP_021437935.1	XP_021437935.1 [1299-1312]		0	2053.12	0.701	1.004	0.703	0.7	0.486	1.431	1.003	0.998	0.692	0.701	0.697	0.484	0.995	0.691	0.694	0.0152371	0.910165	0.0484014	0.15432	0.0525918	0.00237844	0.995181	0.994226	0.253187	0.00455507	0.111906	0.0337949	0.930811	0.257956	0.130593	130.6	91.6	131.1	91.8	91.4
	TRUE	High	[R].ISLSVLGDILGR.[A]	1xTMT6plex [N-Term]	9.73924e-06	0.000370905	4	11	17	XP_021423335.1; XP_021442708.1; XP_021437935.1; XP_021448148.1	XP_021423335.1 [571-582]; XP_021442708.1 [961-972]; XP_021437935.1 [969-980]; XP_021448148.1 [962-973]		0	1471.9	0.938	1.012	0.837	0.831	0.75	1.078	0.892	0.886	0.799	0.827	0.821	0.741	0.993	0.896	0.902	0.661869	0.84639	0.311682	0.480283	0.467613	0.495514	0.24044	0.653543	0.483393	0.121705	0.37699	0.41553	0.960641	0.709463	0.697874	111.8	104.9	113.1	93.6	92.9
	TRUE	High	[K].LTFVDTPK.[I]	1xTMT6plex [K8]; 1xTMT6plex [N-Term]	0.0111184	0.000749883	2	6	13	XP_021442708.1; XP_021437935.1	XP_021442708.1 [359-366]; XP_021437935.1 [359-366]		0	1378.83	0.848	0.971	0.79	0.847	0.651	1.146	0.932	0.999	0.768	0.814	0.872	0.67	1.072	0.824	0.768	0.164525	0.814626	0.102679	0.531175	0.258526	0.11578	0.379354	0.989584	0.424263	0.0464482	0.498382	0.261227	0.768735	0.567223	0.281549	117.5	99.6	114.1	92.8	99.5
	TRUE	High	[K].IYEHGSIIEGK.[I]	1xTMT6plex [K11]; 1xTMT6plex [N-Term]	0.00515351	0.00054385	1	4	1	XP_021437935.1	XP_021437935.1 [367-377]		0	1703.97	0.746	1.15	0.807	0.764	0.558	1.541	1.082	1.024	0.748	0.702	0.665	0.485	0.947	0.692	0.73	0.0869801	0.46922	0.260707	0.298737	0.131129	0.00257701	0.473541	0.917749	0.461406	0.0268403	0.155846	0.056206	0.801498	0.248744	0.2277	119.4	89.1	137.3	96.4	91.2
	TRUE	High	[K].MILQESSDQEFHR.[C]	1xTMT6plex [N-Term]	0.000225621	0.000370905	1	3	5	XP_021437935.1	XP_021437935.1 [72-84]		0	1848.91	1.255	0.945	1.129	0.985	1.206	0.753	0.899	0.784	0.961	1.194	1.042	1.276	0.873	1.069	1.225	0.165294	0.741827	0.550578	0.998499	0.490247	0.0659667	0.323179	0.366995	0.993483	0.279766	0.879251	0.3993	0.611074	0.724107	0.376368	92	115.5	87	103.8	90.6
	TRUE	High	[K].MLSGFAPDPDSLER.[L]	1xTMT6plex [N-Term]	0.000957696	0.00054385	1	4	4	XP_021437935.1	XP_021437935.1 [1385-1398]		0	1763.88	0.508	1.041	0.577	0.833	0.492	2.047	1.135	1.638	0.969	0.554	0.8	0.473	1.444	0.854	0.591	0.000158856	0.679408	0.0113415	0.534992	0.060506	2.67187e-06	0.201777	0.0835507	0.832737	0.000103189	0.380821	0.0390858	0.202926	0.671709	0.0397094	134.8	68.5	140.3	77.8	112.3
	TRUE	High	[K].MLSGFAPDPDSLER.[L]	1xOxidation [M1]; 1xTMT6plex [N-Term]	0.0470644	0.00223272	1	4	3	XP_021437935.1	XP_021437935.1 [1385-1398]		0	1779.88	0.473	0.966	0.442	0.813	0.347	2.043	0.935	1.72	0.733	0.458	0.842	0.359	1.839	0.784	0.426	2.64327e-05	0.781017	0.000696576	0.475644	0.0044183	3.20449e-06	0.653228	0.0572739	0.418742	5.79898e-06	0.570963	0.00558969	0.0548169	0.493342	0.000647516	148.5	70.2	143.4	65.7	120.7
	TRUE	High	[R].NDVFISMR.[I]	1xTMT6plex [N-Term]	0.0191225	0.000978014	1	4	3	XP_021437935.1	XP_021437935.1 [271-278]		0	1210.65	0.724	0.853	0.731	0.725	0.467	1.178	1.009	1.001	0.644	0.856	0.85	0.547	0.993	0.639	0.643	0.063792	0.276271	0.146176	0.258363	0.0478913	0.246818	0.792275	0.993874	0.168133	0.319477	0.543945	0.103528	0.957532	0.15578	0.0873164	133.3	96.6	113.8	97.4	96.7
	TRUE	High	[R].NDVFISMR.[I]	1xDeamidated [N1]; 1xTMT6plex [N-Term]	0.00617853	0.00054385	1	4	6	XP_021437935.1	XP_021437935.1 [271-278]		0	1211.63	0.83	1.082	0.901	0.928	0.664	1.304	1.086	1.119	0.801	0.833	0.858	0.614	1.03	0.737	0.716	0.204735	0.473924	0.623889	0.807479	0.32107	0.0268519	0.422111	0.656483	0.508666	0.145629	0.462134	0.164224	0.954307	0.335964	0.167664	111	92.1	120.1	100.1	103
	TRUE	High	[K].NEPFEVFQNLGLK.[L]	1xTMT6plex [K13]; 1xTMT6plex [N-Term]	3.31362e-07	0.000370905	1	4	7	XP_021437935.1	XP_021437935.1 [677-689]		0	1993.12	0.796	0.846	0.925	0.622	0.57	1.064	1.162	0.781	0.716	1.092	0.734	0.673	0.672	0.616	0.916	0.152621	0.160935	0.650313	0.0540115	0.168875	0.575291	0.142551	0.353441	0.256088	0.507182	0.146165	0.26675	0.104368	0.12788	0.746713	126.1	100.3	106.7	116.6	78.4
	TRUE	High	[R].NTEQLTPAIR.[D]	1xTMT6plex [N-Term]	0.0233266	0.0011576	2	6	6	XP_021442708.1; XP_021437935.1	XP_021442708.1 [1007-1016]; XP_021437935.1 [1015-1024]		0	1371.78	0.827	0.95	0.81	0.835	0.778	1.149	0.98	1.01	0.941	0.853	0.879	0.819	1.03	0.96	0.932	0.277542	0.693182	0.251852	0.467721	0.562321	0.278017	0.870319	0.957574	0.955461	0.215726	0.520331	0.613239	0.990797	0.920211	0.802975	115.4	95.4	109.6	93.5	96.3
	TRUE	High	[R].NTEQLTPAIR.[D]	1xDeamidated [N/Q]; 1xTMT6plex [N-Term]	0.00176799	0.00054385	2	6	9	XP_021442708.1; XP_021437935.1	XP_021442708.1 [1007-1016]; XP_021437935.1 [1015-1024]		0	1372.76	0.874	0.973	0.803	0.803	0.725	1.113	0.918	0.919	0.829	0.825	0.826	0.745	1	0.903	0.903	0.363812	0.839721	0.214369	0.39605	0.410361	0.332924	0.378256	0.757872	0.554324	0.117647	0.403234	0.425429	0.986121	0.753084	0.69819	115.9	101.3	112.7	93	93.1
	TRUE	High	[K].NVVDGSDR.[I]	1xTMT6plex [N-Term]	0.0479331	0.00223272	2	7	2	XP_021442708.1; XP_021437935.1	XP_021442708.1 [953-960]; XP_021437935.1 [961-968]		0	1090.57	0.835	1.066	0.885	0.983	0.73	1.276	1.06	1.178	0.874	0.83	0.923	0.685	1.111	0.825	0.742	0.223721	0.830749	0.502569	0.906307	0.47186	0.0749878	0.548923	0.558737	0.87469	0.267935	0.805048	0.372976	0.786116	0.593116	0.260893	109.1	91.1	116.3	96.6	107.3
	TRUE	High	[K].SVHIMEPGK.[R]	1xTMT6plex [K9]; 1xTMT6plex [N-Term]	0.000866472	0.00054385	1	4	1	XP_021437935.1	XP_021437935.1 [619-627]		0	1455.84	0.723	0.969	0.871	0.89	0.504	1.341	1.204	1.232	0.697	0.898	0.919	0.52	1.023	0.579	0.566	0.0786782	0.814958	0.490667	0.632314	0.040427	0.0888589	0.184865	0.439017	0.226676	0.504858	0.744406	0.080126	0.997986	0.0446984	0.0252526	121	87.5	117.3	105.4	107.8
	TRUE	High	[K].SVHIMEPGK.[R]	1xOxidation [M5]; 1xTMT6plex [K9]; 1xTMT6plex [N-Term]	0.0749311	0.00384738	1	4	4	XP_021437935.1	XP_021437935.1 [619-627]		0	1471.83	0.815	1.031	0.981	0.83	0.859	1.265	1.204	1.018	1.055	0.952	0.805	0.834	0.846	0.876	1.036	0.190023	0.937165	0.890149	0.461123	0.809716	0.0954975	0.143311	0.933741	0.581084	0.76069	0.475072	0.754604	0.530565	0.779202	0.772299	108.8	88.6	112.1	106.7	90.2
	TRUE	High	[K].TEVDCNSNSLRPR.[V]	1xCarbamidomethyl [C5]; 1xTMT6plex [N-Term]	1.04336e-05	0.000370905	1	4	18	XP_021437935.1	XP_021437935.1 [1348-1360]		0	1776.89	0.794	0.935	0.755	0.868	0.666	1.179	0.951	1.093	0.839	0.807	0.928	0.712	1.149	0.882	0.768	0.0492406	0.516868	0.0536404	0.599582	0.287486	0.0580524	0.507608	0.720619	0.62205	0.0393306	0.698342	0.349012	0.570381	0.730677	0.279789	119.6	94.9	111.8	90.3	103.8
	TRUE	High	[K].TEVDCNSNSLRPR.[V]	1xCarbamidomethyl [C5]; 1xDeamidated [N]; 1xTMT6plex [N-Term]	0.00070925	0.000370905	1	4	4	XP_021437935.1	XP_021437935.1 [1348-1360]		0	1777.87	0.792	1.187	0.808	0.844	0.597	1.5	1.021	1.066	0.755	0.681	0.711	0.503	1.044	0.739	0.708	0.216507	0.138542	0.343603	0.571538	0.204727	0.00722793	0.762244	0.82073	0.435437	0.00999499	0.182777	0.0590157	0.945897	0.340397	0.189099	114.8	90.9	136.2	92.8	96.8
	TRUE	High	[K].TEVDCNSNSLRPR.[V]	1xCarbamidomethyl [C5]; 2xDeamidated [N6; N8]; 1xTMT6plex [N-Term]	0.119163	0.00578725	1	4	2	XP_021437935.1	XP_021437935.1 [1348-1360]		0	1778.85	0.921	1.117	0.89	0.942	0.811	1.212	0.966	1.023	0.88	0.797	0.844	0.726	1.058	0.91	0.86	0.633967	0.347743	0.586042	0.883414	0.686411	0.178429	0.889967	0.938623	0.74849	0.122521	0.556321	0.43143	0.881851	0.83193	0.603016	105.6	97.3	117.9	94	99.5
	TRUE	High	[K].TSSSLAIQK.[TM]	1xTMT6plex [K9]; 1xTMT6plex [N-Term]	0.000446355	0.000370905	2	6	12	XP_021442708.1; XP_021437935.1	XP_021442708.1 [470-478]; XP_021437935.1 [470-478]		0	1392.85	0.857	0.927	0.796	0.777	0.659	1.083	0.93	0.907	0.769	0.859	0.838	0.711	0.976	0.828	0.848	0.19392	0.458012	0.113694	0.323578	0.273999	0.354179	0.363847	0.721078	0.428748	0.132111	0.386979	0.345715	0.939735	0.579892	0.513573	119.6	102.5	110.9	95.2	92.9
	TRUE	High	[K].TSSSLAIQK.[TM]	1xDeamidated [Q8]; 1xTMT6plex [K9]; 1xTMT6plex [N-Term]	0.00225653	0.00054385	2	6	1	XP_021442708.1; XP_021437935.1	XP_021442708.1 [470-478]; XP_021437935.1 [470-478]		0	1393.83	0.803	0.963	0.755	0.776	0.645	1.199	0.941	0.966	0.803	0.785	0.806	0.67	1.027	0.854	0.831	0.202283	0.853662	0.207124	0.373911	0.293571	0.204978	0.688417	0.901868	0.51596	0.116396	0.409458	0.305528	0.955813	0.669803	0.511654	121.4	97.5	116.9	91.7	94.2
	TRUE	High	[R].VDTEDDHVLMYLTELPSLLPLK.[H]	1xTMT6plex [K22]; 1xTMT6plex [N-Term]	0.000861067	0.00054385	1	4	3	XP_021437935.1	XP_021437935.1 [1408-1429]		0	2999.64
	TRUE	High	[K].VEEEGTGITR.[S]	1xTMT6plex [N-Term]	0.00289818	0.00054385	1	4	5	XP_021437935.1	XP_021437935.1 [335-344]		0	1319.7	0.765	0.995	0.779	0.804	0.57	1.299	1.017	1.05	0.745	0.783	0.808	0.573	1.032	0.732	0.71	0.0803483	0.904329	0.158695	0.411292	0.1665	0.0269493	0.888305	0.839419	0.33982	0.0624438	0.377547	0.109099	0.971287	0.306637	0.156371	122.1	93.5	121.5	95.1	98.2
	TRUE	High	[K].VESDQVQNFK.[V]	1xTMT6plex [K10]; 1xTMT6plex [N-Term]	3.76539e-05	0.000370905	1	4	10	XP_021437935.1	XP_021437935.1 [93-102]		0	1651.91	0.947	1.064	0.984	0.767	0.569	1.124	1.039	0.81	0.601	0.925	0.721	0.535	0.78	0.578	0.742	0.674674	0.440472	0.849202	0.298844	0.130881	0.176539	0.790041	0.430283	0.102653	0.402883	0.117011	0.0694752	0.338343	0.0596347	0.219703	112.5	106.6	119.8	110.7	86.4
	TRUE	High	[K].VESDQVQNFK.[V]	1xDeamidated [N/Q]; 1xTMT6plex [K10]; 1xTMT6plex [N-Term]	0.0001502	0.000370905	1	4	4	XP_021437935.1	XP_021437935.1 [93-102]		0	1652.89	1.018	1.093	1.114	0.82	0.594	1.073	1.094	0.805	0.583	1.019	0.75	0.544	0.736	0.533	0.725	0.943846	0.410457	0.568447	0.445566	0.201929	0.530252	0.373853	0.41585	0.0894782	0.930126	0.182933	0.0774722	0.234727	0.0430324	0.184294	106.4	108.4	116.3	118.5	87.2
	TRUE	High	[K].VEVCATYTYGQPVPGK.[A]	1xCarbamidomethyl [C4]; 1xTMT6plex [K16]; 1xTMT6plex [N-Term]	0.000175645	0.000370905	2	6	21	XP_021442708.1; XP_021437935.1	XP_021442708.1 [245-260]; XP_021437935.1 [245-260]		0	2227.18	0.981	0.988	0.974	0.871	0.842	1.007	0.993	0.888	0.859	0.986	0.882	0.853	0.895	0.865	0.967	0.822646	0.904392	0.918404	0.610754	0.691449	0.983167	0.956045	0.661644	0.663117	0.91662	0.605324	0.70162	0.619324	0.653522	0.926203	106.1	104.1	104.8	103.3	92.4
	TRUE	High	[K].VFVEFSPSK.[A]	1xTMT6plex [K9]; 1xTMT6plex [N-Term]	0.00449085	0.00054385	1	4	7	XP_021437935.1	XP_021437935.1 [584-592]		0	1497.87	0.763	1.043	0.766	0.812	0.555	1.367	1.004	1.064	0.727	0.734	0.778	0.532	1.06	0.724	0.683	0.0480042	0.584241	0.100557	0.42108	0.113073	0.00144063	0.981333	0.799128	0.295796	0.00356647	0.19048	0.0668769	0.803395	0.278944	0.114476	121.5	92.7	126.7	93.1	98.6
	TRUE	High	[R].VPSCLSYK.[G]	1xCarbamidomethyl [C4]; 1xTMT6plex [K8]; 1xTMT6plex [N-Term]	0.0197262	0.000978014	1	4	3	XP_021437935.1	XP_021437935.1 [698-705]		0	1411.8	0.698	1.017	0.714	0.776	0.457	1.457	1.023	1.112	0.654	0.702	0.764	0.449	1.087	0.64	0.588	0.042609	0.919029	0.0794942	0.295279	0.0329758	0.0062217	0.758971	0.677111	0.182374	0.00885848	0.198852	0.0279668	0.847846	0.17125	0.0380351	128.7	89.8	130.9	91.9	99.9
	TRUE	High	[R].VTLNLESQYSGK.[E]	1xTMT6plex [K12]; 1xTMT6plex [N-Term]	2.80194e-06	0.000370905	1	4	10	XP_021437935.1	XP_021437935.1 [1361-1372]		0	1797.02	0.74	0.992	0.735	0.764	0.48	1.34	0.993	1.031	0.648	0.741	0.77	0.483	1.039	0.652	0.628	0.0100333	0.998034	0.0350849	0.289521	0.045685	0.00089518	0.852028	0.892984	0.148587	0.00459002	0.207424	0.033527	0.864028	0.151145	0.0523395	127.4	94.3	126.3	93.6	97.3
	TRUE	High	[K].VTVQQGSPVTEGEVTLK.[L]	1xTMT6plex [K17]; 1xTMT6plex [N-Term]	1.53818e-05	0.000370905	1	1	5	XP_021437935.1	XP_021437935.1 [527-543]		0	2230.27	0.833	0.651	0.775	0.617	0.778	0.781	0.93	0.741	0.934	1.191	0.948	1.195	0.796	1.004	1.26	0.287671	0.00509962	0.286418	0.0572358	0.611865	0.134813	0.729051	0.293223	0.949383	0.275904	0.877118	0.465142	0.38898	0.817078	0.281003	128.9	107.4	83.9	99.9	79.6
	TRUE	High	[R].YVIPYPDGPTDR.[K]	1xTMT6plex [N-Term]	0.000928202	0.00054385	1	4	7	XP_021437935.1	XP_021437935.1 [664-675]		0	1621.84	0.993	1.07	1.018	0.88	0.673	1.078	1.026	0.887	0.678	0.951	0.822	0.629	0.864	0.661	0.764	0.999797	0.631922	0.898272	0.642933	0.339137	0.595974	0.820961	0.656727	0.211886	0.736506	0.431061	0.187006	0.528021	0.205948	0.27175	106.5	105.7	114	108.4	93.7
TRUE	High	Master Protein	NP_001118022.1	alpha-globin I [Oncorhynchus mykiss]	0	38.556	45	6	20	2	143	15.9	8.62	62.01	6	6	0.566	1.122	0.556	0.568	0.657	1.983	0.982	1.003	1.161	0.495	0.506	0.586	1.022	1.183	1.158	0.000319946	0.322006	0.000927565	0.0443696	0.301124	8.84909e-07	0.885593	0.951241	0.548771	8.02876e-07	0.0092702	0.167159	0.940324	0.490618	0.554362	134.2	76	150.7
	Checked	Confidence	Annotated Sequence	Modifications	Qvality PEP	Qvality q-value	# Protein Groups	# Proteins	# PSMs	Master Protein Accessions	Positions in Master Proteins	Modifications in Master Proteins	# Missed Cleavages	Theo. MH+ [Da]	Abundance Ratio: (S0) / (R0)	Abundance Ratio: (RPBS) / (R0)	Abundance Ratio: (SPBS) / (R0)	Abundance Ratio: (RFp) / (R0)	Abundance Ratio: (SFp) / (R0)	Abundance Ratio: (RPBS) / (S0)	Abundance Ratio: (SPBS) / (S0)	Abundance Ratio: (RFp) / (S0)	Abundance Ratio: (SFp) / (S0)	Abundance Ratio: (SPBS) / (RPBS)	Abundance Ratio: (RFp) / (RPBS)	Abundance Ratio: (SFp) / (RPBS)	Abundance Ratio: (RFp) / (SPBS)	Abundance Ratio: (SFp) / (SPBS)	Abundance Ratio: (SFp) / (RFp)	Abundance Ratio P-Value: (S0) / (R0)	Abundance Ratio P-Value: (RPBS) / (R0)	Abundance Ratio P-Value: (SPBS) / (R0)	Abundance Ratio P-Value: (RFp) / (R0)	Abundance Ratio P-Value: (SFp) / (R0)	Abundance Ratio P-Value: (RPBS) / (S0)	Abundance Ratio P-Value: (SPBS) / (S0)	Abundance Ratio P-Value: (RFp) / (S0)	Abundance Ratio P-Value: (SFp) / (S0)	Abundance Ratio P-Value: (SPBS) / (RPBS)	Abundance Ratio P-Value: (RFp) / (RPBS)	Abundance Ratio P-Value: (SFp) / (RPBS)	Abundance Ratio P-Value: (RFp) / (SPBS)	Abundance Ratio P-Value: (SFp) / (SPBS)	Abundance Ratio P-Value: (SFp) / (RFp)	Abundances (Grouped): R0	Abundances (Grouped): S0	Abundances (Grouped): RPBS	Abundances (Grouped): SPBS	Abundances (Grouped): RFp
	TRUE	High	[K].AYFSHWASVAPGSAPVK.[K]	1xTMT6plex [K17]; 1xTMT6plex [N-Term]	1.04991e-05	0.000370905	2	3	3	NP_001118022.1; XP_021413550.1	NP_001118022.1 [42-58]; XP_021413550.1 [42-58]		0	2233.22	0.771	1.213	0.804	0.806	0.93	1.574	1.043	1.046	1.206	0.663	0.664	0.767	1.002	1.156	1.154	0.129512	0.175047	0.353415	0.406134	0.995556	0.0048439	0.573833	0.868919	0.32361	0.0207671	0.157084	0.551148	0.924536	0.518993	0.479088	108.6	83.7	131.8	87.3	87.5
	TRUE	High	[K].FLQQLALGLAEK.[Y]	1xTMT6plex [K12]; 1xTMT6plex [N-Term]	1.33852e-06	0.000370905	1	1	2	NP_001118022.1	NP_001118022.1 [130-141]		0	1789.1	0.213	1.019	0.238	0.237	0.35	4.786	1.118	1.113	1.644	0.234	0.232	0.343	0.995	1.47	1.478	1e-17	0.797365	1.38003e-09	3.85217e-08	0.00639241	1e-17	0.418223	0.695648	0.0346168	1e-17	6.30569e-08	0.00389673	0.915709	0.101617	0.0756231	196.2	41.8	200	46.7	46.5
	TRUE	High	[K].FLQQLALGLAEK.[Y]	1xDeamidated [Q4]; 1xTMT6plex [K12]; 1xTMT6plex [N-Term]	0.0170965	0.000978014	1	1	1	NP_001118022.1	NP_001118022.1 [130-141]		0	1790.08	0.741	0.877	0.676	0.623	0.638	1.183	0.912	0.841	0.861	0.771	0.711	0.727	0.922	0.944	1.023	0.102289	0.390795	0.0552443	0.0818709	0.198669	0.317856	0.655086	0.531057	0.73084	0.198656	0.205471	0.476471	0.701078	0.905611	0.79319	131.8	97.6	115.5	89	82.1
	TRUE	High	[K].LSELHATK.[L]	1xTMT6plex [K8]; 1xTMT6plex [N-Term]	0.0824197	0.00442409	3	4	1	NP_001118022.1; NP_001154036.1; XP_021413550.1	NP_001118022.1 [85-92]; NP_001154036.1 [85-92]; XP_021413550.1 [85-92]		0	1356.83	0.784	1.313	0.639	0.62	0.895	1.674	0.815	0.791	1.142	0.487	0.472	0.682	0.97	1.401	1.444	0.177749	0.040788	0.0352496	0.0826253	0.889571	0.000522946	0.10452	0.408552	0.442113	5.11802e-06	0.00309367	0.343266	0.829965	0.179767	0.0891881	114.2	89.6	150	73	70.8
	TRUE	High	[R].MLVVYPQTK.[AT]	1xTMT6plex [K9]; 1xTMT6plex [N-Term]	0.00823764	0.00054385	4	7	3	NP_001118022.1; XP_021480954.1; NP_001154036.1; XP_021413550.1	NP_001118022.1 [33-41]; XP_021480954.1 [33-41]; NP_001154036.1 [33-41]; XP_021413550.1 [33-41]		0	1536.92	0.561	1.119	0.586	0.562	0.684	1.996	1.045	1.002	1.221	0.523	0.502	0.612	0.959	1.168	1.219	0.000928192	0.427007	0.00535949	0.0130309	0.319549	1.42138e-06	0.553291	0.988985	0.315259	3.33704e-06	0.0114358	0.187911	0.876231	0.44728	0.375912	133	74.6	148.8	77.9	74.7
	TRUE	High	[R].MLVVYPQTK.[AT]	1xDeamidated [Q7]; 1xTMT6plex [K9]; 1xTMT6plex [N-Term]	0.00408857	0.00054385	4	7	1	NP_001118022.1; XP_021480954.1; NP_001154036.1; XP_021413550.1	NP_001118022.1 [33-41]; XP_021480954.1 [33-41]; NP_001154036.1 [33-41]; XP_021413550.1 [33-41]		0	1537.91	0.61	1.176	0.567	0.744	0.751	1.928	0.929	1.22	1.232	0.482	0.633	0.639	1.312	1.325	1.01	0.00394567	0.39347	0.00364556	0.248292	0.516128	4.47271e-06	0.621468	0.456918	0.270013	1.04509e-05	0.111279	0.279003	0.349529	0.203322	0.86541	123.7	75.5	145.5	70.2	92.1
	TRUE	High	[R].MLVVYPQTK.[AT]	1xOxidation [M1]; 1xTMT6plex [K9]; 1xTMT6plex [N-Term]	0.00466263	0.00054385	4	7	3	NP_001118022.1; XP_021480954.1; NP_001154036.1; XP_021413550.1	NP_001118022.1 [33-41]; XP_021480954.1 [33-41]; NP_001154036.1 [33-41]; XP_021413550.1 [33-41]		0	1552.92	0.724	1.159	0.713	0.617	0.697	1.602	0.986	0.853	0.964	0.615	0.532	0.602	0.865	0.978	1.13	0.0690673	0.291811	0.072764	0.0436722	0.378009	0.000548819	0.94664	0.546345	0.987447	0.000305558	0.00551435	0.145742	0.578647	0.994278	0.577542	122.2	88.4	141.6	87.2	75.4
	TRUE	High	[K].TDEIGDQALSR.[M]	1xTMT6plex [N-Term]	2.26767e-05	0.000370905	1	1	5	NP_001118022.1	NP_001118022.1 [22-32]		0	1433.74	0.464	1.03	0.468	0.561	0.553	2.219	1.009	1.21	1.192	0.454	0.545	0.537	1.2	1.182	0.985	1.03798e-05	0.868978	6.12511e-05	0.0194943	0.138756	4.63061e-09	0.892305	0.482806	0.489344	3.69517e-09	0.00572208	0.0714881	0.571126	0.505464	0.991001	147.2	68.3	151.6	68.9	82.6
	TRUE	High	[R].VDPTNFK.[I]	1xTMT6plex [K7]; 1xTMT6plex [N-Term]	0.0879683	0.00453057	4	5	1	NP_001118022.1; XP_021480954.1; NP_001154036.1; XP_021413550.1	NP_001118022.1 [95-101]; XP_021480954.1 [95-101]; NP_001154036.1 [95-101]; XP_021413550.1 [95-101]		0	1278.75	0.468	1.139	0.46	0.504	0.621	2.434	0.984	1.077	1.327	0.404	0.443	0.545	1.094	1.348	1.232	6.22489e-05	0.322343	0.000148139	0.0111236	0.245991	1.10547e-09	0.917379	0.790523	0.244828	1.61486e-09	0.000894727	0.108224	0.820069	0.269594	0.327317	143.1	67	163	65.9	72.1
TRUE	High	Master Protein	XP_021436736.1	alpha-N-acetylgalactosaminide alpha-2,6-sialyltransferase 2-like [Oncorhynchus mykiss]	0.006	3.167	2	1	1	1	456	51.6	9.17	0	1	0	1.288	1.454	1.571	1.217	1.556	1.128	1.22	0.945	1.208	1.081	0.837	1.07	0.774	0.99	1.279	0.131991	0.00110154	0.00952117	0.369068	0.184327	0.368944	0.0537593	0.87343	0.464705	0.619413	0.552826	0.747342	0.301155	0.945768	0.294531	74.2	95.6	107.9
	Checked	Confidence	Annotated Sequence	Modifications	Qvality PEP	Qvality q-value	# Protein Groups	# Proteins	# PSMs	Master Protein Accessions	Positions in Master Proteins	Modifications in Master Proteins	# Missed Cleavages	Theo. MH+ [Da]	Abundance Ratio: (S0) / (R0)	Abundance Ratio: (RPBS) / (R0)	Abundance Ratio: (SPBS) / (R0)	Abundance Ratio: (RFp) / (R0)	Abundance Ratio: (SFp) / (R0)	Abundance Ratio: (RPBS) / (S0)	Abundance Ratio: (SPBS) / (S0)	Abundance Ratio: (RFp) / (S0)	Abundance Ratio: (SFp) / (S0)	Abundance Ratio: (SPBS) / (RPBS)	Abundance Ratio: (RFp) / (RPBS)	Abundance Ratio: (SFp) / (RPBS)	Abundance Ratio: (RFp) / (SPBS)	Abundance Ratio: (SFp) / (SPBS)	Abundance Ratio: (SFp) / (RFp)	Abundance Ratio P-Value: (S0) / (R0)	Abundance Ratio P-Value: (RPBS) / (R0)	Abundance Ratio P-Value: (SPBS) / (R0)	Abundance Ratio P-Value: (RFp) / (R0)	Abundance Ratio P-Value: (SFp) / (R0)	Abundance Ratio P-Value: (RPBS) / (S0)	Abundance Ratio P-Value: (SPBS) / (S0)	Abundance Ratio P-Value: (RFp) / (S0)	Abundance Ratio P-Value: (SFp) / (S0)	Abundance Ratio P-Value: (SPBS) / (RPBS)	Abundance Ratio P-Value: (RFp) / (RPBS)	Abundance Ratio P-Value: (SFp) / (RPBS)	Abundance Ratio P-Value: (RFp) / (SPBS)	Abundance Ratio P-Value: (SFp) / (SPBS)	Abundance Ratio P-Value: (SFp) / (RFp)	Abundances (Grouped): R0	Abundances (Grouped): S0	Abundances (Grouped): RPBS	Abundances (Grouped): SPBS	Abundances (Grouped): RFp
	TRUE	High	[K].AAATHTPVER.[G]	1xTMT6plex [N-Term]	0.0101876	0.000749883	1	1	1	XP_021436736.1	XP_021436736.1 [323-332]		0	1281.71	1.288	1.454	1.571	1.217	1.556	1.128	1.22	0.945	1.208	1.081	0.837	1.07	0.774	0.99	1.279	0.258558	0.060711	0.0358257	0.491762	0.121121	0.475374	0.219419	0.831449	0.359178	0.701353	0.49708	0.654308	0.287382	0.991597	0.233334	74.2	95.6	107.9	116.6	90.3
TRUE	High	Master Protein	XP_021463740.1	aminopeptidase N-like [Oncorhynchus mykiss]	0	12.737	11	4	8	4	330	38.2	7.93	23.02	4	0	1.065	1.018	1.104	0.908	0.77	0.955	1.037	0.852	0.723	1.085	0.892	0.757	0.822	0.697	0.848	0.744423	0.897732	0.555353	0.825827	0.55174	0.7721	0.705847	0.57942	0.323535	0.598907	0.73484	0.512504	0.426317	0.254644	0.402876	102.3	109	104.1
	Checked	Confidence	Annotated Sequence	Modifications	Qvality PEP	Qvality q-value	# Protein Groups	# Proteins	# PSMs	Master Protein Accessions	Positions in Master Proteins	Modifications in Master Proteins	# Missed Cleavages	Theo. MH+ [Da]	Abundance Ratio: (S0) / (R0)	Abundance Ratio: (RPBS) / (R0)	Abundance Ratio: (SPBS) / (R0)	Abundance Ratio: (RFp) / (R0)	Abundance Ratio: (SFp) / (R0)	Abundance Ratio: (RPBS) / (S0)	Abundance Ratio: (SPBS) / (S0)	Abundance Ratio: (RFp) / (S0)	Abundance Ratio: (SFp) / (S0)	Abundance Ratio: (SPBS) / (RPBS)	Abundance Ratio: (RFp) / (RPBS)	Abundance Ratio: (SFp) / (RPBS)	Abundance Ratio: (RFp) / (SPBS)	Abundance Ratio: (SFp) / (SPBS)	Abundance Ratio: (SFp) / (RFp)	Abundance Ratio P-Value: (S0) / (R0)	Abundance Ratio P-Value: (RPBS) / (R0)	Abundance Ratio P-Value: (SPBS) / (R0)	Abundance Ratio P-Value: (RFp) / (R0)	Abundance Ratio P-Value: (SFp) / (R0)	Abundance Ratio P-Value: (RPBS) / (S0)	Abundance Ratio P-Value: (SPBS) / (S0)	Abundance Ratio P-Value: (RFp) / (S0)	Abundance Ratio P-Value: (SFp) / (S0)	Abundance Ratio P-Value: (SPBS) / (RPBS)	Abundance Ratio P-Value: (RFp) / (RPBS)	Abundance Ratio P-Value: (SFp) / (RPBS)	Abundance Ratio P-Value: (RFp) / (SPBS)	Abundance Ratio P-Value: (SFp) / (SPBS)	Abundance Ratio P-Value: (SFp) / (RFp)	Abundances (Grouped): R0	Abundances (Grouped): S0	Abundances (Grouped): RPBS	Abundances (Grouped): SPBS	Abundances (Grouped): RFp
	TRUE	High	[R].AQLVDDAFNLAR.[A]	1xTMT6plex [N-Term]	3.0017e-06	0.000370905	1	3	2	XP_021463740.1	XP_021463740.1 [48-59]		0	1561.85	1.084	0.989	1.121	0.886	0.712	0.912	1.034	0.817	0.656	1.133	0.896	0.719	0.791	0.635	0.803	0.724346	0.868719	0.595223	0.600299	0.387403	0.552946	0.672873	0.452983	0.226488	0.372096	0.687906	0.412911	0.33564	0.160267	0.410855	103.6	112.3	102.5	116.1	91.8
	TRUE	High	[R].FSTEFELK.[Q]	1xTMT6plex [K8]; 1xTMT6plex [N-Term]	0.0144495	0.000749883	1	2	1	XP_021463740.1	XP_021463740.1 [298-305]		0	1458.82	0.951	0.918	0.983	0.799	0.771	0.965	1.034	0.841	0.811	1.071	0.871	0.841	0.813	0.785	0.965	0.754676	0.53645	0.877365	0.343558	0.526919	0.865384	0.685028	0.505817	0.574373	0.666639	0.629702	0.713173	0.39646	0.512159	0.949269	110.7	105.2	101.6	108.8	88.4
	TRUE	High	[R].VLTSDWFR.[E]	1xTMT6plex [N-Term]	0.0272334	0.0011576	1	1	2	XP_021463740.1	XP_021463740.1 [159-166]		0	1252.69	1.204	1.14	1.21	1.072	0.887	0.947	1.005	0.89	0.737	1.062	0.94	0.779	0.886	0.733	0.828	0.341113	0.398869	0.363591	0.81108	0.828336	0.751056	0.88306	0.668392	0.411703	0.673205	0.826605	0.561298	0.569844	0.367642	0.48289	92.1	110.9	105	111.5	98.7
	TRUE	High	[K].VPWLLNR.[Y]	1xTMT6plex [N-Term]	0.0680868	0.00345065	1	1	4	XP_021463740.1	XP_021463740.1 [226-232]		0	1126.69	1.05	1.034	1.115	0.901	0.742	0.985	1.062	0.859	0.707	1.078	0.872	0.717	0.809	0.665	0.823	0.723206	0.796683	0.546362	0.703269	0.487299	0.941495	0.568197	0.57082	0.241421	0.580365	0.540472	0.360681	0.370016	0.212113	0.433142	102.7	107.8	106.2	114.5	92.6
TRUE	Medium	Master Protein	XP_021455361.1	angiopoietin-related protein 3-like [Oncorhynchus mykiss]	0.023	1.966	2	1	1	1	472	53.6	5.8	0	1	0
	Checked	Confidence	Annotated Sequence	Modifications	Qvality PEP	Qvality q-value	# Protein Groups	# Proteins	# PSMs	Master Protein Accessions	Positions in Master Proteins	Modifications in Master Proteins	# Missed Cleavages	Theo. MH+ [Da]	Abundance Ratio: (S0) / (R0)	Abundance Ratio: (RPBS) / (R0)	Abundance Ratio: (SPBS) / (R0)	Abundance Ratio: (RFp) / (R0)	Abundance Ratio: (SFp) / (R0)	Abundance Ratio: (RPBS) / (S0)	Abundance Ratio: (SPBS) / (S0)	Abundance Ratio: (RFp) / (S0)	Abundance Ratio: (SFp) / (S0)	Abundance Ratio: (SPBS) / (RPBS)	Abundance Ratio: (RFp) / (RPBS)	Abundance Ratio: (SFp) / (RPBS)	Abundance Ratio: (RFp) / (SPBS)	Abundance Ratio: (SFp) / (SPBS)	Abundance Ratio: (SFp) / (RFp)	Abundance Ratio P-Value: (S0) / (R0)	Abundance Ratio P-Value: (RPBS) / (R0)	Abundance Ratio P-Value: (SPBS) / (R0)	Abundance Ratio P-Value: (RFp) / (R0)	Abundance Ratio P-Value: (SFp) / (R0)	Abundance Ratio P-Value: (RPBS) / (S0)	Abundance Ratio P-Value: (SPBS) / (S0)	Abundance Ratio P-Value: (RFp) / (S0)	Abundance Ratio P-Value: (SFp) / (S0)	Abundance Ratio P-Value: (SPBS) / (RPBS)	Abundance Ratio P-Value: (RFp) / (RPBS)	Abundance Ratio P-Value: (SFp) / (RPBS)	Abundance Ratio P-Value: (RFp) / (SPBS)	Abundance Ratio P-Value: (SFp) / (SPBS)	Abundance Ratio P-Value: (SFp) / (RFp)	Abundances (Grouped): R0	Abundances (Grouped): S0	Abundances (Grouped): RPBS	Abundances (Grouped): SPBS	Abundances (Grouped): RFp
	TRUE	High	[R].EQHEQLNHQK.[T]	1xTMT6plex [K10]; 1xTMT6plex [N-Term]	0.0676793	0.00345065	1	1	1	XP_021455361.1	XP_021455361.1 [194-203]		0	1748.94
TRUE	High	Master Protein	XP_021431988.1	angiotensinogen [Oncorhynchus mykiss]	0	150.187	49	18	113	18	459	51.5	7.23	314.39	18	0	1.008	0.988	1.06	1.422	1.951	0.98	1.052	1.411	1.936	1.074	1.44	1.976	1.341	1.841	1.372	0.986848	0.893419	0.721042	0.135468	0.0468742	0.912904	0.607891	0.178101	0.0209417	0.653525	0.116135	0.0387099	0.245225	0.0265712	0.170134	80.8	81.4	79.8
	Checked	Confidence	Annotated Sequence	Modifications	Qvality PEP	Qvality q-value	# Protein Groups	# Proteins	# PSMs	Master Protein Accessions	Positions in Master Proteins	Modifications in Master Proteins	# Missed Cleavages	Theo. MH+ [Da]	Abundance Ratio: (S0) / (R0)	Abundance Ratio: (RPBS) / (R0)	Abundance Ratio: (SPBS) / (R0)	Abundance Ratio: (RFp) / (R0)	Abundance Ratio: (SFp) / (R0)	Abundance Ratio: (RPBS) / (S0)	Abundance Ratio: (SPBS) / (S0)	Abundance Ratio: (RFp) / (S0)	Abundance Ratio: (SFp) / (S0)	Abundance Ratio: (SPBS) / (RPBS)	Abundance Ratio: (RFp) / (RPBS)	Abundance Ratio: (SFp) / (RPBS)	Abundance Ratio: (RFp) / (SPBS)	Abundance Ratio: (SFp) / (SPBS)	Abundance Ratio: (SFp) / (RFp)	Abundance Ratio P-Value: (S0) / (R0)	Abundance Ratio P-Value: (RPBS) / (R0)	Abundance Ratio P-Value: (SPBS) / (R0)	Abundance Ratio P-Value: (RFp) / (R0)	Abundance Ratio P-Value: (SFp) / (R0)	Abundance Ratio P-Value: (RPBS) / (S0)	Abundance Ratio P-Value: (SPBS) / (S0)	Abundance Ratio P-Value: (RFp) / (S0)	Abundance Ratio P-Value: (SFp) / (S0)	Abundance Ratio P-Value: (SPBS) / (RPBS)	Abundance Ratio P-Value: (RFp) / (RPBS)	Abundance Ratio P-Value: (SFp) / (RPBS)	Abundance Ratio P-Value: (RFp) / (SPBS)	Abundance Ratio P-Value: (SFp) / (SPBS)	Abundance Ratio P-Value: (SFp) / (RFp)	Abundances (Grouped): R0	Abundances (Grouped): S0	Abundances (Grouped): RPBS	Abundances (Grouped): SPBS	Abundances (Grouped): RFp
	TRUE	High	[R].AVDFSQPQEAETQINNFIQK.[T]	1xTMT6plex [K20]; 1xTMT6plex [N-Term]	0.000645707	0.000370905	1	1	11	XP_021431988.1	XP_021431988.1 [210-229]		0	2765.45	1.093	1.4	1.22	1.055	0.911	1.28	1.115	0.965	0.833	0.871	0.754	0.651	0.865	0.747	0.863	0.750547	0.0874729	0.401747	0.870573	0.883063	0.151648	0.470696	0.892848	0.644053	0.499467	0.295342	0.293884	0.52476	0.312023	0.646011	89.8	98.2	125.7	109.6	94.8
	TRUE	High	[R].AVDFSQPQEAETQINNFIQK.[T]	1xDeamidated [Q/N]; 1xTMT6plex [K20]; 1xTMT6plex [N-Term]	0.018769	0.000978014	1	1	11	XP_021431988.1	XP_021431988.1 [210-229]		0	2766.44
	TRUE	High	[R].DDCVSLVDGHNVLR.[T]	1xCarbamidomethyl [C3]; 1xTMT6plex [N-Term]	0.000123705	0.000370905	1	1	1	XP_021431988.1	XP_021431988.1 [148-161]		0	1827.92	1.193	0.951	0.995	1.125	1.155	0.797	0.834	0.943	0.968	1.047	1.183	1.215	1.13	1.161	1.027	0.389604	0.695074	0.947151	0.680802	0.514237	0.143597	0.203696	0.8488	0.815689	0.836622	0.507602	0.4081	0.656596	0.415926	0.817978	93.5	111.5	88.9	93	105.1
	TRUE	High	[K].DFVQGTQDFSDASYIR.[A]	1xTMT6plex [N-Term]	9.29736e-08	0.000370905	1	1	3	XP_021431988.1	XP_021431988.1 [194-209]		0	2078	1.048	0.88	0.997	1.43	2.155	0.84	0.951	1.365	2.056	1.133	1.626	2.449	1.435	2.161	1.506	0.957068	0.349727	0.971658	0.191514	0.0160841	0.30039	0.834861	0.269304	0.0129912	0.43356	0.0779839	0.00323636	0.244802	0.00667182	0.0597896	79.9	83.7	70.3	79.7	114.3
	TRUE	High	[R].DTDRDDCVSLVDGHNVLR.[T]	1xCarbamidomethyl [C7]; 1xTMT6plex [N-Term]	1.50014e-05	0.000370905	1	1	4	XP_021431988.1	XP_021431988.1 [144-161]		1	2315.12	1.917	1.379	2.066	1.72	3.091	0.719	1.078	0.897	1.613	1.499	1.248	2.242	0.833	1.496	1.797	0.00190448	0.0958814	0.000617392	0.0545085	0.00014949	0.0378106	0.578752	0.695346	0.0454743	0.0253049	0.426272	0.00561876	0.460156	0.0953526	0.00838299	53.7	102.9	74	111	92.4
	TRUE	High	[R].DTDRDDCVSLVDGHNVLR.[T]	1xCarbamidomethyl [C7]; 1xDeamidated [N15]; 1xTMT6plex [N-Term]	0.000249388	0.000370905	1	1	10	XP_021431988.1	XP_021431988.1 [144-161]		1	2316.11	0.861	0.885	0.807	0.999	1.268	1.028	0.937	1.16	1.472	0.912	1.129	1.433	1.237	1.571	1.27	0.391021	0.394189	0.234513	0.983678	0.446579	0.805861	0.560872	0.579385	0.121826	0.477992	0.674463	0.226239	0.495269	0.0879266	0.283502	103.1	88.8	91.2	83.2	103
	TRUE	High	[K].EGFLELSLPK.[F]	1xTMT6plex [K10]; 1xTMT6plex [N-Term]	0.000645707	0.000370905	1	1	5	XP_021431988.1	XP_021431988.1 [348-357]		0	1590.95	0.943	0.761	0.992	1.306	2.012	0.807	1.052	1.385	2.134	1.303	1.717	2.645	1.317	2.029	1.541	0.69513	0.056832	0.912772	0.276827	0.0518573	0.185339	0.63651	0.221687	0.0066876	0.1017	0.0487723	0.00198723	0.36835	0.0166113	0.0573081	85.6	80.7	65.1	84.8	111.7
	TRUE	High	[K].FSMTALTDLR.[S]	1xTMT6plex [N-Term]	0.00487136	0.00054385	1	1	4	XP_021431988.1	XP_021431988.1 [358-367]		0	1383.75	1.02	0.94	1.057	1.493	2.146	0.922	1.036	1.464	2.103	1.124	1.588	2.282	1.413	2.031	1.437	0.960518	0.639485	0.82832	0.108104	0.0404328	0.623823	0.677154	0.14052	0.00673992	0.438675	0.0820231	0.00830335	0.224717	0.0192299	0.109063	78.4	80	73.7	82.8	117
	TRUE	High	[R].KITSLFK.[D]	2xTMT6plex [K1; K7]; 1xTMT6plex [N-Term]	0.0697402	0.00345065	1	1	2	XP_021431988.1	XP_021431988.1 [234-240]		1	1524.01	1.146	1.035	1.109	2.682	1.93	0.904	0.968	2.341	1.685	1.071	2.59	1.864	2.418	1.74	0.72	0.464687	0.704565	0.628748	5.39604e-05	0.0500667	0.565729	0.796672	0.00107035	0.0417772	0.689296	2.88272e-05	0.0435943	0.000756904	0.048686	0.174824	67.4	77.2	69.8	74.8	180.8
	TRUE	High	[K].KPFSVDK.[V]	2xTMT6plex [K1; K7]; 1xTMT6plex [N-Term]	0.0379895	0.00137111	1	1	2	XP_021431988.1	XP_021431988.1 [395-401]		0	1507.95	1.533	1.5	1.527	2.676	2.858	0.979	0.996	1.746	1.864	1.018	1.783	1.905	1.752	1.871	1.068	0.0233305	0.00135575	0.0403765	5.95465e-05	0.00277474	0.923515	0.989318	0.0317258	0.0147892	0.958689	0.0135885	0.0371729	0.0424768	0.022658	0.739782	54.1	82.9	81.1	82.6	144.7
	TRUE	High	[R].SLLFDMAAEIEK.[S]	1xTMT6plex [K12]; 1xTMT6plex [N-Term]	3.9733e-07	0.000370905	1	1	7	XP_021431988.1	XP_021431988.1 [368-379]		0	1825.02	1.025	0.915	1.1	1.542	2.508	0.893	1.073	1.505	2.447	1.202	1.685	2.74	1.402	2.28	1.626	0.899001	0.456595	0.572156	0.0602925	0.00679993	0.34023	0.483906	0.114075	0.00164454	0.156575	0.0215418	0.0013693	0.177144	0.00134285	0.0330374	74.2	76	67.9	81.6	114.4
	TRUE	High	[R].SLLFDMAAEIEK.[S]	1xOxidation [M6]; 1xTMT6plex [K12]; 1xTMT6plex [N-Term]	0.0248183	0.0011576	1	1	2	XP_021431988.1	XP_021431988.1 [368-379]		0	1841.01	0.947	0.95	0.974	1.468	2.071	1.003	1.029	1.55	2.186	1.025	1.545	2.18	1.507	2.126	1.411	0.629723	0.618859	0.838499	0.132451	0.0186445	0.948589	0.682393	0.115931	0.00281567	0.845688	0.0954474	0.0105607	0.171439	0.00386556	0.130711	81	76.7	76.9	78.9	118.9
	TRUE	High	[K].SLLGSDAEFER.[L]	1xTMT6plex [N-Term]	3.53689e-05	0.000370905	1	1	2	XP_021431988.1	XP_021431988.1 [380-390]		0	1452.75	1.014	0.856	0.965	1.51	2.366	0.844	0.952	1.489	2.334	1.128	1.765	2.765	1.565	2.452	1.567	0.975941	0.272401	0.892516	0.0972921	0.00912621	0.293747	0.875218	0.160222	0.000534755	0.411061	0.0392533	0.00169394	0.107724	0.000798307	0.0611844	77.8	78.9	66.6	75.1	117.5
	TRUE	High	[K].TAIPYQQLLGLNR.[D]	1xTMT6plex [N-Term]	2.05152e-05	0.000370905	1	1	6	XP_021431988.1	XP_021431988.1 [131-143]		0	1716	1.134	1.277	1.247	1.366	1.674	1.126	1.099	1.205	1.476	0.976	1.07	1.31	1.096	1.342	1.225	0.542783	0.0685505	0.258884	0.204657	0.16114	0.366786	0.361445	0.465891	0.162602	0.833888	0.808085	0.349416	0.784183	0.279296	0.357793	77.9	88.4	99.6	97.2	106.5
	TRUE	High	[R].TAVLAELLNSLGLR.[M]	1xTMT6plex [N-Term]	4.18283e-06	0.000370905	1	1	9	XP_021431988.1	XP_021431988.1 [82-95]		0	1699.03	1.033	1.081	1.082	1.329	1.633	1.047	1.048	1.287	1.581	1.001	1.229	1.51	1.228	1.508	1.229	0.904968	0.550228	0.695877	0.222693	0.168768	0.701444	0.671271	0.326556	0.0997855	0.986593	0.363783	0.170163	0.477741	0.168898	0.35145	83.8	86.6	90.6	90.7	111.4
	TRUE	High	[R].TAVLAELLNSLGLR.[M]	1xDeamidated [N9]; 1xTMT6plex [N-Term]	6.3147e-07	0.000370905	1	1	4	XP_021431988.1	XP_021431988.1 [82-95]		0	1700.02	1.079	1.038	1.175	1.217	1.777	0.963	1.09	1.128	1.647	1.132	1.172	1.711	1.035	1.511	1.46	0.752873	0.696299	0.433982	0.413277	0.0666771	0.886965	0.331359	0.645113	0.0865534	0.484576	0.480417	0.101194	0.943192	0.143784	0.109635	82.4	88.8	85.5	96.8	100.2
	TRUE	High	[K].TEVTKPLETVPLTPLNNDSVVPDTR.[D]	1xTMT6plex [K5]; 1xTMT6plex [N-Term]	0.000432603	0.000370905	1	1	1	XP_021431988.1	XP_021431988.1 [42-66]		0	3193.77	1.363	1.025	1.314	2.212	6.672	0.752	0.964	1.623	4.894	1.282	2.158	6.509	1.684	5.078	3.016	0.178271	0.95945	0.242834	0.00406722	6.24193e-10	0.18648	0.885316	0.0862841	2.84652e-10	0.277769	0.00708355	1.35961e-09	0.0550664	2.31955e-10	1.08034e-06	44.2	60.2	45.3	58	97.7
	TRUE	High	[R].TLQDINSLVDGPK.[D]	1xTMT6plex [K13]; 1xTMT6plex [N-Term]	5.04047e-07	0.000370905	1	1	8	XP_021431988.1	XP_021431988.1 [162-174]		0	1858.07	0.921	0.931	1	1.031	1.949	1.011	1.086	1.119	2.116	1.074	1.108	2.093	1.031	1.949	1.89	0.616748	0.545444	0.980913	0.878098	0.0466007	0.93355	0.418814	0.654358	0.00694724	0.60729	0.668582	0.0175847	0.986375	0.0253187	0.00551397	87.8	80.9	81.8	87.8	90.6
	TRUE	High	[R].TLQDINSLVDGPK.[D]	1xDeamidated [Q/N]; 1xTMT6plex [K13]; 1xTMT6plex [N-Term]	0.00179025	0.00054385	1	1	5	XP_021431988.1	XP_021431988.1 [162-174]		0	1859.05	0.977	1.067	1.156	0.864	0.958	1.092	1.183	0.885	0.981	1.084	0.81	0.898	0.748	0.829	1.108	0.864325	0.658081	0.483843	0.593821	0.994606	0.506336	0.0960401	0.649201	0.906469	0.578837	0.415064	0.860623	0.292967	0.62667	0.610885	99.6	97.3	106.3	115.2	86.1
	TRUE	High	[K].TQDEGVPLK.[F]	1xTMT6plex [K9]; 1xTMT6plex [N-Term]	0.000969755	0.00054385	1	1	4	XP_021431988.1	XP_021431988.1 [421-429]		0	1444.84	0.523	0.874	0.698	1.155	1.86	1.671	1.335	2.208	3.557	0.799	1.322	2.129	1.654	2.664	1.611	0.000243533	0.298959	0.0538595	0.5652	0.096652	0.000473527	0.00670826	0.00352676	8.27561e-06	0.0989561	0.239257	0.0152664	0.0847743	0.001345	0.0365113	98.2	51.4	85.8	68.6	113.4
	TRUE	High	[K].TQDEGVPLK.[F]	1xDeamidated [Q2]; 1xTMT6plex [K9]; 1xTMT6plex [N-Term]	0.000691718	0.000370905	1	1	1	XP_021431988.1	XP_021431988.1 [421-429]		0	1445.83	0.675	0.963	0.76	1.303	2.032	1.427	1.125	1.929	3.01	0.789	1.352	2.11	1.714	2.674	1.56	0.0179672	0.713614	0.169761	0.29383	0.0196701	0.0107509	0.308047	0.0205744	4.91959e-05	0.135396	0.249442	0.0143719	0.0720647	0.000421543	0.0546417	89.1	60.2	85.8	67.7	116.1
	TRUE	High	[K].TTMQEFK.[V]	1xTMT6plex [K7]; 1xTMT6plex [N-Term]	0.0379895	0.00137111	1	1	3	XP_021431988.1	XP_021431988.1 [269-275]		0	1342.74	1.062	0.975	1.103	1.486	1.943	0.919	1.039	1.4	1.831	1.131	1.524	1.992	1.347	1.761	1.307	0.711008	0.866334	0.605231	0.0849318	0.0475507	0.526992	0.730207	0.192095	0.0390353	0.369188	0.0775633	0.026286	0.282515	0.0541232	0.231028	79.3	84.1	77.3	87.5	117.8
	TRUE	High	[K].TTMQEFK.[V]	1xDeamidated [Q4]; 1xTMT6plex [K7]; 1xTMT6plex [N-Term]	0.0771997	0.00442409	1	1	1	XP_021431988.1	XP_021431988.1 [269-275]		0	1343.73	1.132	1	1.102	1.462	1.921	0.883	0.973	1.291	1.697	1.102	1.462	1.922	1.327	1.744	1.314	0.545806	0.912739	0.632171	0.147066	0.0459229	0.495558	0.866771	0.350366	0.0387291	0.583382	0.192521	0.0356553	0.358877	0.0410366	0.222077	78.8	89.2	78.8	86.8	115.1
	TRUE	High	[K].VDATTTVMVPLMTHTGTYK.[Y]	1xTMT6plex [K19]; 1xTMT6plex [N-Term]	2.36925e-05	0.000370905	1	1	2	XP_021431988.1	XP_021431988.1 [276-294]		0	2524.36	1.314	1.089	1.272	1.446	1.879	0.828	0.968	1.101	1.43	1.168	1.329	1.726	1.137	1.477	1.299	0.117319	0.594861	0.272882	0.133489	0.0532815	0.224673	0.894793	0.732272	0.104702	0.296259	0.22469	0.0769194	0.665807	0.116651	0.249854	75	98.6	81.6	95.4	108.5
	TRUE	High	[K].VMFEMSEGGSETQDK.[T]	1xTMT6plex [K15]; 1xTMT6plex [N-Term]	3.28864e-08	0.000370905	1	1	5	XP_021431988.1	XP_021431988.1 [406-420]		0	2133.02	0.947	0.829	1.048	1.517	2.42	0.875	1.107	1.602	2.556	1.265	1.831	2.921	1.448	2.309	1.595	0.722402	0.197009	0.854953	0.0900441	0.0167423	0.40438	0.279488	0.068794	0.00087355	0.102886	0.011853	0.000682229	0.193776	0.00487054	0.0403584	77.3	73.2	64.1	81	117.3
TRUE	High	Master Protein	XP_021416129.1	antithrombin-III-like [Oncorhynchus mykiss]	0	72.659	38	17	50	7	452	51.4	7.68	164.03	17	0	1.057	1.206	1.293	0.918	0.987	1.141	1.224	0.869	0.934	1.072	0.762	0.819	0.71	0.763	1.075	0.782246	0.105266	0.137486	0.859946	0.924642	0.328436	0.0501298	0.630525	0.897009	0.658726	0.3318	0.665706	0.167594	0.409079	0.80187	92.9	98.1	112
	Checked	Confidence	Annotated Sequence	Modifications	Qvality PEP	Qvality q-value	# Protein Groups	# Proteins	# PSMs	Master Protein Accessions	Positions in Master Proteins	Modifications in Master Proteins	# Missed Cleavages	Theo. MH+ [Da]	Abundance Ratio: (S0) / (R0)	Abundance Ratio: (RPBS) / (R0)	Abundance Ratio: (SPBS) / (R0)	Abundance Ratio: (RFp) / (R0)	Abundance Ratio: (SFp) / (R0)	Abundance Ratio: (RPBS) / (S0)	Abundance Ratio: (SPBS) / (S0)	Abundance Ratio: (RFp) / (S0)	Abundance Ratio: (SFp) / (S0)	Abundance Ratio: (SPBS) / (RPBS)	Abundance Ratio: (RFp) / (RPBS)	Abundance Ratio: (SFp) / (RPBS)	Abundance Ratio: (RFp) / (SPBS)	Abundance Ratio: (SFp) / (SPBS)	Abundance Ratio: (SFp) / (RFp)	Abundance Ratio P-Value: (S0) / (R0)	Abundance Ratio P-Value: (RPBS) / (R0)	Abundance Ratio P-Value: (SPBS) / (R0)	Abundance Ratio P-Value: (RFp) / (R0)	Abundance Ratio P-Value: (SFp) / (R0)	Abundance Ratio P-Value: (RPBS) / (S0)	Abundance Ratio P-Value: (SPBS) / (S0)	Abundance Ratio P-Value: (RFp) / (S0)	Abundance Ratio P-Value: (SFp) / (S0)	Abundance Ratio P-Value: (SPBS) / (RPBS)	Abundance Ratio P-Value: (RFp) / (RPBS)	Abundance Ratio P-Value: (SFp) / (RPBS)	Abundance Ratio P-Value: (RFp) / (SPBS)	Abundance Ratio P-Value: (SFp) / (SPBS)	Abundance Ratio P-Value: (SFp) / (RFp)	Abundances (Grouped): R0	Abundances (Grouped): S0	Abundances (Grouped): RPBS	Abundances (Grouped): SPBS	Abundances (Grouped): RFp
	TRUE	High	[K].ADFYVSK.[S]	1xTMT6plex [K7]; 1xTMT6plex [N-Term]	0.0396569	0.00137111	2	3	4	XP_021459112.1; XP_021416129.1	XP_021459112.1 [297-303]; XP_021416129.1 [256-262]		0	1287.73	0.969	1.078	1.166	0.761	0.814	1.112	1.203	0.785	0.84	1.081	0.705	0.755	0.652	0.698	1.071	0.883241	0.590483	0.394142	0.270292	0.657439	0.386985	0.0757195	0.361701	0.60117	0.567793	0.0974921	0.4494	0.0849397	0.277746	0.731329	103.6	100.5	111.8	120.9	78.8
	TRUE	High	[K].DVPLEPR.[C]	1xTMT6plex [N-Term]	0.134363	0.00708546	1	1	1	XP_021416129.1	XP_021416129.1 [33-39]		0	1054.61	1.08	1.076	1.249	0.91	1.024	0.996	1.156	0.842	0.948	1.161	0.846	0.952	0.729	0.82	1.125	0.841414	0.805629	0.331756	0.685851	0.817549	0.971918	0.145039	0.554601	0.917116	0.320512	0.588463	0.941702	0.234111	0.554304	0.55004	94.7	102.2	101.8	118.2	86.1
	TRUE	High	[R].ELFVANKPFLLLIR.[E]	1xTMT6plex [K7]; 1xTMT6plex [N-Term]	0.12548	0.00615504	1	1	1	XP_021416129.1	XP_021416129.1 [420-433]		0	2131.34	1.109	1.291	1.34	0.98	1.153	1.165	1.208	0.884	1.04	1.037	0.759	0.893	0.732	0.86	1.176	0.613333	0.109528	0.127083	0.904022	0.512131	0.268024	0.119584	0.667087	0.624446	0.828029	0.295991	0.920826	0.250125	0.713319	0.404946	87.3	96.8	112.7	117	85.6
	TRUE	High	[R].ESTINTMVFTGR.[V]	1xTMT6plex [N-Term]	1.29085e-05	0.000370905	2	3	4	XP_021459112.1; XP_021416129.1	XP_021459112.1 [475-486]; XP_021416129.1 [434-445]		0	1584.83	1.036	1.225	1.266	1.019	1.139	1.183	1.222	0.983	1.099	1.033	0.832	0.93	0.805	0.9	1.118	0.856867	0.144515	0.198902	0.919102	0.675613	0.142461	0.0564631	0.961928	0.661315	0.79133	0.388236	0.905659	0.350484	0.770817	0.597454	89.8	93	110	113.6	91.4
	TRUE	High	[R].FALSLFK.[Q]	1xTMT6plex [K7]; 1xTMT6plex [N-Term]	0.147888	0.00799535	2	3	3	XP_021459112.1; XP_021416129.1	XP_021459112.1 [118-124]; XP_021416129.1 [77-83]		0	1283.81	1.033	1.229	1.345	0.96	0.905	1.19	1.302	0.93	0.877	1.094	0.782	0.737	0.714	0.673	0.943	0.799892	0.120977	0.0916739	0.925558	0.855315	0.169665	0.00952549	0.793886	0.722574	0.467228	0.323062	0.405504	0.154546	0.207776	0.840392	92.7	95.7	113.9	124.7	89
	TRUE	High	[R].IEDSFSLK.[E]	1xTMT6plex [K8]; 1xTMT6plex [N-Term]	0.00855244	0.000749883	2	3	4	XP_021459112.1; XP_021416129.1	XP_021459112.1 [386-393]; XP_021416129.1 [345-352]		0	1396.81	1.368	1.34	1.486	1.315	1.088	0.98	1.086	0.961	0.796	1.108	0.981	0.812	0.886	0.733	0.827	0.0203285	0.00348964	0.0223665	0.224706	0.739278	0.840134	0.465509	0.89314	0.499919	0.424312	0.879892	0.593821	0.6472	0.314575	0.447431	79	108	105.8	117.3	103.9
	TRUE	High	[K].LQAMGLEDLFSPK.[D]	1xTMT6plex [K13]; 1xTMT6plex [N-Term]	4.07406e-07	0.000370905	1	1	3	XP_021416129.1	XP_021416129.1 [355-367]		0	1907.07	1.103	1.228	1.345	0.898	0.969	1.113	1.219	0.814	0.879	1.095	0.731	0.789	0.668	0.721	1.079	0.620317	0.186751	0.135787	0.664804	0.967239	0.424412	0.0452826	0.434485	0.778309	0.511025	0.240299	0.5839	0.109741	0.30757	0.705707	91.7	101.2	112.6	123.3	82.3
	TRUE	High	[R].IQNTLPK.[D]	1xTMT6plex [K7]; 1xTMT6plex [N-Term]	0.134363	0.00708546	1	1	2	XP_021416129.1	XP_021416129.1 [217-223]		0	1271.81	1.001	1.161	1.284	0.974	0.996	1.16	1.283	0.974	0.996	1.106	0.839	0.858	0.759	0.776	1.023	0.943537	0.296851	0.231854	0.89615	0.911527	0.276709	0.0160996	0.930605	0.902432	0.472997	0.463462	0.716679	0.250519	0.388233	0.884606	93.5	93.6	108.5	120.1	91.1
	TRUE	High	[K].QIMNVFEFDTIK.[E]	1xTMT6plex [K12]; 1xTMT6plex [N-Term]	1.18099e-06	0.000370905	2	3	7	XP_021459112.1; XP_021416129.1	XP_021459112.1 [161-172]; XP_021416129.1 [120-131]		0	1943.07	1.116	1.205	1.358	0.783	0.935	1.079	1.217	0.702	0.838	1.127	0.65	0.776	0.577	0.689	1.194	0.467087	0.16613	0.0822373	0.31822	0.92062	0.580254	0.0531731	0.180734	0.606747	0.327235	0.0631307	0.502108	0.0228825	0.222929	0.418691	93.8	104.7	113	127.4	73.5
	TRUE	High	[K].QIMNVFEFDTIK.[E]	1xOxidation [M3]; 1xTMT6plex [K12]; 1xTMT6plex [N-Term]	0.164371	0.00939615	2	3	1	XP_021459112.1; XP_021416129.1	XP_021459112.1 [161-172]; XP_021416129.1 [120-131]		0	1959.07	0.941	1.009	0.95	0.886	0.846	1.072	1.01	0.942	0.899	0.942	0.878	0.839	0.932	0.89	0.955	0.708424	0.978883	0.794064	0.623714	0.692038	0.646262	0.907171	0.817182	0.830966	0.750827	0.57706	0.765867	0.722713	0.694317	0.949277	106.5	100.2	107.5	101.2	94.4
	TRUE	High	[K].TCPVSMMYQETK.[F]	1xCarbamidomethyl [C2]; 1xTMT6plex [K12]; 1xTMT6plex [N-Term]	0.00882392	0.000749883	2	3	2	XP_021459112.1; XP_021416129.1	XP_021459112.1 [306-317]; XP_021416129.1 [265-276]		0	1932.96	1.031	0.992	0.991	1.38	0.892	0.963	0.961	1.339	0.865	0.998	1.39	0.899	1.393	0.9	0.646	0.978115	0.888604	0.917225	0.235214	0.898648	0.882548	0.896091	0.302881	0.844819	0.998118	0.222529	0.932914	0.293326	0.848915	0.0889395	95.5	98.4	94.7	94.6	131.7
	TRUE	High	[K].TSDQVHFFFAK.[L]	1xTMT6plex [K11]; 1xTMT6plex [N-Term]	0.000888429	0.00054385	2	3	1	XP_021459112.1; XP_021416129.1	XP_021459112.1 [175-185]; XP_021416129.1 [134-144]		0	1784.97	1.277	1.249	1.242	1.055	1.043	0.979	0.973	0.826	0.817	0.994	0.844	0.834	0.85	0.84	0.988	0.214668	0.161356	0.263032	0.872841	0.73153	0.963129	0.933471	0.519272	0.684878	0.963437	0.561678	0.762034	0.542491	0.657205	0.928928	87.4	111.6	109.2	108.5	92.2
	TRUE	High	[K].TTELISANR.[L]	1xTMT6plex [N-Term]	0.00139393	0.00054385	2	3	2	XP_021459112.1; XP_021416129.1	XP_021459112.1 [197-205]; XP_021416129.1 [156-164]		0	1233.7	1.062	1.271	1.348	0.922	0.878	1.197	1.269	0.869	0.827	1.061	0.726	0.691	0.684	0.651	0.952	0.757426	0.0502889	0.160233	0.815176	0.865855	0.199865	0.0156646	0.610067	0.581673	0.779282	0.240964	0.350892	0.180817	0.148585	0.921049	92.6	98.3	117.7	124.8	85.4
	TRUE	High	[K].VPENTNPR.[V]	1xTMT6plex [N-Term]	0.0184221	0.000978014	2	3	4	XP_021459112.1; XP_021416129.1	XP_021459112.1 [100-107]; XP_021416129.1 [59-66]		0	1155.63	1.137	1.163	1.341	0.839	1.022	1.022	1.179	0.738	0.899	1.153	0.722	0.879	0.626	0.763	1.218	0.524522	0.282119	0.12331	0.459671	0.869458	0.842023	0.115645	0.251566	0.778542	0.282878	0.116872	0.772223	0.0586793	0.429294	0.370523	92.3	104.9	107.3	123.7	77.4
	TRUE	High	[K].VPENTNPR.[V]	1xDeamidated [N4]; 1xTMT6plex [N-Term]	0.0933118	0.00453057	2	3	2	XP_021459112.1; XP_021416129.1	XP_021459112.1 [100-107]; XP_021416129.1 [59-66]		0	1156.62	1.357	1.296	1.306	0.997	1.086	0.955	0.963	0.735	0.8	1.008	0.769	0.838	0.764	0.831	1.089	0.0824329	0.0866851	0.249469	0.999521	0.664974	0.787901	0.862898	0.277499	0.523621	0.913007	0.369929	0.742094	0.270549	0.609477	0.641501	85.2	115.6	110.4	111.3	85
	TRUE	High	[K].VQVLELPYR.[G]	1xTMT6plex [N-Term]	0.103087	0.00508239	1	1	1	XP_021416129.1	XP_021416129.1 [287-295]		0	1345.8	1.02	1.176	0.982	0.982	0.928	1.152	0.962	0.962	0.909	0.835	0.835	0.789	1	0.945	0.945	0.936018	0.324879	0.936528	0.956592	0.999221	0.35557	0.868428	0.892651	0.921446	0.342587	0.566871	0.620613	0.894089	0.915863	0.90347	98.6	100.6	115.9	96.8	96.8
	TRUE	High	[R].VWELSKANSR.[F]	1xTMT6plex [K6]; 1xTMT6plex [N-Term]	0.126923	0.00634898	2	3	1	XP_021459112.1; XP_021416129.1	XP_021459112.1 [108-117]; XP_021416129.1 [67-76]		1	1647.96	1.102	1.04	1.197	1.025	1.035	0.944	1.086	0.931	0.939	1.15	0.985	0.995	0.857	0.865	1.009	0.609973	0.858553	0.429985	0.915848	0.76146	0.649066	0.40301	0.803112	0.999515	0.331108	0.98751	0.847075	0.50612	0.710968	0.878286	93.8	103.3	97.6	112.2	96.1
TRUE	High	Master Protein	XP_021459112.1	antithrombin-III-like isoform X1 [Oncorhynchus mykiss]	0	82.661	40	18	63	8	493	56.2	8.44	205.62	18	12	1.107	1.208	1.333	0.941	0.966	1.091	1.204	0.85	0.872	1.103	0.779	0.799	0.706	0.724	1.026	0.571136	0.101606	0.0973278	0.933151	0.973217	0.510324	0.0713614	0.571579	0.71939	0.522471	0.378005	0.61712	0.160142	0.314117	0.969054	91.5	101.4	110.6
	Checked	Confidence	Annotated Sequence	Modifications	Qvality PEP	Qvality q-value	# Protein Groups	# Proteins	# PSMs	Master Protein Accessions	Positions in Master Proteins	Modifications in Master Proteins	# Missed Cleavages	Theo. MH+ [Da]	Abundance Ratio: (S0) / (R0)	Abundance Ratio: (RPBS) / (R0)	Abundance Ratio: (SPBS) / (R0)	Abundance Ratio: (RFp) / (R0)	Abundance Ratio: (SFp) / (R0)	Abundance Ratio: (RPBS) / (S0)	Abundance Ratio: (SPBS) / (S0)	Abundance Ratio: (RFp) / (S0)	Abundance Ratio: (SFp) / (S0)	Abundance Ratio: (SPBS) / (RPBS)	Abundance Ratio: (RFp) / (RPBS)	Abundance Ratio: (SFp) / (RPBS)	Abundance Ratio: (RFp) / (SPBS)	Abundance Ratio: (SFp) / (SPBS)	Abundance Ratio: (SFp) / (RFp)	Abundance Ratio P-Value: (S0) / (R0)	Abundance Ratio P-Value: (RPBS) / (R0)	Abundance Ratio P-Value: (SPBS) / (R0)	Abundance Ratio P-Value: (RFp) / (R0)	Abundance Ratio P-Value: (SFp) / (R0)	Abundance Ratio P-Value: (RPBS) / (S0)	Abundance Ratio P-Value: (SPBS) / (S0)	Abundance Ratio P-Value: (RFp) / (S0)	Abundance Ratio P-Value: (SFp) / (S0)	Abundance Ratio P-Value: (SPBS) / (RPBS)	Abundance Ratio P-Value: (RFp) / (RPBS)	Abundance Ratio P-Value: (SFp) / (RPBS)	Abundance Ratio P-Value: (RFp) / (SPBS)	Abundance Ratio P-Value: (SFp) / (SPBS)	Abundance Ratio P-Value: (SFp) / (RFp)	Abundances (Grouped): R0	Abundances (Grouped): S0	Abundances (Grouped): RPBS	Abundances (Grouped): SPBS	Abundances (Grouped): RFp
	TRUE	High	[K].ADFYVSK.[S]	1xTMT6plex [K7]; 1xTMT6plex [N-Term]	0.0396569	0.00137111	2	3	4	XP_021459112.1; XP_021416129.1	XP_021459112.1 [297-303]; XP_021416129.1 [256-262]		0	1287.73	0.969	1.078	1.166	0.761	0.814	1.112	1.203	0.785	0.84	1.081	0.705	0.755	0.652	0.698	1.071	0.883241	0.590483	0.394142	0.270292	0.657439	0.386985	0.0757195	0.361701	0.60117	0.567793	0.0974921	0.4494	0.0849397	0.277746	0.731329	103.6	100.5	111.8	120.9	78.8
	TRUE	High	[K].DFCHVKPK.[D]	1xCarbamidomethyl [C3]; 2xTMT6plex [K6; K8]; 1xTMT6plex [N-Term]	0.0771997	0.00442409	1	2	6	XP_021459112.1	XP_021459112.1 [66-73]		0	1718	0.979	1.059	1.238	0.698	0.84	1.082	1.264	0.713	0.858	1.169	0.659	0.793	0.564	0.678	1.203	0.867985	0.534241	0.237121	0.151602	0.686157	0.47966	0.0193519	0.201161	0.645063	0.200872	0.05132	0.544579	0.0255998	0.219801	0.39982	103.2	101.1	109.3	127.7	72.1
	TRUE	High	[K].EQLQAMGLEDLFSPR.[D]	1xTMT6plex [N-Term]	9.97321e-07	0.000370905	1	2	6	XP_021459112.1	XP_021459112.1 [394-408]		0	1963.02	1.131	1.223	1.34	0.992	0.872	1.081	1.184	0.877	0.77	1.095	0.811	0.713	0.741	0.651	0.878	0.567128	0.0972038	0.158323	0.969943	0.859552	0.533784	0.0843105	0.635543	0.408475	0.630636	0.442699	0.401122	0.304037	0.136443	0.667019	91.5	103.5	111.9	122.6	90.8
	TRUE	High	[R].ESTINTMVFTGR.[V]	1xTMT6plex [N-Term]	1.29085e-05	0.000370905	2	3	4	XP_021459112.1; XP_021416129.1	XP_021459112.1 [475-486]; XP_021416129.1 [434-445]		0	1584.83	1.036	1.225	1.266	1.019	1.139	1.183	1.222	0.983	1.099	1.033	0.832	0.93	0.805	0.9	1.118	0.856867	0.144515	0.198902	0.919102	0.675613	0.142461	0.0564631	0.961928	0.661315	0.79133	0.388236	0.905659	0.350484	0.770817	0.597454	89.8	93	110	113.6	91.4
	TRUE	High	[R].FALSLFK.[Q]	1xTMT6plex [K7]; 1xTMT6plex [N-Term]	0.147888	0.00799535	2	3	3	XP_021459112.1; XP_021416129.1	XP_021459112.1 [118-124]; XP_021416129.1 [77-83]		0	1283.81	1.033	1.229	1.345	0.96	0.905	1.19	1.302	0.93	0.877	1.094	0.782	0.737	0.714	0.673	0.943	0.799892	0.120977	0.0916739	0.925558	0.855315	0.169665	0.00952549	0.793886	0.722574	0.467228	0.323062	0.405504	0.154546	0.207776	0.840392	92.7	95.7	113.9	124.7	89
	TRUE	High	[R].GEGITMVLILPLK.[G]	1xTMT6plex [K13]; 1xTMT6plex [N-Term]	0.0660722	0.00345065	1	2	1	XP_021459112.1	XP_021459112.1 [337-349]		0	1842.15
	TRUE	High	[K].GTPLSEVEENLDLK.[K]	1xTMT6plex [K14]; 1xTMT6plex [N-Term]	8.01073e-07	0.000370905	1	2	7	XP_021459112.1	XP_021459112.1 [350-363]		0	2002.11	1.331	1.329	1.763	0.919	1.124	0.999	1.324	0.691	0.844	1.326	0.692	0.846	0.522	0.638	1.223	0.08298	0.0196291	0.00279983	0.780842	0.6897	0.999417	0.00531874	0.161302	0.60483	0.0178289	0.115852	0.682215	0.0110885	0.147788	0.362224	80.4	107	106.8	141.6	73.9
	TRUE	High	[R].IEDSFSLK.[E]	1xTMT6plex [K8]; 1xTMT6plex [N-Term]	0.00855244	0.000749883	2	3	4	XP_021459112.1; XP_021416129.1	XP_021459112.1 [386-393]; XP_021416129.1 [345-352]		0	1396.81	1.368	1.34	1.486	1.315	1.088	0.98	1.086	0.961	0.796	1.108	0.981	0.812	0.886	0.733	0.827	0.0203285	0.00348964	0.0223665	0.224706	0.739278	0.840134	0.465509	0.89314	0.499919	0.424312	0.879892	0.593821	0.6472	0.314575	0.447431	79	108	105.8	117.3	103.9
	TRUE	High	[K].LTGWLDNMR.[E]	1xTMT6plex [N-Term]	0.00185872	0.00054385	1	2	3	XP_021459112.1	XP_021459112.1 [365-373]		0	1334.71	0.861	1.332	1.192	0.993	0.909	1.546	1.385	1.153	1.056	0.895	0.746	0.683	0.833	0.763	0.916	0.389298	0.0322371	0.32824	0.99917	0.877135	0.000152729	0.00130711	0.575004	0.745173	0.428012	0.238109	0.286721	0.410534	0.435171	0.74544	95.4	82.2	127.1	113.8	94.7
	TRUE	High	[K].QIMNVFEFDTIK.[E]	1xTMT6plex [K12]; 1xTMT6plex [N-Term]	1.18099e-06	0.000370905	2	3	7	XP_021459112.1; XP_021416129.1	XP_021459112.1 [161-172]; XP_021416129.1 [120-131]		0	1943.07	1.116	1.205	1.358	0.783	0.935	1.079	1.217	0.702	0.838	1.127	0.65	0.776	0.577	0.689	1.194	0.467087	0.16613	0.0822373	0.31822	0.92062	0.580254	0.0531731	0.180734	0.606747	0.327235	0.0631307	0.502108	0.0228825	0.222929	0.418691	93.8	104.7	113	127.4	73.5
	TRUE	High	[K].QIMNVFEFDTIK.[E]	1xOxidation [M3]; 1xTMT6plex [K12]; 1xTMT6plex [N-Term]	0.164371	0.00939615	2	3	1	XP_021459112.1; XP_021416129.1	XP_021459112.1 [161-172]; XP_021416129.1 [120-131]		0	1959.07	0.941	1.009	0.95	0.886	0.846	1.072	1.01	0.942	0.899	0.942	0.878	0.839	0.932	0.89	0.955	0.708424	0.978883	0.794064	0.623714	0.692038	0.646262	0.907171	0.817182	0.830966	0.750827	0.57706	0.765867	0.722713	0.694317	0.949277	106.5	100.2	107.5	101.2	94.4
	TRUE	High	[R].SINLNQEVFMANRPFLLLIR.[E]	1xTMT6plex [N-Term]	0.000569745	0.000370905	1	2	1	XP_021459112.1	XP_021459112.1 [455-474]		0	2617.48	1.111	1.083	1.031	0.839	0.657	0.974	0.928	0.755	0.591	0.952	0.775	0.606	0.813	0.637	0.783	0.652868	0.701132	0.920752	0.492928	0.241728	0.903315	0.649229	0.296761	0.0688096	0.792337	0.287432	0.20211	0.380738	0.0930269	0.376353	104.9	116.6	113.6	108.1	88
	TRUE	High	[R].SPEDEALTADAKPEK.[V]	2xTMT6plex [K12; K15]; 1xTMT6plex [N-Term]	0.00295309	0.00054385	1	2	3	XP_021459112.1	XP_021459112.1 [85-99]		0	2288.26	1.248	0.986	1.23	0.932	1.12	0.79	0.986	0.747	0.897	1.248	0.945	1.136	0.757	0.91	1.202	0.296054	0.852366	0.330418	0.747295	0.622871	0.128951	0.907213	0.313267	0.902901	0.171827	0.859751	0.548704	0.311699	0.830019	0.382871	92.1	114.9	90.8	113.3	85.8
	TRUE	High	[K].TCPVSMMYQETK.[F]	1xCarbamidomethyl [C2]; 1xTMT6plex [K12]; 1xTMT6plex [N-Term]	0.00882392	0.000749883	2	3	2	XP_021459112.1; XP_021416129.1	XP_021459112.1 [306-317]; XP_021416129.1 [265-276]		0	1932.96	1.031	0.992	0.991	1.38	0.892	0.963	0.961	1.339	0.865	0.998	1.39	0.899	1.393	0.9	0.646	0.978115	0.888604	0.917225	0.235214	0.898648	0.882548	0.896091	0.302881	0.844819	0.998118	0.222529	0.932914	0.293326	0.848915	0.0889395	95.5	98.4	94.7	94.6	131.7
	TRUE	High	[K].TSDQVHFFFAK.[L]	1xTMT6plex [K11]; 1xTMT6plex [N-Term]	0.000888429	0.00054385	2	3	1	XP_021459112.1; XP_021416129.1	XP_021459112.1 [175-185]; XP_021416129.1 [134-144]		0	1784.97	1.277	1.249	1.242	1.055	1.043	0.979	0.973	0.826	0.817	0.994	0.844	0.834	0.85	0.84	0.988	0.214668	0.161356	0.263032	0.872841	0.73153	0.963129	0.933471	0.519272	0.684878	0.963437	0.561678	0.762034	0.542491	0.657205	0.928928	87.4	111.6	109.2	108.5	92.2
	TRUE	High	[K].TTELISANR.[L]	1xTMT6plex [N-Term]	0.00139393	0.00054385	2	3	2	XP_021459112.1; XP_021416129.1	XP_021459112.1 [197-205]; XP_021416129.1 [156-164]		0	1233.7	1.062	1.271	1.348	0.922	0.878	1.197	1.269	0.869	0.827	1.061	0.726	0.691	0.684	0.651	0.952	0.757426	0.0502889	0.160233	0.815176	0.865855	0.199865	0.0156646	0.610067	0.581673	0.779282	0.240964	0.350892	0.180817	0.148585	0.921049	92.6	98.3	117.7	124.8	85.4
	TRUE	High	[K].VPENTNPR.[V]	1xTMT6plex [N-Term]	0.0184221	0.000978014	2	3	4	XP_021459112.1; XP_021416129.1	XP_021459112.1 [100-107]; XP_021416129.1 [59-66]		0	1155.63	1.137	1.163	1.341	0.839	1.022	1.022	1.179	0.738	0.899	1.153	0.722	0.879	0.626	0.763	1.218	0.524522	0.282119	0.12331	0.459671	0.869458	0.842023	0.115645	0.251566	0.778542	0.282878	0.116872	0.772223	0.0586793	0.429294	0.370523	92.3	104.9	107.3	123.7	77.4
	TRUE	High	[K].VPENTNPR.[V]	1xDeamidated [N4]; 1xTMT6plex [N-Term]	0.0933118	0.00453057	2	3	2	XP_021459112.1; XP_021416129.1	XP_021459112.1 [100-107]; XP_021416129.1 [59-66]		0	1156.62	1.357	1.296	1.306	0.997	1.086	0.955	0.963	0.735	0.8	1.008	0.769	0.838	0.764	0.831	1.089	0.0824329	0.0866851	0.249469	0.999521	0.664974	0.787901	0.862898	0.277499	0.523621	0.913007	0.369929	0.742094	0.270549	0.609477	0.641501	85.2	115.6	110.4	111.3	85
	TRUE	High	[K].VQLLELPYR.[G]	1xTMT6plex [N-Term]	0.00904727	0.000749883	1	2	1	XP_021459112.1	XP_021459112.1 [328-336]		0	1359.82	1.016	1.284	1.228	0.895	0.797	1.264	1.209	0.881	0.785	0.957	0.697	0.621	0.729	0.649	0.891	0.995457	0.117953	0.378054	0.661716	0.642182	0.146758	0.0954466	0.654765	0.511839	0.861774	0.215152	0.242083	0.204042	0.155777	0.714414	96.4	98	123.9	118.5	86.3
	TRUE	High	[R].VWELSKANSR.[F]	1xTMT6plex [K6]; 1xTMT6plex [N-Term]	0.126923	0.00634898	2	3	1	XP_021459112.1; XP_021416129.1	XP_021459112.1 [108-117]; XP_021416129.1 [67-76]		1	1647.96	1.102	1.04	1.197	1.025	1.035	0.944	1.086	0.931	0.939	1.15	0.985	0.995	0.857	0.865	1.009	0.609973	0.858553	0.429985	0.915848	0.76146	0.649066	0.40301	0.803112	0.999515	0.331108	0.98751	0.847075	0.50612	0.710968	0.878286	93.8	103.3	97.6	112.2	96.1
TRUE	High	Master Protein	NP_001117719.1	apolipoprotein A-I-1 precursor [Oncorhynchus mykiss]	0	207.268	51	20	934	19	262	29.7	5.38	3082.87	20	1	1.005	0.977	0.969	1.09	0.909	0.972	0.964	1.085	0.905	0.992	1.116	0.931	1.125	0.938	0.834	0.97148	0.817067	0.878417	0.631589	0.894037	0.867977	0.753086	0.721173	0.813725	0.921369	0.578178	0.946588	0.645716	0.910904	0.360592	100.8	101.3	98.5
	Checked	Confidence	Annotated Sequence	Modifications	Qvality PEP	Qvality q-value	# Protein Groups	# Proteins	# PSMs	Master Protein Accessions	Positions in Master Proteins	Modifications in Master Proteins	# Missed Cleavages	Theo. MH+ [Da]	Abundance Ratio: (S0) / (R0)	Abundance Ratio: (RPBS) / (R0)	Abundance Ratio: (SPBS) / (R0)	Abundance Ratio: (RFp) / (R0)	Abundance Ratio: (SFp) / (R0)	Abundance Ratio: (RPBS) / (S0)	Abundance Ratio: (SPBS) / (S0)	Abundance Ratio: (RFp) / (S0)	Abundance Ratio: (SFp) / (S0)	Abundance Ratio: (SPBS) / (RPBS)	Abundance Ratio: (RFp) / (RPBS)	Abundance Ratio: (SFp) / (RPBS)	Abundance Ratio: (RFp) / (SPBS)	Abundance Ratio: (SFp) / (SPBS)	Abundance Ratio: (SFp) / (RFp)	Abundance Ratio P-Value: (S0) / (R0)	Abundance Ratio P-Value: (RPBS) / (R0)	Abundance Ratio P-Value: (SPBS) / (R0)	Abundance Ratio P-Value: (RFp) / (R0)	Abundance Ratio P-Value: (SFp) / (R0)	Abundance Ratio P-Value: (RPBS) / (S0)	Abundance Ratio P-Value: (SPBS) / (S0)	Abundance Ratio P-Value: (RFp) / (S0)	Abundance Ratio P-Value: (SFp) / (S0)	Abundance Ratio P-Value: (SPBS) / (RPBS)	Abundance Ratio P-Value: (RFp) / (RPBS)	Abundance Ratio P-Value: (SFp) / (RPBS)	Abundance Ratio P-Value: (RFp) / (SPBS)	Abundance Ratio P-Value: (SFp) / (SPBS)	Abundance Ratio P-Value: (SFp) / (RFp)	Abundances (Grouped): R0	Abundances (Grouped): S0	Abundances (Grouped): RPBS	Abundances (Grouped): SPBS	Abundances (Grouped): RFp
	TRUE	High	[K].AALSMYIAQVK.[L]	1xTMT6plex [K11]; 1xTMT6plex [N-Term]	3.95366e-06	0.000370905	1	1	20	NP_001117719.1	NP_001117719.1 [34-44]		0	1652.98	1.125	1.136	1.029	1.507	0.791	1.01	0.915	1.34	0.703	0.906	1.327	0.696	1.465	0.769	0.525	0.278455	0.137559	0.919402	0.0748787	0.564826	0.89622	0.281451	0.256254	0.272391	0.306844	0.198073	0.314787	0.12812	0.407722	0.00678687	91.1	102.4	103.5	93.7	137.2
	TRUE	High	[K].AALSMYIAQVK.[L]	1xDeamidated [Q9]; 1xTMT6plex [K11]; 1xTMT6plex [N-Term]	2.47539e-05	0.000370905	1	1	4	NP_001117719.1	NP_001117719.1 [34-44]		0	1653.96	1.13	1.156	1.074	1.481	0.838	1.024	0.951	1.311	0.741	0.929	1.281	0.724	1.379	0.78	0.565	0.44654	0.2988	0.717596	0.0870629	0.705171	0.827917	0.592241	0.29226	0.325249	0.545779	0.267419	0.37649	0.235156	0.446689	0.0169036	89.8	101.5	103.9	96.5	133.1
	TRUE	High	[K].AALSMYIAQVK.[L]	1xOxidation [M5]; 1xTMT6plex [K11]; 1xTMT6plex [N-Term]	0.00228494	0.00054385	1	1	18	NP_001117719.1	NP_001117719.1 [34-44]		0	1668.98	1.098	1.052	0.999	1.718	1.334	0.958	0.91	1.565	1.215	0.949	1.632	1.267	1.72	1.335	0.776	0.381862	0.517248	0.927009	0.0198113	0.362326	0.640901	0.256645	0.0838161	0.445206	0.548775	0.0239438	0.404644	0.0313006	0.222054	0.302117	83.3	91.5	87.7	83.2	143.1
	TRUE	High	[K].AALSMYIAQVK.[L]	1xDeamidated [Q9]; 1xOxidation [M5]; 1xTMT6plex [K11]; 1xTMT6plex [N-Term]	0.00478079	0.00054385	1	1	5	NP_001117719.1	NP_001117719.1 [34-44]		0	1669.96	1.039	1.003	0.963	1.9	1.595	0.965	0.927	1.829	1.536	0.96	1.895	1.591	1.974	1.657	0.839	0.77008	0.997683	0.84299	0.0059233	0.155541	0.762422	0.435454	0.0199378	0.153168	0.749053	0.00333315	0.125638	0.00917671	0.0864281	0.485395	80	83.1	80.2	77	152
	TRUE	High	[R].AEVMKDVEELR.[S]	1xTMT6plex [K5]; 1xTMT6plex [N-Term]	0.000414059	0.000370905	2	2	6	NP_001117719.1; XP_021437153.1	NP_001117719.1 [104-114]; XP_021437153.1 [104-114]		1	1776.99	1.772	1.269	0.973	5.784	0.983	0.716	0.549	3.264	0.555	0.767	4.558	0.775	5.944	1.01	0.17	0.00267443	0.129097	0.830079	1.30562e-13	0.937506	0.00856002	8.43415e-09	5.5482e-06	0.0418227	0.0536618	1.59339e-12	0.531977	2.03393e-12	0.881653	4.996e-14	50.9	90.2	64.6	49.6	294.6
	TRUE	High	[R].AKMEPIVEELR.[A]	1xTMT6plex [K2]; 1xTMT6plex [N-Term]	0.00196638	0.00054385	1	1	1	NP_001117719.1	NP_001117719.1 [159-169]		1	1773.03	3.06	1.958	0.929	1.176	1.844	0.64	0.304	0.384	0.603	0.474	0.601	0.942	1.266	1.985	1.568	2.15512e-10	2.70989e-05	0.717371	0.551025	0.0539766	0.0054882	1e-17	0.000683778	0.0941104	5.89364e-06	0.0920288	0.972091	0.405376	0.00206021	0.0456815	60.2	184.2	117.9	55.9	70.8
	TRUE	High	[R].EKVSPLSEDFK.[G]	2xTMT6plex [K2; K11]; 1xTMT6plex [N-Term]	0.00156985	0.00054385	1	1	2	NP_001117719.1	NP_001117719.1 [225-235]		1	1966.15	1.154	1.134	1.162	1.06	1.072	0.983	1.007	0.919	0.929	1.025	0.935	0.945	0.912	0.922	1.011	0.534968	0.530773	0.496343	0.874735	0.716295	0.949466	0.790067	0.772184	0.990734	0.846728	0.831823	0.957524	0.691073	0.879837	0.873327	91.1	105.2	103.4	105.9	96.6
	TRUE	High	[K].GQVGPAAEQAK.[Q]	1xTMT6plex [K11]; 1xTMT6plex [N-Term]	7.77399e-06	0.000370905	1	1	73	NP_001117719.1	NP_001117719.1 [236-246]		0	1513.87	0.927	0.929	0.98	0.891	0.929	1.002	1.058	0.962	1.002	1.055	0.959	1	0.909	0.948	1.042	0.543474	0.469515	0.829402	0.679648	0.906855	0.96529	0.651399	0.893636	0.913053	0.722523	0.818017	0.915291	0.723854	0.959762	0.818969	106.1	98.3	98.5	104	94.5
	TRUE	High	[K].GQVGPAAEQAK.[Q]	1xDeamidated [Q]; 1xTMT6plex [K11]; 1xTMT6plex [N-Term]	1.22779e-05	0.000370905	1	1	16	NP_001117719.1	NP_001117719.1 [236-246]		0	1514.86	0.937	0.973	0.973	0.876	0.83	1.038	1.039	0.934	0.885	1	0.9	0.853	0.9	0.853	0.948	0.609391	0.831115	0.793344	0.626424	0.661031	0.654627	0.794233	0.807619	0.754111	0.898765	0.596188	0.701685	0.692892	0.657238	0.857715	107.3	100.6	104.5	104.5	94
	TRUE	High	[K].GQVGPAAEQAK.[Q]	2xDeamidated [Q2; Q9]; 1xTMT6plex [K11]; 1xTMT6plex [N-Term]	1.90305e-05	0.000370905	1	1	3	NP_001117719.1	NP_001117719.1 [236-246]		0	1515.84	0.92	0.891	0.934	0.824	0.818	0.969	1.015	0.896	0.889	1.048	0.925	0.918	0.882	0.876	0.993	0.602497	0.336367	0.722434	0.416273	0.655851	0.852432	0.862119	0.684704	0.786273	0.736729	0.775897	0.879931	0.565834	0.713295	0.982653	111.4	102.5	99.3	104	91.8
	TRUE	High	[K].KLEPLIK.[E]	2xTMT6plex [K1; K7]; 1xTMT6plex [N-Term]	0.013576	0.000749883	1	1	77	NP_001117719.1	NP_001117719.1 [138-144]		1	1528.04	0.974	0.963	0.97	0.98	0.843	0.988	0.996	1.006	0.865	1.008	1.018	0.875	1.01	0.868	0.86	0.862764	0.741918	0.778244	0.986537	0.693179	0.908818	0.858814	0.969041	0.694998	0.952969	0.963511	0.761728	0.953003	0.707447	0.552429	104.7	102	100.8	101.6	102.6
	TRUE	High	[K].LLAFYETISQAMK.[A]	1xTMT6plex [K13]; 1xTMT6plex [N-Term]	5.99838e-08	0.000370905	1	1	78	NP_001117719.1	NP_001117719.1 [249-261]		0	1973.12	1.041	1.025	1.021	0.975	0.934	0.984	0.981	0.936	0.897	0.996	0.951	0.912	0.955	0.915	0.959	0.681186	0.720366	0.958309	0.968935	0.919385	0.871115	0.730045	0.813056	0.78877	0.869443	0.785959	0.858396	0.871535	0.856311	0.896433	100.1	104.2	102.6	102.2	97.5
	TRUE	High	[K].LLAFYETISQAMK.[A]	1xDeamidated [Q10]; 1xTMT6plex [K13]; 1xTMT6plex [N-Term]	2.36618e-06	0.000370905	1	1	3	NP_001117719.1	NP_001117719.1 [249-261]		0	1974.1	0.916	0.934	0.932	1.036	0.891	1.021	1.018	1.131	0.973	0.997	1.108	0.953	1.112	0.956	0.86	0.574082	0.671976	0.734896	0.82747	0.915022	0.851671	0.781582	0.654803	0.985619	0.982488	0.614749	0.965072	0.724999	0.957204	0.593462	105.1	96.2	98.2	97.9	108.9
	TRUE	High	[K].LLAFYETISQAMK.[A]	1xOxidation [M12]; 1xTMT6plex [K13]; 1xTMT6plex [N-Term]	0.000496463	0.000370905	1	1	31	NP_001117719.1	NP_001117719.1 [249-261]		0	1989.11	0.992	0.969	0.931	0.985	0.874	0.976	0.938	0.993	0.881	0.961	1.017	0.902	1.058	0.939	0.887	0.99128	0.792082	0.580096	0.995723	0.770955	0.796707	0.418611	0.990739	0.749533	0.627019	0.96596	0.833734	0.808416	0.918026	0.644602	104.3	103.5	101.1	97.1	102.8
	TRUE	High	[K].LLAFYETISQAMK.[A]	1xDeamidated [Q10]; 1xOxidation [M12]; 1xTMT6plex [K13]; 1xTMT6plex [N-Term]	0.00232823	0.00054385	1	1	2	NP_001117719.1	NP_001117719.1 [249-261]		0	1990.1	1.076	0.953	0.921	0.936	1	0.886	0.856	0.869	0.93	0.966	0.981	1.049	1.016	1.086	1.069	0.863549	0.687254	0.641724	0.758914	0.834164	0.470847	0.305744	0.630695	0.952433	0.818269	0.987726	0.707239	0.99387	0.57721	0.693775	101.9	109.7	97.2	93.9	95.4
	TRUE	High	[K].LMPIVEIVR.[A]	1xTMT6plex [N-Term]	0.000963707	0.00054385	1	1	67	NP_001117719.1	NP_001117719.1 [183-191]		0	1298.81	0.994	0.972	1.01	0.946	0.937	0.978	1.017	0.952	0.943	1.039	0.973	0.964	0.936	0.927	0.991	0.998487	0.822789	0.987167	0.868359	0.926261	0.815644	0.969877	0.862012	0.921515	0.826476	0.868296	0.994718	0.810262	0.895648	0.989912	102.4	101.8	99.6	103.5	96.8
	TRUE	High	[K].LMPIVEIVR.[A]	1xOxidation [M2]; 1xTMT6plex [N-Term]	0.00614001	0.00054385	1	1	10	NP_001117719.1	NP_001117719.1 [183-191]		0	1314.8	1.11	1.061	0.989	1.228	1.008	0.956	0.892	1.106	0.908	0.933	1.157	0.95	1.241	1.019	0.821	0.599581	0.577465	0.962836	0.433956	0.845637	0.845275	0.355825	0.724614	0.906986	0.59612	0.609727	0.980899	0.494876	0.76719	0.473228	93.8	104.1	99.5	92.8	115.2
	TRUE	High	[K].MEPIVEELR.[A]	1xTMT6plex [N-Term]	0.00136801	0.00054385	1	1	45	NP_001117719.1	NP_001117719.1 [161-169]		0	1344.74	0.905	0.972	0.9	0.961	0.848	1.074	0.994	1.061	0.936	0.926	0.988	0.872	1.068	0.942	0.882	0.416197	0.822314	0.436009	0.920202	0.704875	0.406588	0.837572	0.808513	0.901125	0.407717	0.926588	0.752457	0.780792	0.941211	0.627613	107.4	97.3	104.4	96.7	103.2
	TRUE	High	[K].MEPIVEELR.[A]	1xOxidation [M1]; 1xTMT6plex [N-Term]	0.00606368	0.00054385	1	1	22	NP_001117719.1	NP_001117719.1 [161-169]		0	1360.73	0.928	0.948	0.914	0.933	0.873	1.022	0.984	1.005	0.941	0.964	0.983	0.921	1.021	0.956	0.936	0.551455	0.618764	0.498127	0.822439	0.768996	0.793042	0.761131	0.973188	0.914809	0.642295	0.908423	0.882848	0.919842	0.983979	0.818132	107.2	99.5	101.7	98	100
	TRUE	High	[R].RTEMEAFR.[A]	1xTMT6plex [N-Term]	0.0141818	0.000749883	1	1	25	NP_001117719.1	NP_001117719.1 [151-158]		1	1268.66	1.059	1.029	1.053	1.112	1.214	0.971	0.993	1.05	1.146	1.023	1.081	1.18	1.057	1.153	1.091	0.574193	0.690877	0.80126	0.607951	0.520608	0.750376	0.836079	0.839396	0.573078	0.938658	0.741653	0.539716	0.811719	0.498589	0.671742	92.8	98.3	95.4	97.7	103.2
	TRUE	High	[R].SIDLLDDTEYK.[E]	1xTMT6plex [K11]; 1xTMT6plex [N-Term]	4.07938e-06	0.000370905	1	1	114	NP_001117719.1	NP_001117719.1 [50-60]		0	1769.96	0.899	0.949	0.899	0.825	0.815	1.056	0.999	0.917	0.906	0.947	0.869	0.858	0.918	0.907	0.988	0.381577	0.626715	0.43094	0.460737	0.623893	0.52298	0.885315	0.75352	0.815193	0.531982	0.487318	0.716765	0.751766	0.830157	0.999584	111.4	100.1	105.7	100.1	91.9
	TRUE	High	[R].SIDLLDDTEYKEYK.[M]	2xTMT6plex [K11; K14]; 1xTMT6plex [N-Term]	1.41795e-05	0.000370905	1	1	20	NP_001117719.1	NP_001117719.1 [50-63]		1	2419.32	1.299	0.977	0.887	4.357	0.881	0.752	0.683	3.355	0.679	0.908	4.46	0.902	4.914	0.994	0.202	0.0190782	0.864174	0.381202	4.94197e-10	0.789418	0.00121542	3.14733e-05	3.3523e-06	0.223164	0.315058	3.3038e-12	0.833842	3.30785e-10	0.899225	1.14415e-11	63.8	82.9	62.4	56.6	278.1
	TRUE	High	[R].TEMEAFR.[A]	1xTMT6plex [N-Term]	0.0515652	0.00223272	1	1	25	NP_001117719.1	NP_001117719.1 [152-158]		0	1112.56	0.968	0.974	0.979	0.818	0.938	1.006	1.012	0.845	0.968	1.005	0.839	0.962	0.835	0.957	1.147	0.820921	0.840389	0.825085	0.439032	0.92724	0.929695	0.987078	0.528301	0.993384	0.935669	0.39176	0.990755	0.49048	0.988991	0.524182	105.7	102.3	103	103.5	86.4
	TRUE	High	[K].TKLMPIVEIVR.[A]	1xTMT6plex [K2]; 1xTMT6plex [N-Term]	0.00304693	0.00054385	1	1	4	NP_001117719.1	NP_001117719.1 [181-191]		1	1757.11	2.482	1.078	0.933	0.935	1.205	0.434	0.376	0.377	0.486	0.866	0.868	1.118	1.003	1.292	1.288	9.99666e-10	0.610064	0.714389	0.770905	0.57182	2.22045e-16	1e-17	0.000201084	0.0229636	0.255826	0.475932	0.653052	0.926417	0.340807	0.256085	78.6	195.1	84.7	73.3	73.5
	TRUE	High	[R].TLAAPYAEEYK.[E]	1xTMT6plex [K11]; 1xTMT6plex [N-Term]	1.03038e-05	0.000370905	1	1	46	NP_001117719.1	NP_001117719.1 [203-213]		0	1713.95	0.962	0.951	0.98	0.678	0.971	0.989	1.019	0.705	1.01	1.03	0.712	1.021	0.692	0.991	1.433	0.775175	0.641669	0.827152	0.118903	0.993414	0.913417	0.952612	0.185606	0.893448	0.889041	0.104415	0.865331	0.152642	0.908725	0.111653	108.3	104.1	103	106.1	73.4
	TRUE	High	[R].TLAAPYAEEYKEQMIK.[A]	2xTMT6plex [K11; K16]; 1xTMT6plex [N-Term]	0.000419275	0.000370905	1	1	39	NP_001117719.1	NP_001117719.1 [203-218]		1	2572.43	1.233	1.016	0.967	2.59	0.912	0.824	0.784	2.101	0.74	0.952	2.55	0.898	2.679	0.944	0.352	0.0591391	0.797445	0.758016	5.20537e-05	0.866013	0.0282001	0.00690413	0.00427373	0.356115	0.564531	1.38283e-05	0.823521	9.71242e-05	0.947672	1.01873e-05	77.8	95.8	79	75.2	201.4
	TRUE	High	[R].TLAAPYAEEYKEQMIK.[A]	1xDeamidated [Q13]; 2xTMT6plex [K11; K16]; 1xTMT6plex [N-Term]	0.00916105	0.000749883	1	1	6	NP_001117719.1	NP_001117719.1 [203-218]		1	2573.41	1.167	1.033	0.93	2.481	0.905	0.885	0.797	2.126	0.775	0.901	2.402	0.876	2.667	0.973	0.365	0.304167	0.802785	0.700756	0.000110361	0.857418	0.308637	0.025181	0.00370391	0.465127	0.413461	6.6812e-05	0.764017	0.000104685	0.996365	1.99227e-05	79.8	93.2	82.4	74.3	198.1
	TRUE	High	[R].TLAAPYAEEYKEQMIK.[A]	1xOxidation [M14]; 2xTMT6plex [K11; K16]; 1xTMT6plex [N-Term]	0.00127704	0.00054385	1	1	14	NP_001117719.1	NP_001117719.1 [203-218]		1	2588.42	1.214	0.952	0.932	2.394	0.885	0.784	0.768	1.972	0.729	0.979	2.516	0.93	2.569	0.949	0.37	0.193847	0.651904	0.752355	0.000201075	0.797648	0.0233746	0.0053628	0.00893804	0.302603	0.887272	1.83737e-05	0.906423	0.000189694	0.884903	2.56755e-05	81.3	98.8	77.4	75.8	194.7
	TRUE	High	[K].VAINVEETK.[T]	1xTMT6plex [K9]; 1xTMT6plex [N-Term]	0.000229898	0.000370905	1	1	86	NP_001117719.1	NP_001117719.1 [172-180]		0	1460.87	1.011	0.965	0.994	0.942	0.88	0.954	0.983	0.932	0.87	1.03	0.976	0.912	0.948	0.885	0.934	0.876923	0.758759	0.902349	0.856142	0.785564	0.603601	0.750813	0.798804	0.709212	0.887837	0.882475	0.859347	0.84861	0.760193	0.809116	103.6	104.8	99.9	103	97.6
	TRUE	High	[K].VAINVEETK.[T]	1xDeamidated [N4]; 1xTMT6plex [K9]; 1xTMT6plex [N-Term]	0.00209332	0.00054385	1	1	6	NP_001117719.1	NP_001117719.1 [172-180]		0	1461.86	1.126	1.082	1.023	1.082	0.861	0.961	0.908	0.961	0.765	0.945	1	0.796	1.058	0.842	0.796	0.3115	0.374147	0.948514	0.691496	0.739153	0.666509	0.249501	0.891824	0.421006	0.520647	0.960409	0.551304	0.808436	0.581972	0.355001	97.2	109.4	105.2	99.4	105.1
	TRUE	High	[K].VAINVEETKTK.[L]	2xTMT6plex [K9; K11]; 1xTMT6plex [N-Term]	0.00124548	0.00054385	1	1	3	NP_001117719.1	NP_001117719.1 [172-182]		1	1919.18	1.75	1.504	0.938	0.871	1.669	0.86	0.536	0.498	0.954	0.623	0.579	1.11	0.928	1.78	1.917	0.000243653	0.00324241	0.689715	0.553625	0.165373	0.195882	6.84148e-10	0.0079336	0.91375	0.000411556	0.0171008	0.670576	0.696908	0.0372892	0.00457214	77.6	135.8	116.7	72.8	67.6
	TRUE	High	[K].VAINVEETKTKLMPIVEIVR.[A]	2xTMT6plex [K9; K11]; 1xTMT6plex [N-Term]	0.0933118	0.00453057	1	1	1	NP_001117719.1	NP_001117719.1 [172-191]		2	2969.8	3.364	3.105	0.677	0.548	2.293	0.923	0.201	0.163	0.682	0.218	0.177	0.738	0.81	3.389	4.184	1.13978e-10	1.47475e-11	0.0562487	0.0281433	0.00557577	0.640244	1e-17	6.23159e-11	0.24828	1e-17	4.08895e-12	0.496484	0.378076	2.23329e-06	1.35114e-09	54.6	183.7	169.6	37	29.9
	TRUE	High	[K].VSPLSEDFK.[G]	1xTMT6plex [K9]; 1xTMT6plex [N-Term]	0.0020544	0.00054385	1	1	62	NP_001117719.1	NP_001117719.1 [227-235]		0	1479.85	0.98	0.942	1.008	0.905	0.968	0.961	1.028	0.923	0.987	1.07	0.961	1.028	0.897	0.96	1.07	0.906183	0.564869	0.973618	0.724916	0.999041	0.658295	0.877036	0.770398	0.954234	0.628077	0.822301	0.849181	0.685428	0.998123	0.733381	103.4	101.4	97.4	104.2	93.5
TRUE	High	Master Protein	XP_021437153.1	apolipoprotein A-I-2 isoform X1 [Oncorhynchus mykiss]	0	155.507	50	14	314	13	262	29.7	5.14	1033.98	14	0	0.845	0.913	0.839	1.169	0.921	1.08	0.992	1.383	1.09	0.919	1.28	1.009	1.394	1.098	0.788	0.267535	0.411029	0.330237	0.456181	0.922456	0.557573	0.965203	0.203574	0.6995	0.524801	0.270418	0.872592	0.188369	0.665527	0.240227	105.5	89.2	96.3
	Checked	Confidence	Annotated Sequence	Modifications	Qvality PEP	Qvality q-value	# Protein Groups	# Proteins	# PSMs	Master Protein Accessions	Positions in Master Proteins	Modifications in Master Proteins	# Missed Cleavages	Theo. MH+ [Da]	Abundance Ratio: (S0) / (R0)	Abundance Ratio: (RPBS) / (R0)	Abundance Ratio: (SPBS) / (R0)	Abundance Ratio: (RFp) / (R0)	Abundance Ratio: (SFp) / (R0)	Abundance Ratio: (RPBS) / (S0)	Abundance Ratio: (SPBS) / (S0)	Abundance Ratio: (RFp) / (S0)	Abundance Ratio: (SFp) / (S0)	Abundance Ratio: (SPBS) / (RPBS)	Abundance Ratio: (RFp) / (RPBS)	Abundance Ratio: (SFp) / (RPBS)	Abundance Ratio: (RFp) / (SPBS)	Abundance Ratio: (SFp) / (SPBS)	Abundance Ratio: (SFp) / (RFp)	Abundance Ratio P-Value: (S0) / (R0)	Abundance Ratio P-Value: (RPBS) / (R0)	Abundance Ratio P-Value: (SPBS) / (R0)	Abundance Ratio P-Value: (RFp) / (R0)	Abundance Ratio P-Value: (SFp) / (R0)	Abundance Ratio P-Value: (RPBS) / (S0)	Abundance Ratio P-Value: (SPBS) / (S0)	Abundance Ratio P-Value: (RFp) / (S0)	Abundance Ratio P-Value: (SFp) / (S0)	Abundance Ratio P-Value: (SPBS) / (RPBS)	Abundance Ratio P-Value: (RFp) / (RPBS)	Abundance Ratio P-Value: (SFp) / (RPBS)	Abundance Ratio P-Value: (RFp) / (SPBS)	Abundance Ratio P-Value: (SFp) / (SPBS)	Abundance Ratio P-Value: (SFp) / (RFp)	Abundances (Grouped): R0	Abundances (Grouped): S0	Abundances (Grouped): RPBS	Abundances (Grouped): SPBS	Abundances (Grouped): RFp
	TRUE	High	[R].AEVMKDVEELR.[S]	1xTMT6plex [K5]; 1xTMT6plex [N-Term]	0.000414059	0.000370905	2	2	6	NP_001117719.1; XP_021437153.1	NP_001117719.1 [104-114]; XP_021437153.1 [104-114]		1	1776.99	1.772	1.269	0.973	5.784	0.983	0.716	0.549	3.264	0.555	0.767	4.558	0.775	5.944	1.01	0.17	0.00267443	0.129097	0.830079	1.30562e-13	0.937506	0.00856002	8.43415e-09	5.5482e-06	0.0418227	0.0536618	1.59339e-12	0.531977	2.03393e-12	0.881653	4.996e-14	50.9	90.2	64.6	49.6	294.6
	TRUE	High	[K].GQLGPAAEQAK.[E]	1xTMT6plex [K11]; 1xTMT6plex [N-Term]	1.59706e-05	0.000370905	1	1	14	XP_021437153.1	XP_021437153.1 [236-246]		0	1527.89	0.725	0.8	0.758	0.936	0.745	1.104	1.045	1.291	1.028	0.947	1.169	0.931	1.235	0.983	0.796	0.00581931	0.0180878	0.056417	0.834149	0.456449	0.252045	0.744693	0.321042	0.846259	0.533329	0.486246	0.909819	0.39459	0.931226	0.355513	120.9	87.6	96.7	91.6	113.1
	TRUE	High	[K].GQLGPAAEQAK.[E]	1xDeamidated [Q]; 1xTMT6plex [K11]; 1xTMT6plex [N-Term]	1.43581e-05	0.000370905	1	1	9	XP_021437153.1	XP_021437153.1 [236-246]		0	1528.87	0.687	0.818	0.767	0.933	0.737	1.19	1.116	1.358	1.072	0.938	1.142	0.901	1.217	0.961	0.789	0.00124353	0.0333461	0.0676154	0.825779	0.437512	0.0823674	0.298719	0.234717	0.80955	0.479993	0.559333	0.831062	0.427668	0.907249	0.336729	121.4	83.4	99.3	93.1	113.3
	TRUE	High	[K].GQLGPAAEQAK.[E]	2xDeamidated [Q2; Q9]; 1xTMT6plex [K11]; 1xTMT6plex [N-Term]	2.09042e-05	0.000370905	1	1	4	XP_021437153.1	XP_021437153.1 [236-246]		0	1529.86	0.792	0.839	0.866	0.902	0.762	1.06	1.094	1.139	0.963	1.032	1.074	0.908	1.041	0.88	0.845	0.15402	0.160383	0.435879	0.722892	0.53105	0.63292	0.390766	0.606202	0.982674	0.819974	0.797773	0.849001	0.939914	0.741157	0.503364	116.3	92	97.6	100.7	104.8
	TRUE	High	[R].LEPLIKDIVEQR.[R]	1xTMT6plex [K6]; 1xTMT6plex [N-Term]	0.00222847	0.00054385	1	1	3	XP_021437153.1	XP_021437153.1 [139-150]		1	1911.17	1.931	1.74	0.959	1.96	1.267	0.901	0.497	1.015	0.656	0.551	1.126	0.728	2.043	1.321	0.647	0.000436551	0.000280151	0.836333	0.00657373	0.428279	0.396778	1.42442e-12	0.942438	0.138276	1.15791e-05	0.65049	0.385218	0.00907111	0.300292	0.0695006	67.7	130.8	117.9	65	132.8
	TRUE	High	[K].IEPVVEEMR.[A]	1xTMT6plex [N-Term]	0.00091666	0.00054385	1	1	11	XP_021437153.1	XP_021437153.1 [161-169]		0	1330.72	0.988	0.92	0.97	0.953	0.931	0.932	0.982	0.965	0.943	1.054	1.035	1.012	0.982	0.96	0.978	0.957448	0.407674	0.774076	0.892079	0.911628	0.430291	0.740995	0.902783	0.921052	0.731812	0.900522	0.887	0.960452	0.998273	0.963413	104.1	102.8	95.8	101	99.2
	TRUE	High	[K].IEPVVEEMR.[A]	1xOxidation [M8]; 1xTMT6plex [N-Term]	0.16167	0.00906177	1	1	9	XP_021437153.1	XP_021437153.1 [161-169]		0	1346.72	0.781	0.817	0.76	0.833	0.755	1.046	0.973	1.067	0.967	0.93	1.02	0.925	1.096	0.994	0.907	0.0852303	0.0813991	0.159536	0.486394	0.479975	0.763216	0.779926	0.792455	0.98365	0.614829	0.907083	0.893127	0.776599	0.957104	0.71281	121.3	94.7	99.1	92.2	101.1
	TRUE	High	[K].LMALYETISQAMK.[A]	1xTMT6plex [K13]; 1xTMT6plex [N-Term]	5.39278e-08	0.000370905	1	1	43	XP_021437153.1	XP_021437153.1 [249-261]		0	1957.09	0.822	0.897	0.822	0.935	0.784	1.092	1	1.138	0.954	0.916	1.042	0.874	1.137	0.954	0.839	0.0959146	0.266947	0.169476	0.830649	0.548313	0.306904	0.89365	0.609615	0.95362	0.35843	0.874819	0.758579	0.597862	0.978611	0.482641	114.1	93.7	102.3	93.8	106.7
	TRUE	High	[K].LMALYETISQAMK.[A]	1xDeamidated [Q10]; 1xTMT6plex [K13]; 1xTMT6plex [N-Term]	4.09965e-07	0.000370905	1	1	4	XP_021437153.1	XP_021437153.1 [249-261]		0	1958.07	0.802	0.845	0.827	0.936	0.776	1.053	1.031	1.166	0.967	0.979	1.108	0.918	1.131	0.938	0.829	0.216235	0.237134	0.378752	0.849316	0.600053	0.683616	0.617454	0.566105	0.898984	0.884803	0.629316	0.946799	0.678225	0.901931	0.491018	115.7	92.8	97.7	95.7	108.3
	TRUE	High	[K].LMALYETISQAMK.[A]	1xOxidation [M]; 1xTMT6plex [K13]; 1xTMT6plex [N-Term]	0.00049958	0.000370905	1	1	5	XP_021437153.1	XP_021437153.1 [249-261]		0	1973.09	0.818	0.911	0.851	0.926	0.874	1.114	1.04	1.132	1.069	0.934	1.016	0.96	1.088	1.027	0.944	0.212393	0.43268	0.364101	0.743827	0.797366	0.428218	0.649381	0.623925	0.696919	0.613743	0.976825	0.983568	0.824642	0.843887	0.84544	111.5	91.2	101.6	94.9	103.3
	TRUE	High	[K].LMALYETISQAMK.[A]	1xDeamidated [Q10]; 1xOxidation [M2]; 1xTMT6plex [K13]; 1xTMT6plex [N-Term]	6.99806e-05	0.000370905	1	1	2	XP_021437153.1	XP_021437153.1 [249-261]		0	1974.07	0.789	0.763	0.843	1.035	0.857	0.968	1.068	1.312	1.087	1.104	1.356	1.123	1.228	1.017	0.828	0.165372	0.0721502	0.491944	0.887407	0.811607	0.890439	0.474858	0.336631	0.498496	0.513781	0.262964	0.569992	0.526653	0.775495	0.500554	113.5	89.5	86.6	95.6	117.4
	TRUE	High	[K].LMALYETISQAMK.[A]	2xOxidation [M2; M12]; 1xTMT6plex [K13]; 1xTMT6plex [N-Term]	0.00146546	0.00054385	1	1	27	XP_021437153.1	XP_021437153.1 [249-261]		0	1989.08	0.969	0.958	0.935	1.122	1.005	0.989	0.965	1.157	1.036	0.976	1.171	1.048	1.2	1.074	0.896	0.829018	0.701743	0.599214	0.583734	0.916296	0.909222	0.604864	0.56557	0.823697	0.726389	0.483223	0.801709	0.461499	0.678476	0.674151	100.2	97.1	96	93.7	112.4
	TRUE	High	[K].LMPIVETVR.[A]	1xTMT6plex [N-Term]	0.00185872	0.00054385	1	1	11	XP_021437153.1	XP_021437153.1 [183-191]		0	1286.77	0.875	0.917	0.857	1.019	0.967	1.048	0.98	1.165	1.105	0.934	1.112	1.054	1.189	1.128	0.948	0.264698	0.386739	0.271899	0.882273	0.996057	0.576524	0.723318	0.547378	0.659365	0.458625	0.646394	0.789423	0.481872	0.55205	0.859696	106.5	93.1	97.7	91.3	108.5
	TRUE	High	[K].LMPIVETVR.[A]	1xOxidation [M2]; 1xTMT6plex [N-Term]	0.0445483	0.00159969	1	1	3	XP_021437153.1	XP_021437153.1 [183-191]		0	1302.77	0.834	0.876	0.805	0.972	0.843	1.05	0.965	1.164	1.011	0.919	1.109	0.962	1.206	1.047	0.868	0.305343	0.289241	0.259587	0.931119	0.71053	0.698012	0.779726	0.549576	0.818406	0.535845	0.679747	0.990274	0.540845	0.789644	0.578779	112.6	93.9	98.6	90.6	109.4
	TRUE	High	[R].RTELEAFR.[V]	1xTMT6plex [N-Term]	0.0150002	0.000749883	1	1	9	XP_021437153.1	XP_021437153.1 [151-158]		1	1250.71	0.73	0.996	0.903	1.041	0.88	1.364	1.237	1.427	1.206	0.907	1.046	0.884	1.153	0.975	0.845	0.0234312	0.97021	0.484673	0.812666	0.78621	0.00226262	0.0282698	0.168556	0.56031	0.312361	0.861881	0.785284	0.560997	0.953601	0.503858	108.1	78.9	107.6	97.6	112.6
	TRUE	High	[R].SIDHLDDTEYK.[E]	1xTMT6plex [K11]; 1xTMT6plex [N-Term]	0.000591545	0.000370905	1	1	10	XP_021437153.1	XP_021437153.1 [50-60]		0	1793.93	0.804	0.964	0.848	0.956	0.969	1.199	1.054	1.189	1.205	0.879	0.991	1.005	1.128	1.143	1.014	0.137957	0.776339	0.412661	0.903805	0.997302	0.139446	0.613382	0.498302	0.469692	0.314222	0.966322	0.902823	0.661624	0.666228	0.911582	108.3	87.1	104.4	91.8	103.5
	TRUE	High	[R].TLASPYAEEYK.[E]	1xTMT6plex [K11]; 1xTMT6plex [N-Term]	1.92703e-05	0.000370905	1	1	22	XP_021437153.1	XP_021437153.1 [203-213]		0	1729.94	0.738	0.835	0.757	0.719	0.771	1.132	1.026	0.975	1.046	0.906	0.861	0.924	0.95	1.019	1.073	0.00910851	0.0579965	0.0554762	0.189678	0.517722	0.15094	0.893859	0.934728	0.800454	0.309125	0.460945	0.889993	0.856146	0.827325	0.725295	124.5	91.8	104	94.2	89.5
	TRUE	High	[R].TLASPYAEEYKEQMVK.[A]	2xTMT6plex [K11; K16]; 1xTMT6plex [N-Term]	0.000243222	0.000370905	1	1	21	XP_021437153.1	XP_021437153.1 [203-218]		1	2574.41	0.889	0.808	0.71	2.135	0.79	0.909	0.799	2.401	0.889	0.879	2.642	0.978	3.006	1.113	0.37	0.330932	0.0240591	0.0196361	0.00119847	0.563433	0.283103	0.0121557	0.000756336	0.763754	0.195153	6.40315e-06	0.970549	1.35669e-05	0.586103	2.63846e-05	94.7	84.2	76.6	67.3	202.3
	TRUE	High	[R].TLASPYAEEYKEQMVK.[A]	1xDeamidated [Q13]; 2xTMT6plex [K11; K16]; 1xTMT6plex [N-Term]	0.0346432	0.0011576	1	1	1	XP_021437153.1	XP_021437153.1 [203-218]		1	2575.39	0.941	0.918	0.769	2.329	0.854	0.975	0.817	2.475	0.908	0.838	2.538	0.931	3.029	1.111	0.367	0.56398	0.489211	0.17825	0.000793273	0.767619	0.950986	0.178155	0.00137982	0.97167	0.278933	0.000283918	0.984297	4.55157e-05	0.505319	5.24855e-05	88.1	82.9	80.8	67.7	205.2
	TRUE	High	[R].TLASPYAEEYKEQMVK.[A]	1xOxidation [M14]; 2xTMT6plex [K11; K16]; 1xTMT6plex [N-Term]	0.0599993	0.00265369	1	1	4	XP_021437153.1	XP_021437153.1 [203-218]		1	2590.4	0.926	0.845	0.796	1.93	0.817	0.913	0.86	2.084	0.882	0.942	2.283	0.966	2.423	1.026	0.423	0.622462	0.221079	0.284084	0.0096438	0.707008	0.639351	0.232633	0.00686053	0.800244	0.737285	0.00476042	0.933136	0.00278595	0.838719	0.000571776	95	88	80.3	75.7	183.4
	TRUE	High	[K].VAMMEYMAQVK.[E]	1xTMT6plex [K11]; 1xTMT6plex [N-Term]	1.6686e-05	0.000370905	1	1	5	XP_021437153.1	XP_021437153.1 [34-44]		0	1758.94	1.449	1.473	1.174	2.84	0.925	1.016	0.81	1.959	0.639	0.797	1.928	0.628	2.419	0.788	0.326	0.0204264	0.000705994	0.358213	9.36775e-06	0.89354	0.919344	0.0250225	0.00960392	0.154713	0.0562916	0.00237904	0.186713	0.000472402	0.452035	2.06496e-06	67.7	98.1	99.7	79.5	192.3
	TRUE	High	[R].VKIEPVVEEMR.[A]	1xTMT6plex [K2]; 1xTMT6plex [N-Term]	0.000374603	0.000370905	1	1	12	XP_021437153.1	XP_021437153.1 [159-169]		1	1787.05	0.986	0.96	0.796	3.094	0.697	0.974	0.807	3.137	0.706	0.829	3.222	0.725	3.886	0.875	0.225	0.920952	0.754077	0.248241	1.66229e-06	0.349396	0.810129	0.0309289	1.1259e-05	0.25946	0.135974	5.2708e-08	0.37914	8.31418e-08	0.704934	2.46325e-10	79.6	78.5	76.5	63.4	246.4
	TRUE	High	[R].VKIEPVVEEMR.[A]	1xOxidation [M10]; 1xTMT6plex [K2]; 1xTMT6plex [N-Term]	0.116448	0.00578725	1	1	2	XP_021437153.1	XP_021437153.1 [159-169]		1	1803.05	1.02	0.963	0.785	2.266	0.734	0.944	0.769	2.221	0.719	0.815	2.352	0.762	2.886	0.935	0.324	0.91006	0.756613	0.303236	0.00152703	0.500166	0.720583	0.0490544	0.00324718	0.311	0.288201	0.00143617	0.562075	0.000304581	0.938779	2.49887e-06	88.6	90.4	85.4	69.6	200.9
	TRUE	High	[K].VSANVEETK.[A]	1xTMT6plex [K9]; 1xTMT6plex [N-Term]	0.000192937	0.000370905	1	1	48	XP_021437153.1	XP_021437153.1 [172-180]		0	1434.82	0.76	0.894	0.832	1.007	1.072	1.176	1.094	1.325	1.41	0.931	1.127	1.199	1.211	1.288	1.064	0.0191021	0.251146	0.196031	0.922163	0.772412	0.0616924	0.415961	0.274685	0.203907	0.437473	0.601376	0.507112	0.44001	0.276462	0.75093	107.8	82	96.4	89.7	108.6
	TRUE	High	[K].VSANVEETK.[A]	1xDeamidated [N4]; 1xTMT6plex [K9]; 1xTMT6plex [N-Term]	0.000750337	0.000370905	1	1	7	XP_021437153.1	XP_021437153.1 [172-180]		0	1435.8	0.928	1.089	0.925	1.214	0.85	1.174	0.996	1.307	0.916	0.849	1.114	0.781	1.312	0.919	0.701	0.604021	0.352706	0.616043	0.380433	0.711954	0.129319	0.941036	0.297661	0.78852	0.138604	0.657862	0.512555	0.27601	0.777741	0.141271	99.9	92.7	108.8	92.4	121.2
	TRUE	High	[K].VVPLTTDFK.[G]	1xTMT6plex [K9]; 1xTMT6plex [N-Term]	0.000678854	0.000370905	1	1	22	XP_021437153.1	XP_021437153.1 [227-235]		0	1477.9	0.959	0.991	0.918	1.286	1.158	1.033	0.957	1.341	1.207	0.927	1.298	1.168	1.4	1.261	0.9	0.757409	0.990511	0.519451	0.262791	0.611009	0.694422	0.55122	0.254867	0.458097	0.413725	0.236569	0.559783	0.178468	0.313363	0.690159	95	91.2	94.2	87.3	122.2
TRUE	High	Master Protein	NP_001154920.1	apolipoprotein A-II precursor [Oncorhynchus mykiss]	0	141.893	58	6	499	4	143	15.5	6.77	1988.5	6	4	1.068	1.04	1.02	1.023	0.963	0.973	0.954	0.957	0.901	0.98	0.983	0.926	1.003	0.944	0.941	0.730637	0.748811	0.892295	0.814496	0.980031	0.876744	0.678605	0.907643	0.80271	0.855356	0.960475	0.933475	0.999704	0.927929	0.720107	98.1	104.9	102.1
	Checked	Confidence	Annotated Sequence	Modifications	Qvality PEP	Qvality q-value	# Protein Groups	# Proteins	# PSMs	Master Protein Accessions	Positions in Master Proteins	Modifications in Master Proteins	# Missed Cleavages	Theo. MH+ [Da]	Abundance Ratio: (S0) / (R0)	Abundance Ratio: (RPBS) / (R0)	Abundance Ratio: (SPBS) / (R0)	Abundance Ratio: (RFp) / (R0)	Abundance Ratio: (SFp) / (R0)	Abundance Ratio: (RPBS) / (S0)	Abundance Ratio: (SPBS) / (S0)	Abundance Ratio: (RFp) / (S0)	Abundance Ratio: (SFp) / (S0)	Abundance Ratio: (SPBS) / (RPBS)	Abundance Ratio: (RFp) / (RPBS)	Abundance Ratio: (SFp) / (RPBS)	Abundance Ratio: (RFp) / (SPBS)	Abundance Ratio: (SFp) / (SPBS)	Abundance Ratio: (SFp) / (RFp)	Abundance Ratio P-Value: (S0) / (R0)	Abundance Ratio P-Value: (RPBS) / (R0)	Abundance Ratio P-Value: (SPBS) / (R0)	Abundance Ratio P-Value: (RFp) / (R0)	Abundance Ratio P-Value: (SFp) / (R0)	Abundance Ratio P-Value: (RPBS) / (S0)	Abundance Ratio P-Value: (SPBS) / (S0)	Abundance Ratio P-Value: (RFp) / (S0)	Abundance Ratio P-Value: (SFp) / (S0)	Abundance Ratio P-Value: (SPBS) / (RPBS)	Abundance Ratio P-Value: (RFp) / (RPBS)	Abundance Ratio P-Value: (SFp) / (RPBS)	Abundance Ratio P-Value: (RFp) / (SPBS)	Abundance Ratio P-Value: (SFp) / (SPBS)	Abundance Ratio P-Value: (SFp) / (RFp)	Abundances (Grouped): R0	Abundances (Grouped): S0	Abundances (Grouped): RPBS	Abundances (Grouped): SPBS	Abundances (Grouped): RFp
	TRUE	High	[K].DYIEELQGNPK.[F]	1xTMT6plex [K11]; 1xTMT6plex [N-Term]	4.5375e-06	0.000370905	2	2	88	XP_021480106.1; NP_001154920.1	XP_021480106.1 [72-82]; NP_001154920.1 [72-82]		0	1763.96	1.034	1.013	1.01	0.917	0.95	0.98	0.977	0.887	0.919	0.997	0.906	0.938	0.908	0.94	1.036	0.725904	0.819097	0.986923	0.7699	0.957548	0.827506	0.701958	0.658332	0.851628	0.878709	0.616725	0.927859	0.719465	0.936497	0.840264	101.3	104.7	102.6	102.3	92.9
	TRUE	High	[K].DYIEELQGNPK.[F]	1xDeamidated [Q/N]; 1xTMT6plex [K11]; 1xTMT6plex [N-Term]	1.42685e-05	0.000370905	2	2	17	XP_021480106.1; NP_001154920.1	XP_021480106.1 [72-82]; NP_001154920.1 [72-82]		0	1764.94	0.967	0.946	0.914	0.891	0.803	0.978	0.945	0.922	0.831	0.966	0.942	0.849	0.975	0.879	0.901	0.810163	0.59838	0.498117	0.678327	0.595012	0.816733	0.464158	0.767306	0.596154	0.659493	0.752164	0.692075	0.937475	0.740995	0.694263	108.7	105.1	102.8	99.3	96.8
	TRUE	High	[K].DYIEELQGNPK.[F]	2xDeamidated [Q7; N9]; 1xTMT6plex [K11]; 1xTMT6plex [N-Term]	6.09766e-05	0.000370905	2	2	11	XP_021480106.1; NP_001154920.1	XP_021480106.1 [72-82]; NP_001154920.1 [72-82]		0	1765.93	0.904	0.922	1.04	0.698	1.125	1.021	1.151	0.773	1.245	1.127	0.757	1.22	0.672	1.082	1.611	0.405957	0.422283	0.862798	0.151747	0.669573	0.80035	0.178925	0.332047	0.397007	0.34044	0.18051	0.474332	0.122135	0.660068	0.036484	105.5	95.3	97.3	109.7	73.6
	TRUE	High	[K].IGTGLAQEAAPLVDK.[A]	1xTMT6plex [K15]; 1xTMT6plex [N-Term]	2.64497e-07	0.000370905	1	1	53	NP_001154920.1	NP_001154920.1 [89-103]		0	1941.14	1.011	0.996	1.024	0.963	1.096	0.985	1.012	0.952	1.083	1.028	0.966	1.1	0.94	1.07	1.138	0.875808	0.963472	0.9435	0.927101	0.724726	0.877324	0.993111	0.862393	0.708568	0.906617	0.843427	0.690531	0.824094	0.689106	0.544675	98.5	99.6	98.2	100.9	94.8
	TRUE	High	[K].IGTGLAQEAAPLVDKAR.[M]	1xTMT6plex [K15]; 1xTMT6plex [N-Term]	7.7154e-07	0.000370905	1	1	1	NP_001154920.1	NP_001154920.1 [89-105]		1	2168.28	1.007	1.476	0.928	0.79	1.263	1.466	0.921	0.784	1.255	0.629	0.535	0.856	0.851	1.362	1.6	0.95157	0.0189038	0.673415	0.351989	0.368556	0.0068203	0.570949	0.386921	0.215671	0.0043653	0.0281572	0.816638	0.515798	0.149089	0.0352218	92.8	93.5	137	86.1	73.3
	TRUE	High	[R].LMNAYSK.[V]	1xTMT6plex [K7]; 1xTMT6plex [N-Term]	0.109902	0.00545086	1	1	3	NP_001154920.1	NP_001154920.1 [44-50]		0	1284.74	2.619	2.465	1.704	6.975	1.218	0.941	0.651	2.663	0.465	0.691	2.83	0.494	4.094	0.715	0.175	1.43533e-07	3.32586e-09	0.00674271	2.22045e-16	0.473709	0.597836	3.17558e-05	0.00016674	0.00686223	0.00558567	1.33644e-06	0.0394885	2.61488e-08	0.282366	1.18794e-13	37.5	98.3	92.5	64	261.9
	TRUE	High	[R].LMNAYSK.[V]	1xDeamidated [N3]; 1xTMT6plex [K7]; 1xTMT6plex [N-Term]	0.12765	0.00653613	1	1	6	NP_001154920.1	NP_001154920.1 [44-50]		0	1285.72	1.537	1.552	1.432	2.231	1.123	1.01	0.931	1.452	0.73	0.922	1.437	0.723	1.559	0.784	0.503	0.000133137	8.47972e-07	0.0230153	0.000618552	0.673947	0.895144	0.374772	0.149252	0.33256	0.389357	0.0965085	0.373669	0.0773362	0.450604	0.00386848	67.6	103.9	105	96.8	150.8
	TRUE	High	[R].MAGLGLYGHYVRPHVGTYLDEAITSIK.[V]	1xTMT6plex [K27]; 1xTMT6plex [N-Term]	0.000994329	0.00054385	2	2	1	XP_021480106.1; NP_001154920.1	XP_021480106.1 [106-132]; NP_001154920.1 [106-132]		0	3419.85	1.324	1.641	1.176	2.016	0.73	1.24	0.888	1.523	0.551	0.716	1.228	0.445	1.715	0.621	0.362	0.139414	0.00276059	0.42041	0.00994497	0.387531	0.152049	0.439486	0.1233	0.0367262	0.0333027	0.445921	0.0241344	0.0453564	0.0686956	3.87769e-05	76.1	100.7	124.9	89.4	153.4
	TRUE	High	[K].VQAAVGPMTENLGQGHGQAAK.[D]	1xTMT6plex [K21]; 1xTMT6plex [N-Term]	1.15902e-06	0.000370905	1	1	58	NP_001154920.1	NP_001154920.1 [51-71]		0	2522.35	1.061	1.066	1.027	0.964	1.07	1.004	0.968	0.908	1.008	0.964	0.904	1.004	0.938	1.042	1.111	0.563695	0.429885	0.927339	0.93018	0.776114	0.945224	0.628983	0.723483	0.897415	0.642005	0.610234	0.906542	0.817467	0.764058	0.617192	97	102.9	103.4	99.6	93.4
	TRUE	High	[K].VQAAVGPMTENLGQGHGQAAK.[D]	1xDeamidated [Q/N]; 1xTMT6plex [K21]; 1xTMT6plex [N-Term]	5.80594e-09	0.000370905	1	1	76	NP_001154920.1	NP_001154920.1 [51-71]		0	2523.34	1.094	1.03	0.987	0.966	0.918	0.942	0.903	0.883	0.84	0.958	0.938	0.891	0.979	0.93	0.951	0.40144	0.68128	0.86416	0.938057	0.87987	0.505185	0.222753	0.646157	0.621179	0.606985	0.735789	0.80488	0.948594	0.904434	0.868466	100.1	109.5	103.1	98.8	96.7
	TRUE	High	[K].VQAAVGPMTENLGQGHGQAAK.[D]	2xDeamidated [Q14; Q]; 1xTMT6plex [K21]; 1xTMT6plex [N-Term]	2.92364e-07	0.000370905	1	1	17	NP_001154920.1	NP_001154920.1 [51-71]		0	2524.32	1.126	1.064	0.98	0.956	0.93	0.946	0.871	0.849	0.826	0.921	0.898	0.874	0.975	0.949	0.973	0.432661	0.572049	0.921296	0.902898	0.908435	0.562818	0.135627	0.541687	0.527525	0.473819	0.631264	0.757222	0.909735	0.835214	0.947437	99.1	111.5	105.5	97.1	94.7
	TRUE	High	[K].VQAAVGPMTENLGQGHGQAAK.[D]	1xOxidation [M8]; 1xTMT6plex [K21]; 1xTMT6plex [N-Term]	7.19256e-08	0.000370905	1	1	93	NP_001154920.1	NP_001154920.1 [51-71]		0	2538.35	1.019	0.983	0.973	0.895	0.881	0.964	0.955	0.878	0.864	0.99	0.911	0.896	0.92	0.906	0.984	0.822221	0.919135	0.791959	0.69374	0.788964	0.691567	0.52997	0.631303	0.693011	0.824799	0.635975	0.818227	0.759321	0.826048	0.986108	104.3	106.3	102.5	101.5	93.4
	TRUE	High	[K].VQAAVGPMTENLGQGHGQAAK.[D]	1xDeamidated [Q/N]; 1xOxidation [M8]; 1xTMT6plex [K21]; 1xTMT6plex [N-Term]	1.11629e-06	0.000370905	1	1	50	NP_001154920.1	NP_001154920.1 [51-71]		0	2539.33	1.054	1.006	1.004	0.909	0.966	0.955	0.953	0.863	0.916	0.998	0.904	0.96	0.905	0.961	1.062	0.607148	0.876311	0.955197	0.741707	0.993822	0.611932	0.519876	0.583934	0.844459	0.88289	0.6094	0.983213	0.711198	0.998273	0.758113	101	106.4	101.7	101.5	91.9
[truncated: 6,799 more rows]
[truncated: 29 more columns]

## Sheet: Omyk_1.0 Analysis Parameters
processing steps					consensus steps
Result name: Dave10314447Set1_F					Result name: Dave10314447Set1_F
Result file: D:\PD2.3\TMT6plex\Dave10314447Set1_F-(2).msf					Result file: D:\PD2.3\TMT6plex\Dave10314447Set1_F-(2).pdResult
[truncated: 180 more rows]

## Sheet: OmykA_1.1 Protein Ratios
Accession	Description	Protein FDR Confidence: Combined	Sum PEP Score	Coverage [%]	# Peptides	# PSMs	# Unique Peptides	# AAs	MW [kDa]	calc. pI	Score Sequest HT: Sequest HT	# Peptides (by Search Engine): Sequest HT	# Razor Peptides	Ratio:SFp/RFp	Ratio:SPBS/RPBS	Ratio:S0/R0	Ratio:RFp/RPBS	Ratio:RFp/R0	Ratio:RPBS/R0	Ratio:SFp/SPBS	Ratio:SFp/S0	Ratio:SPBS/S0	Abundances: R0	Abundances: S0	Abundances : RPBS	Abundances: SPBS	Abundances: RFp	Abundances: SFp	Abundance:R0	Abundance:RPBS	Abundance:RFp	Abundance:S0	Abundance:SPBS	Abundance:SFp	Found in Sample: [S557] F80: 126, Sample, n/a, n/a, n/a, n/a, n/a, n/a, n/a, n/a, n/a, n/a, n/a, n/a, n/a, n/a, n/a, n/a, n/a, n/a, n/a, n/a, n/a, R0	Found in Sample: [S561] F80: 130, Sample, n/a, n/a, n/a, n/a, n/a, n/a, n/a, n/a, n/a, n/a, n/a, n/a, n/a, n/a, n/a, n/a, n/a, n/a, n/a, n/a, n/a, RFp	Found in Sample: [S559] F80: 128, Sample, n/a, n/a, n/a, n/a, n/a, n/a, n/a, n/a, n/a, n/a, n/a, n/a, n/a, n/a, n/a, n/a, n/a, n/a, n/a, n/a, n/a, RPBS	Found in Sample: [S558] F80: 127, Sample, n/a, n/a, n/a, n/a, n/a, n/a, n/a, n/a, n/a, n/a, n/a, n/a, n/a, n/a, n/a, n/a, n/a, n/a, n/a, n/a, n/a, S0	Found in Sample: [S562] F80: 131, Sample, n/a, n/a, n/a, n/a, n/a, n/a, n/a, n/a, n/a, n/a, n/a, n/a, n/a, n/a, n/a, n/a, n/a, n/a, n/a, n/a, n/a, SFp	Found in Sample: [S560] F80: 129, Sample, n/a, n/a, n/a, n/a, n/a, n/a, n/a, n/a, n/a, n/a, n/a, n/a, n/a, n/a, n/a, n/a, n/a, n/a, n/a, n/a, n/a, SPBS	# Protein Groups	Modifications
[truncated: 510 more rows]

[truncated: 2 more sheets: OmykA_1.1 Peptides, OmykA_1.1 Analysis Parameters]
