# Supplementary material for: Plasma proteomic profiling of bacterial cold water disease-resistant and -susceptible rainbow trout lines and biomarker discovery
Source: Front Immunol. 2023 Oct 20;14:1265386. doi: 10.3389/fimmu.2023.1265386 (PMC10623068; doi:10.3389/fimmu.2023.1265386)
Supplement: Supplementary Data Sheet 3 — Cross-reference of proteomic, RNA-Seq and normal tissue expression datasets. [file Table_3.xlsx]

## Sheet: Matching RNA-seq and Proteomics
Supp Data 3. Cross-reference of proteomic, RNA-Seq and normal tissue expression datasets.
Proteomics dataset mapped to predicted proteins present in the Swanson genome (Omyk 1.0, GCF_002163495.1)																			RNA-Seq Dataset (Marancik et al. 2015) mapped to the Swanson genome (Omyk 1.0, GCF_002163495.1)
																															ARS-Fp-R	ARS-Fp-R	ARS-Fp-R	ARS-Fp-R	ARS-Fp-R	ARS-Fp-R	ARS-Fp-R	ARS-Fp-R	ARS-Fp-S	ARS-Fp-S	ARS-Fp-S	ARS-Fp-S	ARS-Fp-S	ARS-Fp-S	ARS-Fp-S	ARS-Fp-S
																															Fp_R_D1_Tk25	Fp_R_D1_Tk26	Fp_R_D5_Tk25	Fp_R_D5_Tk26	PBS_R_D1_Tk27	PBS_R_D1_Tk28	PBS_R_D5_Tk27	PBS_R_D5_Tk28	Fp_S_D1_Tk29	Fp_S_D1_Tk30	Fp_S_D5_Tk29	Fp_S_D5_Tk30	PBS_S_D1_Tk31	PBS_S_D1_Tk32	PBS_S_D5_Tk31	PBS_S_D5_Tk32
																															Fp	Fp	Fp	Fp	PBS	PBS	PBS	PBS	Fp	Fp	Fp	Fp	PBS	PBS	PBS	PBS
																															Day1	Day1	Day5	Day5	Day1	Day1	Day5	Day5	Day1	Day1	Day5	Day5	Day1	Day1	Day5	Day5
	Omyk 1.0																OmykA_1.1														Fp_R_D1_Tk25	Fp_R_D1_Tk26	Fp_R_D5_Tk25	Fp_R_D5_Tk26	PBS_R_D1_Tk27	PBS_R_D1_Tk28	PBS_R_D5_Tk27	PBS_R_D5_Tk28	Fp_S_D1_Tk29	Fp_S_D1_Tk30	Fp_S_D5_Tk29	Fp_S_D5_Tk30	PBS_S_D1_Tk31	PBS_S_D1_Tk32	PBS_S_D5_Tk31	PBS_S_D5_Tk32
Protein FDR Confidence: Combined	Swanson Accession	Protein Description	Abundances (Normalized): F5: 128, RPBSD6	Log2 RPBSD6	Abundances (Normalized): F5: 129, SPBSD6	Log2 SPBSD6	Abundances (Normalized): F5: 130, RFpD6	Log2 RFpD6	Abundances (Normalized): F5: 131, SFpD6	Log2 SFpD6	SFpD6/SPBSD6	Log2	RFpD6/RPBSD6	Log2	ratio	Secreted	Accession		geneID	Loc	Start	Stop	chr	Desc	type	Go_Desc	GO_id	GO_name	Enzyme_code	Enzyme_name	whole body	whole body	whole body	whole body	whole body	whole body	whole body	whole body	whole body	whole body	whole body	whole body	whole body	whole body	whole body	whole body	avgSFpD5	log2	avgSPBSD5
High	NP_001117944.1	14-3-3E1 protein	190.6	7.5744	163	7.34873	158.9	7.31198	244	7.93074	1.49693	0.582009	0.833683	-0.262429	1.79557				gene43719	LOC100136196	10100786	10105424	chr27	14-3-3E1 protein	CDS	14-3-3 epsilon-like isoform X1; 14-3-3 epsilon-like isoform X3	F:GO:0019904; P:GO:0055114; F:GO:0004497	F:protein domain specific binding; P:oxidation-reduction process; F:monooxygenase activity			94.3371	85.6904	111.986	91.0569	84.4968	84.6108	81.1686	89.1507	97.6321	102.06	93.4238	99.919	77.1807	76.3127	96.8159	78.4979	96.6714	6.59502	87.6569
High	XP_021471790.1	6-phosphogluconate dehydrogenase, decarboxylating isoform X2	514	9.00562	844.4	9.72178	948.4	9.88935	1366.3	10.4161	1.61807	0.694276	1.84514	0.883727	0.876939		new		gene16711	pgd	44502361	44514424	chr09	phosphogluconate dehydrogenase	CDS	6-phosphogluconate decarboxylating	F:GO:0004616; P:GO:0006098; P:GO:0055114; P:GO:0019521; F:GO:0016491	F:phosphogluconate dehydrogenase (decarboxylating) activity; P:pentose-phosphate shunt; P:oxidation-reduction process; P:D-gluconate metabolic process; F:oxidoreductase activity	EC:1.1.1.44	Phosphogluconate dehydrogenase (NADP(+)-dependent, decarboxylating)	136.616	122.761	172.238	123.126	116.025	89.5418	100.65	97.29	110.162	132.785	144.723	154.627	82.2301	96.3855	105.59	66.6332	149.675	7.22569	86.1115
High	XP_021463403.1	72 kDa type IV collagenase-like	2472.8	11.2719	2449.2	11.2581	2606.5	11.3479	2918.8	11.5112	1.19174	0.253065	1.05407	0.0759683	1.13061	y	updated		gene11443	LOC110526614	72474095	72498267	chr06	72 kDa type IV collagenase-like	CDS	72 kDa type IV collagenase	F:GO:0008270; P:GO:0031290; P:GO:0001945; P:GO:0006508; C:GO:0031012; F:GO:0004222; F:GO:0008237	F:zinc ion binding; P:retinal ganglion cell axon guidance; P:lymph vessel development; P:proteolysis; C:extracellular matrix; F:metalloendopeptidase activity; F:metallopeptidase activity	EC:3.4.24	Acting on peptide bonds (peptidases)	40.6556	49.0911	51.463	52.5422	51.4084	48.89	48.5937	56.6346	47.6546	51.725	57.9084	64.0461	44.474	49.7107	56.7014	54.7132	60.9773	5.9302	55.7073
High	XP_021477052.1	A disintegrin and metalloproteinase with thrombospondin motifs 13 isoform X1	1470.3	10.5219	1666.7	10.7028	1130.4	10.1426	1144.9	10.161	0.686926	-0.541773	0.768823	-0.379277	0.893478	y	new		gene20027	adamts13	51139837	51153370	chr11	ADAM metallopeptidase with thrombospondin type 1 motif 13	CDS	A disintegrin and metallo ase with thrombospondin motifs 13 isoform X2	F:GO:0008270; P:GO:0006508; F:GO:0004222; F:GO:0008237	F:zinc ion binding; P:proteolysis; F:metalloendopeptidase activity; F:metallopeptidase activity	EC:3.4.24	Acting on peptide bonds (peptidases)	8.38909	8.03859	9.65839	11.6788	11.4825	7.64077	12.3803	11.4359	8.76451	6.51095	7.88985	7.77717	9.45699	9.24988	11.9415	13.5907	7.83351	2.96966	12.7661
High	XP_021460013.1	actin, alpha cardiac muscle 1-like	136.6	7.09381	141.5	7.14466	173	7.43463	172.1	7.4271	1.21625	0.282445	1.26647	0.340815	0.960349				gene951	LOC110524558	47625264	47630304	chr01	actin, alpha cardiac muscle 1-like	CDS	alpha cardiac muscle 1-like	F:GO:0005524	F:ATP binding			241.138	223.081	187.609	207.249	296.534	412.074	230.335	259.834	287.115	287.525	188.918	309.367	260.761	392.128	344.822	413.504	249.143	7.96083	379.163
High	XP_021451454.1	actin, cytoplasmic 1 isoform X1	946.9	9.88707	947.2	9.88753	1138.6	10.153	1346.7	10.3952	1.42177	0.507688	1.20245	0.265977	1.18239		new		gene53796	LOC110517977	7649	11546	scf_scaffold325321_0-13416_unkn_0_0	actin, cytoplasmic 1	CDS	beta-actin	F:GO:0005524; C:GO:0043209; C:GO:0005925; C:GO:0097433; C:GO:0005829; C:GO:0005886; C:GO:0030863; C:GO:0005856	F:ATP binding; C:myelin sheath; C:focal adhesion; C:dense body; C:cytosol; C:plasma membrane; C:cortical cytoskeleton; C:cytoskeleton			2000.17	1991.2	1788.9	2248.67	2011.82	2090.22	1894.8	1876.13	1987.65	1971.61	2336.06	2564.78	2134.66	2132.68	1748.89	2062.47	2450.42	11.2588	1905.68
High	XP_021451740.1	actin-related protein 2/3 complex subunit 1B-like	113.9	6.83162	108.8	6.76553	118.4	6.88753	108.6	6.76288	0.998162	-0.00265445	1.03951	0.0559013	0.960225		new		gene54325	LOC110518526	43	1131	scf_scaffold362094_0-8323_unkn_0_0	actin-related protein 2/3 complex subunit 1B-like	CDS	actin-related 2 3 complex subunit 1B-like	F:GO:0005515; P:GO:0034314; C:GO:0005885; P:GO:0030833; C:GO:0015629	F:protein binding; P:Arp2/3 complex-mediated actin nucleation; C:Arp2/3 protein complex; P:regulation of actin filament polymerization; C:actin cytoskeleton			20.2605	47.288	69.9896	63.5478	41.0454	41.1054	56.432	49.9964	23.0231	21.0145	35.968	43.6598	24.125	26.5524	28.2433	28.1146	39.8139	5.3152	28.179
High	XP_021426398.1	actin-related protein 2/3 complex subunit 2	228.7	7.83731	255.9	7.99944	267.8	8.06501	250.6	7.96924	0.979289	-0.0301937	1.17097	0.2277	0.836308				gene32896	LOC110495454	3935750	3950750	chr18	actin-related protein 2/3 complex subunit 2	CDS	actin-related 2 3 complex subunit 2	C:GO:0070062; P:GO:0034314; C:GO:0005885; P:GO:0030833; P:GO:0030041; C:GO:0015629	C:extracellular exosome; P:Arp2/3 complex-mediated actin nucleation; C:Arp2/3 protein complex; P:regulation of actin filament polymerization; P:actin filament polymerization; C:actin cytoskeleton			27.5052	29.2143	31.7357	27.1966	28.2408	29.6604	24.232	30.2692	24.5834	19.4546	36.4575	41.4782	21.1585	25.3186	36.0659	23.6509	38.9679	5.28421	29.8584
High	XP_021465258.1	actin-related protein 2/3 complex subunit 4-like isoform X1	333.2	8.38024	369.3	8.52865	402.7	8.65356	369.3	8.52865	1	0	1.20858	0.273317	0.827415				gene12815	LOC110527945	40490239	40492221	chr07	actin-related protein 2/3 complex subunit 4-like	CDS	Actin-related 2 3 complex subunit 4	F:GO:0051015; C:GO:0070062; C:GO:0005737; P:GO:0034314; F:GO:0005200; F:GO:0030674; C:GO:0005885; F:GO:0019899; P:GO:0030833; P:GO:0030041; C:GO:0015629; C:GO:0042995	F:actin filament binding; C:extracellular exosome; C:cytoplasm; P:Arp2/3 complex-mediated actin nucleation; F:structural constituent of cytoskeleton; F:protein binding, bridging; C:Arp2/3 protein complex; F:enzyme binding; P:regulation of actin filament p			43.9227	46.2668	72.4591	70.374	50.0917	42.1294	56.0615	48.9707	41.4155	46.4901	64.3656	71.2281	47.5679	42.5242	55.815	44.0787	67.7968	6.08315	49.9469
High	XP_021445410.1	actin-related protein 2/3 complex subunit 5-like	399.4	8.64169	428.5	8.74315	461.3	8.84956	427.7	8.74046	0.998133	-0.002696	1.15498	0.207871	0.864198				gene45147	LOC110508866	28600079	28601405	chr28	actin-related protein 2/3 complex subunit 5-like	CDS	Actin-related 2 3 complex subunit 5	P:GO:0034314; C:GO:0005885; P:GO:0030833; C:GO:0015629	P:Arp2/3 complex-mediated actin nucleation; C:Arp2/3 protein complex; P:regulation of actin filament polymerization; C:actin cytoskeleton			88.3443	96.3792	140.871	123.397	90.6075	81.281	104.665	108.886	72.457	79.4612	107.644	118.374	79.4766	84.7037	113.412	88.0712	113.009	6.82029	100.742
Medium	XP_021412983.1	actin-related protein 2-A	299.9	8.22834	359.4	8.48945	349.6	8.44956	333.5	8.38154	0.927935	-0.107904	1.16572	0.221224	0.796018				gene23976	LOC110486016	21712096	21730704	chr13	actin-related protein 2-A	CDS	actin-related 2-A	F:GO:0005524; P:GO:0034314; C:GO:0005885; C:GO:0005856; P:GO:0007015	F:ATP binding; P:Arp2/3 complex-mediated actin nucleation; C:Arp2/3 protein complex; C:cytoskeleton; P:actin filament organization			16.7115	19.3028	22.8837	27.7376	17.8538	15.1404	18.369	19.1668	20.1984	20.7543	27.0792	28.803	16.3247	16.3224	23.4698	14.6061	27.9411	4.80432	19.038
High	XP_021434936.1	actin-related protein 3-like	76.8	6.26303	79	6.30378	74.8	6.22497	74.8	6.22497	0.946835	-0.0788144	0.973958	-0.038068	0.972152				gene38614	LOC110501588	21313763	21331052	chr22	actin-related protein 3-like	CDS	actin-related 3	F:GO:0005524; P:GO:0034314; C:GO:0005885; P:GO:0007015	F:ATP binding; P:Arp2/3 complex-mediated actin nucleation; C:Arp2/3 protein complex; P:actin filament organization			46.4397	41.807	66.1531	59.5749	43.0871	44.356	45.0263	49.9722	40.8669	44.0202	62.2031	64.7829	37.4567	39.9644	56.5502	40.4864	63.493	5.98853	48.5183
High	XP_021427534.1	adenylyl cyclase-associated protein 1-like isoform X1	128.7	7.00787	128.2	7.00225	173.3	7.43713	168.2	7.39403	1.31201	0.391781	1.34654	0.42926	0.974357		new		gene33690	LOC110496140	30979593	30984737	chr18	adenylyl cyclase-associated protein 1-like	CDS	adenylyl cyclase-associated 1-like	F:GO:0003779; P:GO:0008078; P:GO:0001756; P:GO:0000902; P:GO:0030036; P:GO:0007010	F:actin binding; P:mesodermal cell migration; P:somitogenesis; P:cell morphogenesis; P:actin cytoskeleton organization; P:cytoskeleton organization			35.6025	34.5774	37.2901	32.8196	34.0677	36.3236	35.2482	35.7436	31.039	33.3295	35.6441	34.6387	32.925	35.2677	41.6179	32.4744	35.1414	5.1351	37.0461
High	NP_001117869.1	alpha-1-antiproteinase-like protein precursor	12511.6	13.611	12785	13.6422	11937	13.5432	10489.3	13.3566	0.820438	-0.285534	0.954075	-0.067826	0.859931	y			gene7554	antiprot1	73999384	74001509	chr04	alpha-1-antiproteinase-like protein	CDS	alpha-1-antitrypsin homolog	C:GO:0005615; F:GO:0004867; C:GO:0005737; C:GO:0036126	C:extracellular space; F:serine-type endopeptidase inhibitor activity; C:cytoplasm; C:sperm flagellum			1421.13	1183.1	966.173	992.469	1369.12	1322.99	1511.34	1456.37	992.98	840.877	449.22	350.183	1663.01	1268.59	1373.18	1563.54	399.702	8.64278	1468.36
High	XP_021476737.1	alpha-1-antitrypsin-like isoform X2	4089.9	11.9978	4122.5	12.0093	4247.6	12.0524	3498.7	11.7726	0.848684	-0.236701	1.03856	0.0545823	0.817175		updated		gene19832	LOC110535792	44621055	44639690	chr11	alpha-1-antitrypsin-like	CDS	alpha-1-antitrypsin CM55-ST	C:GO:0005615	C:extracellular space			105.392	128.821	119.585	159.345	130.33	97.7265	154.509	136.118	99.6943	81.7397	119.588	88.3506	110.614	99.3209	135.436	132.54	103.969	6.70002	133.988
High	XP_021461142.1	alpha-1-antitrypsin-like protein CM55-ST	1313.7	10.3594	1402.9	10.4542	1115.4	10.1233	1096.1	10.0982	0.78131	-0.356033	0.849052	-0.236075	0.920214	y	updated		gene10136	LOC110525399	15749806	15751985	chr06	alpha-1-antitrypsin-like protein CM55-ST	CDS	alpha-1-antitrypsin CM55-ST	C:GO:0005615	C:extracellular space			9.17093	17.156	36.0958	18.8416	30.7261	18.3616	44.5592	27.0337	20.9403	12.7463	3.8013	2.78982	28.7582	27.8152	36.1879	44.263	3.29556	1.72052	40.2254
High	XP_021438281.1	alpha-2-antiplasmin-like	525.3	9.037	583	9.18735	545.4	9.09117	720.9	9.49366	1.23654	0.306303	1.03826	0.0541731	1.19096	y	updated		gene40432	LOC110503941	18005794	18009859	chr24	alpha-2-antiplasmin-like	CDS	alpha-2-antiplasmin-like	C:GO:0005615	C:extracellular space			40.0166	50.4517	51.6723	67.3793	54.33	40.5522	50.7776	40.2755	37.5919	37.2864	47.8972	43.5403	45.4507	39.8152	40.6231	39.1579	45.7188	5.51471	39.8905
High	XP_021445619.1	alpha-2-HS-glycoprotein	12543.5	13.6147	12592.4	13.6203	11763.7	13.5221	9677.8	13.2405	0.768543	-0.379802	0.937832	-0.0925981	0.819489	y	updated		gene45295	ahsg	32233149	32236919	chr28	alpha 2-HS glycoprotein	CDS	alpha-2-HS-glyco -like	F:GO:0004869	F:cysteine-type endopeptidase inhibitor activity			297.252	320.073	247.28	179.029	414.928	343.464	447.527	402.429	279.731	218.676	81.3929	74.2595	352.736	333.058	457.026	335.219	77.8262	6.28218	396.122
High	XP_021442709.1	alpha-2-macroglobulin-like	1779.5	10.7973	2229.7	11.1226	2177	11.0881	2967.8	11.5352	1.33103	0.412544	1.22338	0.290869	1.088	y	new		gene40248	LOC110503780	15338706	15371884	chr24	alpha-2-macroglobulin-like	CDS	alpha-2-macroglobulin-like isoform X1	C:GO:0005615; F:GO:0004866; C:GO:0005576	C:extracellular space; F:endopeptidase inhibitor activity; C:extracellular region			22.1677	16.205	27.8064	27.8311	28.6793	23.1121	16.9993	19.973	17.4578	17.4413	35.5797	24.7319	19.0839	19.4599	20.482	12.6766	30.1558	4.91436	16.5793
High	XP_021437987.1	alpha-2-macroglobulin-like	13111.6	13.6786	11878.2	13.536	13710.1	13.743	12493.1	13.6088	1.05177	0.0728153	1.04565	0.0643953	1.00585	y	new		gene40227	LOC110503754	12309615	12338921	chr24	alpha-2-macroglobulin-like	CDS	alpha-2-macroglobulin-like isoform X1	C:GO:0005615; F:GO:0004866; C:GO:0005576	C:extracellular space; F:endopeptidase inhibitor activity; C:extracellular region			58.0174	91.5697	127.979	120.984	141.253	108.648	134.508	131.244	66.8295	74.0223	48.2338	47.4924	118.462	116.176	116.673	130.604	47.8631	5.58084	123.638
High	XP_021423335.1	alpha-2-macroglobulin-like	133.6	7.06178	133.1	7.05637	113	6.82018	86.1	6.42794	0.646882	-0.628425	0.845808	-0.241597	0.764809		new		gene30868	LOC110493403	4163662	4176253	chr17	alpha-2-macroglobulin-like	CDS	alpha-2-macroglobulin-like	C:GO:0005615; F:GO:0004866; C:GO:0005576	C:extracellular space; F:endopeptidase inhibitor activity; C:extracellular region			0.0337074	0.030785	0.0289277	0.0274356	0.0300463	0.0568933	0.0766046	0.053559	0	0	0.06139	0.0285925	0.0315359	0.141991	0.113114	0.0562997	0.0449913	-4.47421	0.0847071
High	XP_021448148.1	alpha-2-macroglobulin-like	213.2	7.73606	176.1	7.46025	157.9	7.30287	175.8	7.45779	0.998296	-0.00245984	0.740619	-0.433196	1.34792	y	updated		gene40249	LOC110503782	17179	28732	chr24	alpha-2-macroglobulin-like	CDS	alpha-2-macroglobulin-like isoform X1	C:GO:0005615; F:GO:0004866; C:GO:0005576	C:extracellular space; F:endopeptidase inhibitor activity; C:extracellular region			2.0896	1.86909	3.53114	2.68271	3.01479	2.1998	1.87672	2.088	1.65751	1.92262	3.6684	2.92375	2.51932	2.57719	2.56634	1.81704	3.29607	1.72075	2.19169
High	XP_021437988.1	alpha-2-macroglobulin-like isoform X1	105	6.71425	87.3	6.44791	93.5	6.54689	83.6	6.38543	0.957617	-0.0624787	0.890476	-0.167351	1.0754	y	updated		gene43839	LOC110507159	12370362	12392674	chr27	alpha-2-macroglobulin-like	CDS	alpha-2-macroglobulin-like isoform X2; alpha-2-macroglobulin-like isoform X1	C:GO:0005615; F:GO:0004866; C:GO:0005576	C:extracellular space; F:endopeptidase inhibitor activity; C:extracellular region			132.318	106.858	130.263	133.296	144.725	123.322	107.929	97.9788	96.1935	79.6595	79.7065	63.6222	102.646	101.549	134.76	88.4472	71.6643	6.16318	111.603
High	XP_021442708.1	alpha-2-macroglobulin-like isoform X2	10708	13.3864	10039	13.2933	9885.9	13.2712	9255	13.176	0.921905	-0.117311	0.923226	-0.115245	0.998569	y	new		gene43862	LOC110507160	14542338	14574201	chr27	alpha-2-macroglobulin-like	CDS	alpha-2-macroglobulin-like isoform X1	C:GO:0005615; F:GO:0004866; C:GO:0005576	C:extracellular space; F:endopeptidase inhibitor activity; C:extracellular region			19.3319	27.5038	41.025	70.2116	33.1371	18.7631	30.1648	25.3734	26.1584	28.284	54.0752	43.9034	25.9648	31.233	23.4337	25.5139	48.9893	5.61439	24.4738
High	XP_021437935.1	alpha-2-macroglobulin-like isoform X4	16733	14.0304	14534.6	13.8272	14399.3	13.8137	11368.6	13.4728	0.782175	-0.354437	0.860533	-0.216697	0.908942	y	new		gene47787	LOC110511643	11552859	11586958	scf_scaffold45496_0-51940_unkn_0_0	alpha-2-macroglobulin-like	CDS	alpha-2-macroglobulin-like isoform X1	F:GO:0004866	F:endopeptidase inhibitor activity			0.043543	0.0397679	0	0.0708823	0	0	0	0.0345936	0	0.0417866	0	0.0369356	0	0	0	0	0.0184678	-5.75884	0
High	NP_001118022.1	alpha-globin I	1639.8	10.6793	812	9.66534	829.7	9.69645	960.6	9.90779	1.183	0.242456	0.505976	-0.982858	2.33806				gene24450	LOC100136296	37598503	37599519	chr13	alpha-globin I	CDS	Hemoglobin subunit alpha-4	C:GO:0005833; F:GO:0019825; F:GO:0005506; P:GO:0015671; F:GO:0020037	C:hemoglobin complex; F:oxygen binding; F:iron ion binding; P:oxygen transport; F:heme binding			2564.98	2025.97	2685.62	1506.93	2125.15	1938.86	2202.2	2686.43	1709.48	1867.57	2076.76	1397.3	2227.4	1617.33	2431.95	1547.83	1737.03	10.7624	1989.89
High	XP_021436736.1	alpha-N-acetylgalactosaminide alpha-2,6-sialyltransferase 2-like	14.8	3.88753	16	4	12.4	3.63227	15.8	3.98185	0.9875	-0.0181473	0.837838	-0.255257	1.17863	y	new		gene39671	LOC110502786	32220192	32231910	chr23	alpha-N-acetylgalactosaminide alpha-2,6-sialyltransferase 2-like	CDS	alpha-N-acetylgalactosaminide alpha-2,6-sialyltransferase 2-like	C:GO:0005615; F:GO:0001665; C:GO:0016021; P:GO:0097503; C:GO:0005794; P:GO:0016266; F:GO:0008373; P:GO:0006486	C:extracellular space; F:alpha-N-acetylgalactosaminide alpha-2,6-sialyltransferase activity; C:integral component of membrane; P:sialylation; C:Golgi apparatus; P:O-glycan processing; F:sialyltransferase activity; P:protein glycosylation	EC:2.4.99.3; EC:2.4.99	Alpha-N-acetylgalactosaminide alpha-2,6-sialyltransferase; Glycosyltransferases	6.91991	5.84381	5.40989	7.67699	6.97104	5.67992	5.24214	6.58967	7.51461	7.09563	10.3155	13.0665	4.47867	5.3508	7.59476	5.22483	11.691	3.54732	6.4098
High	XP_021463740.1	aminopeptidase N-like	912.4	9.83352	990.4	9.95187	814	9.66888	690.5	9.4315	0.697193	-0.52037	0.892153	-0.164638	0.781473		new		gene11755	LOC110526878	82606384	82621041	chr06	aminopeptidase N-like	CDS	aminopeptidase N-like	F:GO:0008270; P:GO:0006508; C:GO:0016021; F:GO:0004177; F:GO:0008237	F:zinc ion binding; P:proteolysis; C:integral component of membrane; F:aminopeptidase activity; F:metallopeptidase activity	EC:3.4.11	Acting on peptide bonds (peptidases)	28.2707	20.7551	18.3831	21.329	14.8293	15.2327	18.451	16.3269	25.352	24.1043	19.9023	20.7526	17.7008	14.8404	17.9706	19.9773	20.3274	4.34536	18.974
High	XP_021431988.1	angiotensinogen	3532.3	11.7864	3792	11.8887	5085.8	12.3123	6979.5	12.7689	1.84059	0.880165	1.4398	0.525867	1.27836	y	updated		gene36539	agt	24747400	24749885	chr20	angiotensinogen	CDS	angiotensinogen	C:GO:0005615; P:GO:0003081	C:extracellular space; P:regulation of systemic arterial blood pressure by renin-angiotensin			264.881	215.734	90.2658	232.058	175.844	62.8036	60.4408	59.3309	266.219	247.036	363.751	371.481	77.4008	150.649	61.1696	47.7181	367.616	8.52205	54.4439
High	XP_021416129.1	antithrombin-III-like	890.5	9.79847	955	9.89936	678.1	9.40535	729	9.50978	0.763351	-0.389582	0.761482	-0.393118	1.00245	y	updated		gene231	LOC110488261	11513225	11516186	chr01	antithrombin-III-like	CDS	antithrombin-III	C:GO:0005615; F:GO:0004867; P:GO:0010951; P:GO:2000266; F:GO:0008201; P:GO:0071391	C:extracellular space; F:serine-type endopeptidase inhibitor activity; P:negative regulation of endopeptidase activity; P:regulation of blood coagulation, intrinsic pathway; F:heparin binding; P:cellular response to estrogen stimulus			93.4342	143.856	119.309	155.775	135.623	102.674	148.939	163.936	111.064	108.492	137.844	100.507	141.752	120.574	141.675	127.593	119.175	6.89694	134.634
High	XP_021459112.1	antithrombin-III-like isoform X1	4373.6	12.0946	4825.6	12.2365	3405.7	11.7337	3495.8	11.7714	0.724428	-0.465086	0.778695	-0.36087	0.930311	y			gene8952	LOC110524099	53205420	53210866	chr05	antithrombin-III-like	CDS	antithrombin-III	C:GO:0005615; F:GO:0004867; P:GO:0010951; P:GO:2000266; F:GO:0008201	C:extracellular space; F:serine-type endopeptidase inhibitor activity; P:negative regulation of endopeptidase activity; P:regulation of blood coagulation, intrinsic pathway; F:heparin binding			57.3372	74.9992	68.7468	72.8847	72.7044	68.5993	100.28	79.0831	65.3056	50.3614	40.4557	36.0948	71.6329	66.4942	90.0325	95.5935	38.2753	5.25834	92.813
High	NP_001117719.1	apolipoprotein A-I-1 precursor	57079.2	15.8007	56637.8	15.7895	63724.4	15.9596	53146.5	15.6977	0.938357	-0.0917905	1.11642	0.158881	0.840505	y			gene43752	apoa-i-1	12151098	12152826	chr27	apolipoprotein A-I-1	CDS	apolipo A-I	P:GO:0006869; C:GO:0034364; P:GO:0008203; F:GO:0008289; P:GO:0042157; C:GO:0005576	P:lipid transport; C:high-density lipoprotein particle; P:cholesterol metabolic process; F:lipid binding; P:lipoprotein metabolic process; C:extracellular region			3263.36	4068.98	3376.75	3963.22	4330.24	3535.22	3782.34	3888.46	2974.28	2559.69	3947.56	3452.57	4109.36	3686.75	4547.12	3534.23	3700.06	11.8533	4040.68
High	XP_021437153.1	apolipoprotein A-I-2 isoform X1	17949.3	14.1316	16486.9	14.009	22977.6	14.4879	18107.4	14.1443	1.09829	0.135259	1.28014	0.356301	0.857946	y			gene40138	apoa-i-2	9184879	9185911	chr24	apolipoprotein A-I-2	CDS	apolipo A-I	P:GO:0006869; C:GO:0034364; P:GO:0008203; F:GO:0008289; P:GO:0042157; C:GO:0005576	P:lipid transport; C:high-density lipoprotein particle; P:cholesterol metabolic process; F:lipid binding; P:lipoprotein metabolic process; C:extracellular region			1308.37	1550.34	900.913	610.871	1511.27	884.158	1334.95	1351.73	860.703	777.935	1423.63	1535.93	888.667	902.833	1780.53	781.773	1479.78	10.5312	1281.15
High	NP_001154920.1	apolipoprotein A-II precursor	16211.5	13.9847	15894.1	13.9562	15941.5	13.9605	15007.1	13.8734	0.944193	-0.0828461	0.983345	-0.0242302	0.960185	y			gene4567	apoa2	17406004	17408277	chr03	apolipoprotein A-II	CDS	14 kDa apolipo					3248.11	3125.55	3658.06	3765.59	3601.52	2771.56	3408.12	4163.68	2554.89	2379.88	2813.49	2146.75	3642.72	3067.81	3754.15	3543.77	2480.12	11.2762	3648.96
High	XP_021453338.1	apolipoprotein A-I-like	1075.6	10.0709	1676	10.7108	2852.3	11.4779	6620.3	12.6927	3.95006	1.98187	2.65182	1.40698	1.48956	y	updated		gene5650	LOC110520383	67087070	67088159	chr03	apolipoprotein A-I-like	CDS	apolipo A-IV-like	P:GO:0006869; F:GO:0008289; P:GO:0042157; C:GO:0005576	P:lipid transport; F:lipid binding; P:lipoprotein metabolic process; C:extracellular region			316.844	338.337	284.665	164.542	356.996	194.978	265.862	333.478	199.779	195.037	396.368	477.907	232.69	151.928	496.401	183.657	437.138	8.77194	340.029
High	XP_021447240.1	apolipoprotein A-I-like	1364.1	10.4137	1563.3	10.6104	1950.8	10.9299	2080.5	11.0227	1.33084	0.412336	1.4301	0.516116	0.930591	y			gene4563	LOC110510190	17359529	17360859	chr03	apolipoprotein A-I-like	CDS	apolipo A-IV-like	P:GO:0006869; F:GO:0008289; P:GO:0042157; C:GO:0005576	P:lipid transport; F:lipid binding; P:lipoprotein metabolic process; C:extracellular region			365.387	346.967	189.777	347.412	393.684	309.137	389.405	314.818	269.594	237.723	518.743	548.426	268.773	209.904	432.791	286.872	533.584	9.05957	359.832
High	XP_021480047.1	apolipoprotein A-IV-like	5241	12.3556	6380.3	12.6394	8133.1	12.9896	9550.5	13.2214	1.49687	0.581952	1.55182	0.633963	0.964591	y			gene2055	LOC110537898	7665586	7666701	chr02	apolipoprotein A-IV-like	CDS	apolipo A-IV-like	P:GO:0006869; F:GO:0008289; P:GO:0042157; C:GO:0005576	P:lipid transport; F:lipid binding; P:lipoprotein metabolic process; C:extracellular region			844.422	903.759	649.689	533.973	802.269	554.143	741.971	808.951	576.35	485.359	805.162	884.743	570.123	416.845	926.162	475.544	844.953	9.72273	700.853
High	XP_021447252.1	apolipoprotein A-IV-like	242.8	7.92362	293.2	8.19574	268.1	8.06663	222.9	7.80025	0.760232	-0.395488	1.1042	0.143003	0.688491	y			gene4564	LOC110510198	17363674	17365056	chr03	apolipoprotein A-IV-like	CDS	apolipo A-IV-like	P:GO:0006869; F:GO:0008289; P:GO:0042157; C:GO:0005576	P:lipid transport; F:lipid binding; P:lipoprotein metabolic process; C:extracellular region			254.743	325.757	229.493	147.395	329.057	237.363	307.175	311.459	142.077	143.156	244.319	296.392	205.716	167.377	416.638	192.321	270.355	8.07871	304.48
High	XP_021457661.1	apolipoprotein A-IV-like	1258.5	10.2975	1403.2	10.4545	1294.8	10.3385	1030.2	10.0087	0.734179	-0.445796	1.02884	0.0410241	0.713596	y	new		gene8102	LOC110523359	15034039	15035097	chr05	apolipoprotein A-IV-like	CDS	apolipo A-IV-like	P:GO:0006869; F:GO:0008289; P:GO:0042157; C:GO:0005576	P:lipid transport; F:lipid binding; P:lipoprotein metabolic process; C:extracellular region			9.56393	9.99316	34.9179	10.2913	17.9173	8.41329	23.8229	26.2076	12.2834	8.94481	27.0133	36.1633	4.77722	13.1106	50.7935	14.485	31.5883	4.98132	32.6393
High	XP_021480058.1	apolipoprotein A-IV-like	348.9	8.44667	359.4	8.48945	337.9	8.40045	309.8	8.27519	0.861992	-0.214253	0.968472	-0.0462172	0.890054	y			gene2056	LOC110537912	7670178	7671281	chr02	apolipoprotein A-IV-like	CDS	apolipo A-IV-like	P:GO:0006869; F:GO:0008289; P:GO:0042157; C:GO:0005576	P:lipid transport; F:lipid binding; P:lipoprotein metabolic process; C:extracellular region			322.761	315.052	227.858	171.752	308.425	253.575	352.037	305.393	208.016	166.939	303.026	380.697	239.668	162.93	452.204	240.666	341.861	8.41727	346.435
High	XP_021440760.1	apolipoprotein B-100	21634.1	14.401	21007.2	14.3586	17543.2	14.0986	16720.6	14.0293	0.795946	-0.329257	0.810905	-0.302395	0.981553	y	updated		gene42225	apob	63560418	63597499	chr25	apolipoprotein B	CDS	apolipo B-100	P:GO:0006869; F:GO:0005319	P:lipid transport; F:lipid transporter activity			16.8191	15.7041	15.4577	31.189	29.7443	24.6588	28.1557	25.6992	15.6936	12.8561	16.283	14.9529	24.4249	16.5305	23.2247	22.3618	15.618	3.96513	22.7933
High	XP_021467202.1	apolipoprotein B-100-like	12738.6	13.6369	12187.6	13.5731	16755	14.0323	23605	14.5268	1.9368	0.953678	1.31529	0.395385	1.47253	y	updated		gene13859	LOC110529381	9278835	9294239	chr08	apolipoprotein B-100-like	CDS	apolipo B-100-like	P:GO:0006869; F:GO:0005319	P:lipid transport; F:lipid transporter activity			5.30929	2.45104	2.6607	1.61659	5.52715	4.92219	3.66973	3.00961	2.04435	0.911173	2.68208	1.3889	2.41111	5.01177	4.86873	2.7267	2.03549	1.02538	3.79771
High	XP_021467201.1	apolipoprotein B-100-like	68610	16.0661	73192.1	16.1594	33930.4	15.0503	27797.2	14.7627	0.379784	-1.39675	0.49454	-1.01584	0.767954	y	new		gene13855	LOC110529382	9178945	9205649	chr08	apolipoprotein B-100-like	CDS	apolipo B-100-like	P:GO:0006869; F:GO:0005319	P:lipid transport; F:lipid transporter activity			4.2177	1.35485	3.69453	3.10148	10.233	8.50174	5.17092	7.07913	2.50934	1.22823	2.2868	1.09387	4.31791	5.93865	11.5751	4.1215	1.69034	0.757311	7.84829
High	XP_021467197.1	apolipoprotein B-100-like isoform X1	1251.5	10.2894	1561.6	10.6088	569	9.15228	509	8.99152	0.325948	-1.61729	0.454654	-1.13716	0.716913	y	updated		gene13860	LOC110529383	9242695	9264547	chr08	apolipoprotein B-100-like	CDS	apolipo B-100-like	P:GO:0006869; F:GO:0005319	P:lipid transport; F:lipid transporter activity			297.521	291.252	159.74	198.333	363.605	250.021	224.079	218.889	222.688	184.537	331.038	338.998	216.869	258.44	251.437	157.691	335.018	8.3881	204.564
High	XP_021480094.1	apolipoprotein C-I-like	4106.8	12.0038	4410.8	12.1068	4233.9	12.0478	4815.2	12.2334	1.09168	0.126555	1.03095	0.0439725	1.05891	y			gene2058	LOC110537939	7695746	7699354	chr02	apolipoprotein C-I-like	CDS	apolipo C-I-like	P:GO:0042074; P:GO:0042157; C:GO:0005576	P:cell migration involved in gastrulation; P:lipoprotein metabolic process; C:extracellular region			672.053	674.083	857.019	1254.47	621.209	530.857	1330.37	954.85	641.003	593.869	1065.58	672.008	863.849	584.011	1052.02	1146.04	868.796	9.76287	1099.03
High	XP_021447265.1	apolipoprotein C-I-like	3969.9	11.9549	4255.1	12.055	3286.5	11.6823	4253.9	12.0546	0.999718	-0.000406918	0.827855	-0.272551	1.2076	y			gene4566	LOC110510206	17393657	17395031	chr03	apolipoprotein C-I-like	CDS	apolipo C-I-like	P:GO:0042074; P:GO:0042157; C:GO:0005576	P:cell migration involved in gastrulation; P:lipoprotein metabolic process; C:extracellular region			1926.79	2124.05	2195.82	2749.7	2080.05	1698.95	3011.05	2825.24	1691.71	1573.68	1688.09	1558.45	2068.47	2032.57	2705.54	3070.57	1623.27	10.6647	2888.05
High	NP_001117818.1	apolipoprotein E precursor	259.1	8.01737	256.1	8.00056	178.6	7.48059	216.2	7.75622	0.844201	-0.244341	0.689309	-0.536777	1.22471	y			gene4565	apoe	17383770	17386478	chr03	apolipoprotein E	CDS	apolipo Eb-like	P:GO:0034372; P:GO:0032374; F:GO:0060228; P:GO:0042159; P:GO:0042632; P:GO:0043524; F:GO:0050750; P:GO:0043691; P:GO:0051000; C:GO:0072562; F:GO:0017127; F:GO:0070326; P:GO:0010873; C:GO:0042627; P:GO:0034380; F:GO:0015485; C:GO:0034364; P:GO:0007165; C:G	P:very-low-density lipoprotein particle remodeling; P:regulation of cholesterol transport; F:phosphatidylcholine-sterol O-acyltransferase activator activity; P:lipoprotein catabolic process; P:cholesterol homeostasis; P:negative regulation of neuron apopt	EC:1.97.1	Other oxidoreductases	153.328	186.475	145.461	202.481	161.546	159.877	153.389	164.181	142.725	129.501	220.362	245.967	113.809	138.844	158.167	154.507	233.164	7.8652	156.337
High	XP_021480069.1	apolipoprotein Eb-like	6802.1	12.7318	7217.2	12.8172	5491.9	12.4231	6433.6	12.6514	0.891426	-0.165813	0.807383	-0.308675	1.10409	y			gene2057	LOC110537922	7686543	7688927	chr02	apolipoprotein Eb-like	CDS	apolipo Eb-like	P:GO:0006869; F:GO:0008289; P:GO:0042157; C:GO:0005576	P:lipid transport; F:lipid binding; P:lipoprotein metabolic process; C:extracellular region			865.609	945.719	622.084	763.475	942.404	792.292	908.397	965.263	841.943	678.872	1125.35	1381.41	716.148	702.282	1108.85	803.824	1253.38	10.2916	956.335
High	XP_021451996.1	apolipoprotein Eb-like	1251.9	10.2899	1497.8	10.5486	877	9.77643	630.7	9.30081	0.421084	-1.24782	0.700535	-0.513471	0.601089	y	new		gene54754	LOC110518971	1602	10405	scf_scaffold394234_0-36121_unkn_0_0	apolipoprotein Eb-like	CDS	apolipo Eb-like	P:GO:0006869; F:GO:0008289; P:GO:0042157; C:GO:0005576	P:lipid transport; F:lipid binding; P:lipoprotein metabolic process; C:extracellular region			107.42	143.48	73.3146	53.1303	144.957	93.4651	130.825	124.742	125.74	84.5888	127.502	189.45	109.189	142.986	204.35	98.7095	158.476	7.30812	151.53
High	XP_021450361.1	apolipoprotein M	1187	10.2131	1300.2	10.3445	1113.4	10.1208	1133.2	10.1462	0.871558	-0.198331	0.937995	-0.0923479	0.929172				gene4946	apom	29802527	29806186	chr03	apolipoprotein M	CDS	apolipo M					14.952	18.3418	22.8771	28.7119	18.1875	15.7984	24.9007	22.5476	17.1505	14.195	14.5283	10.779	18.0766	18.1355	24.9532	32.4388	12.6536	3.66148	28.696
High	XP_021412386.1	aspartate aminotransferase, cytoplasmic-like	789.2	9.62425	875.7	9.77429	1018	9.99152	1224.1	10.2575	1.39785	0.483213	1.28991	0.367275	1.08368		new		gene23522	LOC110485609	8385431	8385596	chr13	aspartate aminotransferase, cytoplasmic-like	CDS	aspartate cytoplasmic	F:GO:0008483; P:GO:0006520; F:GO:0003824	F:transaminase activity; P:cellular amino acid metabolic process; F:catalytic activity			72.1699	89.3876	65.137	65.6332	69.3628	92.2952	72.2342	55.8955	78.6121	96.827	49.5656	55.7466	66.1061	78.1264	66.4659	71.0455	52.6561	5.71853	68.7557
High	XP_021439281.1	aspartyl aminopeptidase isoform X1	1003.1	9.97025	1004.5	9.97226	1000.8	9.96694	898.1	9.81073	0.894077	-0.16153	0.997707	-0.00331174	0.896131		new		gene391	dnpep	16665866	16675654	chr01	aspartyl aminopeptidase	CDS	aspartyl aminopeptidase isoform X2; aspartyl aminopeptidase	F:GO:0008270; P:GO:0006508; F:GO:0004177; F:GO:0008237	F:zinc ion binding; P:proteolysis; F:aminopeptidase activity; F:metallopeptidase activity	EC:3.4.11	Acting on peptide bonds (peptidases)	9.19003	10.6425	13.0417	10.9512	11.4044	9.63131	13.3777	12.3118	9.03306	8.12762	11.3771	12.1263	8.93517	9.76673	14.7648	9.53081	11.7517	3.5548	12.1478
High	XP_021416831.1	atlastin-3-like isoform X1	184.6	7.52826	189	7.56224	266.9	8.06016	312.4	8.28725	1.65291	0.725008	1.44583	0.531897	1.14323		new		gene26741	LOC110488781	53271125	53281738	chr14	cofilin-2-like	CDS	atlastin-3-like isoform X1; atlastin-3-like isoform X2; cofilin-2	F:GO:0005525; F:GO:0003779; F:GO:0003924; P:GO:0030042; C:GO:0015629; C:GO:0005622; P:GO:0030030; P:GO:0055113; P:GO:0070586	F:GTP binding; F:actin binding; F:GTPase activity; P:actin filament depolymerization; C:actin cytoskeleton; C:intracellular; P:cell projection organization; P:epiboly involved in gastrulation with mouth forming second; P:cell-cell adhesion involved in gas	EC:3.6.1.15;	Nucleoside-triphosphate phosphatase	55.1989	49.562	75.2198	54.4841	51.7636	51.3891	56.454	65.0903	44.4666	51.1349	61.7598	66.3769	43.2047	46.2288	67.6349	48.5385	64.0683	6.00154	58.0867
High	XP_021448729.1	basement membrane-specific heparan sulfate proteoglycan core protein-like	269.3	8.07307	233.7	7.86851	146.2	7.1918	108.9	6.76686	0.465982	-1.10165	0.542889	-0.881271	0.858338		new		gene49030	LOC110512959	22513	23283	scf_scaffold88843_0-106780_unkn_0_0	basement membrane-specific heparan sulfate proteoglycan core protein-like	CDS	basement membrane-specific heparan sulfate proteoglycan core -like					73.5641	90.5247	62.136	63.9732	102.502	61.266	118.496	109.199	80.3437	79.3284	41.9568	43.024	113.199	88.7253	117.91	102.823	42.4904	5.40906	110.367
High	XP_021462792.1	B-cadherin-like	4810.8	12.2321	3958.6	11.9508	4242.8	12.0508	3379	11.7224	0.853585	-0.228394	0.881932	-0.18126	0.967857	y	updated		gene11105	LOC110526291	57763755	57780428	chr06	B-cadherin-like	CDS	B-cadherin-like	F:GO:0005509; C:GO:0016021; P:GO:0007156; C:GO:0005886; C:GO:0016020	F:calcium ion binding; C:integral component of membrane; P:homophilic cell adhesion via plasma membrane adhesion molecules; C:plasma membrane; C:membrane			53.1478	43.2426	31.6289	33.578	41.5659	30.1678	31.7948	32.3867	51.2464	45.4689	48.5761	50.8601	32.9258	32.8344	37.2615	27.8665	49.7181	5.6357	32.564
High	NP_001117822.1	beta thymosin	428.9	8.7445	431.6	8.75355	425	8.73132	495.9	8.95391	1.14898	0.200354	0.990907	-0.0131785	1.15952				gene33343	LOC100136027	14115803	14116312	chr18	beta thymosin	CDS	Thymosin beta-11	P:GO:0042989; C:GO:0005737; P:GO:0003181; P:GO:0001947; P:GO:0007015; C:GO:0031941; P:GO:0036302; F:GO:0003785	P:sequestering of actin monomers; C:cytoplasm; P:atrioventricular valve morphogenesis; P:heart looping; P:actin filament organization; C:filamentous actin; P:atrioventricular canal development; F:actin monomer binding			1120.27	1335.16	1768.78	1438.97	1376.64	1265.09	1425.93	1427.82	1055.09	1184.22	1447.45	1529.58	1193.75	1254.37	1452.84	1255.26	1488.52	10.5397	1354.05
High	XP_021412922.1	beta-2-glycoprotein 1-like	1911.4	10.9004	1926	10.9114	2067.1	11.0134	2070.5	11.0158	1.07503	0.104371	1.08146	0.112978	0.994052		updated		gene23935	LOC110485975	20576446	20581927	chr13	beta-2-glycoprotein 1-like	CDS	beta-2-glyco 1-like					100.933	133.566	191.241	276.464	149.12	85.3613	191.369	141.04	106.734	98.1666	192.038	168.076	114.991	131.352	132.6	123.388	180.057	7.49231	127.994
High	XP_021423791.1	beta-2-glycoprotein 1-like	2685.6	11.391	2929.6	11.5165	2606.9	11.3481	2500.9	11.2882	0.853666	-0.228256	0.970696	-0.0429092	0.879437	y			gene31303	LOC110493702	16385954	16389208	chr17	beta-2-glycoprotein 1-like	CDS	beta-2-glyco 1-like	P:GO:0006958; F:GO:0004252	P:complement activation, classical pathway; F:serine-type endopeptidase activity	EC:3.4.21	Acting on peptide bonds (peptidases)	171.908	258.599	225.669	292.55	250.144	203.377	291.968	302.338	198.555	169.369	179.103	144.474	295.254	240.913	299.5	257.307	161.788	7.33796	278.403
High	XP_021412923.1	beta-2-glycoprotein 1-like	1811.1	10.8227	1921.5	10.908	1743.2	10.7675	1735.7	10.7613	0.903305	-0.146715	0.962509	-0.0551281	0.93849	y	new		gene23936	LOC110485976	20582511	20587008	chr13	beta-2-glycoprotein 1-like	CDS	beta-2-glyco 1-like	P:GO:0006958; F:GO:0004252	P:complement activation, classical pathway; F:serine-type endopeptidase activity	EC:3.4.21	Acting on peptide bonds (peptidases)	156.162	159.836	162.841	171.813	188.162	143.82	184.131	178.838	152.477	131.701	139.126	103.705	204.724	170.513	169.998	164.179	121.415	6.92381	167.088
High	XP_021421386.1	beta-2-microglobulin-like isoform X1	930.6	9.86202	818.2	9.67631	711	9.47371	639.1	9.3199	0.781105	-0.356412	0.764023	-0.388312	1.02236	y	new		gene29558	LOC110491889	34390076	34391242	chr16	beta-2-microglobulin-like	CDS	beta-2 microglobulin	P:GO:0006955; C:GO:0042612	P:immune response; C:MHC class I protein complex			244.796	184.446	185.049	200.131	93.6133	94.6084	154	127.073	206.481	121.82	252.976	199.449	112.135	77.7348	130.9	105.385	226.213	7.82153	118.142
High	XP_021411869.1	beta-Ala-His dipeptidase-like isoform X1	882.2	9.78496	783.1	9.61305	811	9.66356	628.1	9.29485	0.802069	-0.318202	0.919293	-0.121404	0.872485	y	updated		gene2197	LOC110485118	11981458	11989963	chr02	beta-Ala-His dipeptidase-like	CDS	cytosolic non-specific dipeptidase-like; Beta-Ala-His dipeptidase	F:GO:0016805; P:GO:0008152; F:GO:0016787	F:dipeptidase activity; P:metabolic process; F:hydrolase activity	EC:3.4.13	Acting on peptide bonds (peptidases)	19.605	31.5645	27.7373	29.1333	33.1038	26.5196	31.6552	35.4233	17.8271	24.0821	27.5445	27.5584	22.4821	22.416	36.8424	21.0037	27.5514	4.78406	28.923
High	XP_021470205.1	beta-enolase isoform X1	1691.1	10.7237	2051.1	11.0022	3227.1	11.656	5790.3	12.4994	2.82302	1.49724	1.90828	0.932276	1.47935		new		gene15629	LOC110531329	723363	730043	chr09	beta-enolase	CDS	beta-enolase	F:GO:0000287; F:GO:0004634; P:GO:0006094; P:GO:0009094; P:GO:0000162; P:GO:0006571; P:GO:0006096; C:GO:0000015; F:GO:0046872	F:magnesium ion binding; F:phosphopyruvate hydratase activity; P:gluconeogenesis; P:L-phenylalanine biosynthetic process; P:tryptophan biosynthetic process; P:tyrosine biosynthetic process; P:glycolytic process; C:phosphopyruvate hydratase complex; F:meta	EC:4.2.1.11	Phosphopyruvate hydratase	495.915	950.312	446.271	457.361	963.349	802.886	588.901	546.707	1130.16	943.357	862.559	565.874	1224.2	1019.07	611.115	852.742	714.217	9.48022	731.929
High	XP_021434022.1	beta-enolase-like isoform X1	101.2	6.66107	145.4	7.18388	183.5	7.51964	463.1	8.85518	3.18501	1.6713	1.81324	0.858571	1.75653		new		gene38236	LOC110500814	51586830	51594626	chr21	beta-enolase-like	CDS	beta-enolase isoform X2; beta-enolase	P:GO:0006094; F:GO:0042803; P:GO:0009094; P:GO:0006571; P:GO:0007568; P:GO:0061621; C:GO:0000015; C:GO:0005886; P:GO:0043403; F:GO:0000287; F:GO:0004634; C:GO:0005615; C:GO:0070062; P:GO:0000162; F:GO:0046982; P:GO:0042493; F:GO:0046872; P:GO:0006096	P:gluconeogenesis; F:protein homodimerization activity; P:L-phenylalanine biosynthetic process; P:tyrosine biosynthetic process; P:aging; P:canonical glycolysis; C:phosphopyruvate hydratase complex; C:plasma membrane; P:skeletal muscle tissue regeneration	EC:4.2.1.11	Phosphopyruvate hydratase	993.666	1365.64	641.697	629.923	1615.08	1416.61	809.602	792.729	1507.49	1206.4	1011.61	665.518	1502.3	1375.04	825.193	1073.34	838.566	9.71178	949.268
High	XP_021446355.1	betaine--homocysteine S-methyltransferase 1	585.2	9.19279	661	9.36851	656.4	9.35843	701.4	9.45409	1.06112	0.0855872	1.12167	0.165645	0.946019		updated		gene45785	LOC110509664	12116233	12120763	chr29	betaine--homocysteine S-methyltransferase 1	CDS	betaine--homocysteine S-methyltransferase 1	P:GO:0009086; F:GO:0008270; C:GO:0005737; P:GO:0006563; F:GO:0047150; P:GO:0032259; P:GO:0006544; P:GO:0006566	P:methionine biosynthetic process; F:zinc ion binding; C:cytoplasm; P:L-serine metabolic process; F:betaine-homocysteine S-methyltransferase activity; P:methylation; P:glycine metabolic process; P:threonine metabolic process	EC:2.1.1.5	Betaine--homocysteine S-methyltransferase	252.761	240.43	204.263	200.037	294.573	288.188	190.506	214.103	267.143	273.949	191.208	185.529	287.144	262.7	190.192	205.878	188.368	7.55741	198.035
High	XP_021428141.1	biotinidase-like	7589.2	12.8897	7105.9	12.7948	8294.7	13.018	7574.5	12.8869	1.06595	0.0921333	1.09296	0.128242	0.975282	y	updated		gene34146	LOC110496519	45861005	45863982	chr18	biotinidase-like	CDS	biotinidase-like	F:GO:0016811; P:GO:0006768; P:GO:0007417; C:GO:0005576; F:GO:0016810; P:GO:0006807	F:hydrolase activity, acting on carbon-nitrogen (but not peptide) bonds, in linear amides; P:biotin metabolic process; P:central nervous system development; C:extracellular region; F:hydrolase activity, acting on carbon-nitrogen (but not peptide) bonds; P			55.6884	84.6444	210.85	139.155	133.572	79.8042	62.4645	51.296	110.554	104.69	180.124	106.571	120.562	81.8216	84.1289	45.1025	143.348	7.16337	64.6157
High	XP_021437772.1	bleomycin hydrolase-like isoform X1	70.2	6.1334	75.8	6.24413	80.5	6.33092	85.3	6.41447	1.12533	0.170348	1.14672	0.197518	0.981344				gene40119	LOC110503658	7600230	7619094	chr24	bleomycin hydrolase-like	CDS	bleomycin hydrolase	P:GO:0006508; F:GO:0004197	P:proteolysis; F:cysteine-type endopeptidase activity	EC:3.4.22	Acting on peptide bonds (peptidases)	13.2744	10.5367	11.8693	9.27721	10.5936	10.4989	7.89738	8.83448	11.8292	12.2054	13.164	12.1445	11.3139	11.2422	9.9704	7.71944	12.6543	3.66155	8.84492
High	XP_021425911.1	breast cancer anti-estrogen resistance protein 1-like	1187.3	10.2135	1113.5	10.1209	1118.5	10.1273	989.4	9.95041	0.88855	-0.170476	0.942053	-0.0861193	0.943205		new		gene3110	LOC110494902	54073097	54122797	chr02	breast cancer anti-estrogen resistance protein 1-like	CDS	breast cancer anti-estrogen resistance 1-like isoform X2	P:GO:0007165; F:GO:0004871	P:signal transduction; F:signal transducer activity			4.20569	2.92445	2.54294	2.99527	3.74889	3.30731	2.55242	3.22739	2.98077	2.72892	3.50343	3.97291	2.63808	3.66406	3.36796	3.03333	3.73817	1.90233	3.20064
High	NP_001153967.1	C type lectin receptor B	6087.9	12.5717	6001.4	12.5511	7001.9	12.7735	8703.4	13.0874	1.45023	0.53628	1.15013	0.201802	1.26092	y			gene2603	LOC100301666	24109452	24111363	chr02	C type lectin receptor B	CDS	C-type lectin domain family 4 member E-like	C:GO:0016020	C:membrane			764.576	736.774	928.077	1567.55	453.539	181.841	151.894	114.824	785.139	839.421	2126.65	1826.96	238.155	244.386	137.475	93.3295	1976.81	10.949	115.402
High	XP_021439053.1	C4b-binding protein alpha chain-like isoform X1	3346.1	11.7083	1770.6	10.79	2916	11.5098	1620.9	10.6626	0.915452	-0.127443	0.871462	-0.19849	1.05048	y	updated		gene41058	LOC110504618	10295982	10301779	chr25	C4b-binding protein alpha chain-like	CDS	C4b-binding alpha chain-like isoform X2; C4b-binding alpha chain-like isoform X3	C:GO:0016020	C:membrane			43.9094	53.5999	49.1467	66.8525	69.2871	50.7278	82.1896	77.898	33.3806	22.2965	43.5439	27.965	56.3032	25.4405	49.4148	42.7815	35.7545	5.16005	46.0981
High	XP_021441585.1	cadherin-11-like	418.7	8.70977	479.1	8.90418	388.5	8.60177	409.7	8.67842	0.855145	-0.225759	0.927872	-0.108002	0.92162	y			gene42722	LOC110506353	9071784	9093009	chr26	cadherin-11-like	CDS	cadherin-11	P:GO:0031290; P:GO:0048840; P:GO:0060041; F:GO:0005509; C:GO:0016021; P:GO:0007156; C:GO:0005886; C:GO:0016020	P:retinal ganglion cell axon guidance; P:otolith development; P:retina development in camera-type eye; F:calcium ion binding; C:integral component of membrane; P:homophilic cell adhesion via plasma membrane adhesion molecules; C:plasma membrane; C:membran			5.15349	5.70657	7.03513	6.49839	5.85524	7.00827	6.65501	8.20981	4.51369	6.12436	7.07587	8.24467	5.12128	5.4666	9.96867	7.93862	7.66027	2.9374	8.95365
High	XP_021471014.1	calcium/calmodulin-dependent protein kinase type II delta 1 chain isoform X1	78.5	6.29462	62.8	5.97269	60.1	5.90929	42.2	5.39917	0.671975	-0.573522	0.765605	-0.385328	0.877704				gene16244	LOC110531869	21358834	21476817	chr09	calcium/calmodulin-dependent protein kinase type II delta chain	CDS	calcium calmodulin-dependent kinase type II delta chain isoform X11; calcium calmodulin-dependent kinase type II delta 1 chain isoform X4; calcium calmodulin-dependent kinase type II subunit delta isoform X9; calcium calmodulin-dependent kinase type II de	F:GO:0005524; F:GO:0005516; F:GO:0004683; P:GO:0009069; P:GO:0006468; F:GO:0004672	F:ATP binding; F:calmodulin binding; F:calmodulin-dependent protein kinase activity; P:serine family amino acid metabolic process; P:protein phosphorylation; F:protein kinase activity	EC:2.7.11; EC:2.7.11.17	Transferring phosphorus-containing groups; Calcium/calmodulin-dependent protein kinase	11.8392	9.06779	10.4533	11.9136	10.158	10.3658	10.5195	11.5202	10.3814	8.93872	11.5579	10.7662	9.73586	11.0093	11.4495	8.97543	11.1621	3.48053	10.2125
High	XP_021434083.1	calcium/calmodulin-dependent protein kinase type II delta 1 chain-like	1013.6	9.98527	828.7	9.69471	830.1	9.69714	750	9.55075	0.905032	-0.143959	0.818962	-0.288131	1.1051		new		gene38042	LOC110500890	45315920	45398694	chr21	calcium/calmodulin-dependent protein kinase type II delta 1 chain-like	CDS	calcium calmodulin-dependent kinase type II subunit delta isoform X1	F:GO:0005524; F:GO:0005516; F:GO:0004683; P:GO:0009069; P:GO:0006468; F:GO:0004672	F:ATP binding; F:calmodulin binding; F:calmodulin-dependent protein kinase activity; P:serine family amino acid metabolic process; P:protein phosphorylation; F:protein kinase activity	EC:2.7.11; EC:2.7.11.17	Transferring phosphorus-containing groups; Calcium/calmodulin-dependent protein kinase	28.2771	25.5283	25.6916	31.9942	32.0801	28.4499	35.5951	34.6674	21.2054	18.9237	18.9051	22.2197	31.7526	32.5959	28.6913	30.8705	20.5624	4.36193	29.7809
High	XP_021456692.1	calmodulin	85.4	6.41616	53.7	5.74685	47.6	5.57289	91.2	6.51096	1.69832	0.764112	0.557377	-0.843274	3.04699		new		gene7621	LOC110522561	77425691	77446902	chr04	calmodulin	CDS	Calmodulin	P:GO:0010880; P:GO:0051343; C:GO:0034704; C:GO:0070062; P:GO:0030801; F:GO:0072542; F:GO:0005509; F:GO:0043274; P:GO:0032465; F:GO:0031432; F:GO:0031996; F:GO:0031997; F:GO:0019901; F:GO:0019904; C:GO:0000922; P:GO:0060316; F:GO:0044325; P:GO:0021762; C:G	P:regulation of release of sequestered calcium ion into cytosol by sarcoplasmic reticulum; P:positive regulation of cyclic-nucleotide phosphodiesterase activity; C:calcium channel complex; C:extracellular exosome; P:positive regulation of cyclic nucleotid			83.7905	61.0617	109.894	85.7822	66.0888	72.4995	87.5259	89.4678	64.2263	77.7822	77.9463	82.0595	70.5301	66.24	89.5146	84.5841	80.0029	6.32198	87.0493
High	XP_021437710.1	calpain small subunit 1-like isoform X1	64.9	6.02015	68.1	6.08958	75.6	6.24031	61.6	5.94486	0.904552	-0.144724	1.16487	0.220168	0.776527				gene40078	LOC110503612	6726994	6730599	chr24	calpain small subunit 1-like	CDS	calpain small subunit 1-like	F:GO:0005509; P:GO:0006508	F:calcium ion binding; P:proteolysis			76.2085	69.3344	54.6134	65.3603	63.7615	66.5352	69.3219	61.6293	63.1671	70.5159	72.1489	77.6229	65.2815	68.3103	69.3307	66.6548	74.8859	6.22662	67.9927
High	NP_001117693.1	carbonic anhydrase II	557.6	9.12309	273.8	8.09698	334.1	8.38414	347	8.43879	1.26735	0.341813	0.599175	-0.738951	2.11516				gene14947	LOC100135827	60652755	60657660	chr08	carbonic anhydrase 2	CDS	carbonic anhydrase-like	F:GO:0008270; P:GO:0042539; P:GO:0006807; P:GO:0015670; F:GO:0004089; P:GO:0006730	F:zinc ion binding; P:hypotonic salinity response; P:nitrogen compound metabolic process; P:carbon dioxide transport; F:carbonate dehydratase activity; P:one-carbon metabolic process	EC:4.2.1.1	Carbonate dehydratase	211.888	190.69	314.734	168.228	184.529	189.102	165.803	211.98	135.755	152.142	252.331	214.598	170.323	146.607	188.537	162.486	233.465	7.86706	175.512
High	XP_021425157.1	carboxylesterase 5A-like isoform X1	3667.5	11.8406	3377	11.7215	3515.2	11.7794	2820.3	11.4616	0.83515	-0.259894	0.958473	-0.0611902	0.871333	y			gene3060	LOC110494441	51308238	51312725	chr02	carboxylesterase 5A-like	CDS	carboxylesterase 5A-like isoform X1	F:GO:0016787	F:hydrolase activity			107.961	138.66	97.3512	118.567	135.497	119.25	221.357	218.413	109.939	75.6239	54.5063	46.9636	136.805	115.212	140.066	199.228	50.7349	5.66491	169.647
High	XP_021427176.1	carboxypeptidase B2-like	1112.3	10.1193	1146.2	10.1626	823.2	9.6851	769.6	9.58796	0.671436	-0.574678	0.740088	-0.434231	0.907238	y			gene33485	LOC110495951	20850590	20861115	chr18	carboxypeptidase B2-like	CDS	carboxypeptidase B2	C:GO:0005615; F:GO:0008270; F:GO:0004181; P:GO:0006508; P:GO:0042730; F:GO:0004180	C:extracellular space; F:zinc ion binding; F:metallocarboxypeptidase activity; P:proteolysis; P:fibrinolysis; F:carboxypeptidase activity	EC:3.4.17	Acting on peptide bonds (peptidases)	20.6234	28.3964	28.5675	37.3061	41.0307	33.2543	49.2457	44.544	23.4483	17.7597	23.6361	22.6823	37.3425	35.7412	32.8276	48.9189	23.1592	4.53351	40.8732
High	XP_021421268.1	carboxypeptidase N catalytic chain isoform X1	290.6	8.18289	307.5	8.26444	286.6	8.16289	275.2	8.10434	0.894959	-0.160106	0.986235	-0.0199961	0.90745	y			gene29473	cpn1	28687295	28836989	chr16	carboxypeptidase N subunit 1	CDS	carboxypeptidase N catalytic chain	F:GO:0008270; F:GO:0004181; P:GO:0006508	F:zinc ion binding; F:metallocarboxypeptidase activity; P:proteolysis	EC:3.4.17	Acting on peptide bonds (peptidases)	12.9544	17.4131	18.0212	23.4266	16.8555	14.1507	20.656	20.7914	16.2592	13.0335	19.1697	17.7237	15.2965	16.6351	20.6844	20.7211	18.4467	4.20529	20.7027
High	XP_021445586.1	carboxypeptidase N subunit 2-like	1319.2	10.3654	1424	10.4757	1299.5	10.3437	1219.8	10.2524	0.856601	-0.223305	0.985067	-0.0217067	0.869587	y	updated		gene45261	LOC110508975	31500696	31502294	chr28	carboxypeptidase N subunit 2-like	CDS	carboxypeptidase N subunit 2-like	F:GO:0005515	F:protein binding			2.62244	4.53804	4.18529	6.06646	3.40388	2.91204	3.76411	2.96069	3.27175	2.2959	5.78165	3.98069	2.58263	3.44974	4.16857	2.68955	4.88117	2.28723	3.42906
High	XP_021412208.1	cartilage acidic protein 1	27.7	4.79181	33.2	5.05311	29.7	4.89239	37	5.20945	1.11446	0.156342	1.0722	0.100577	1.03941	y	new		gene23349	LOC100136331	4494441	4500646	chr13	cartilage acidic protein 1	CDS	cartilage acidic 1-like					4.26437	2.43417	1.56844	3.09904	2.91878	2.185	3.17277	3.20643	3.37342	3.14235	3.12049	2.77756	2.84976	2.11713	3.00261	1.65345	2.94902	1.56024	2.32803
Medium	XP_021441728.1	cartilage intermediate layer protein 1-like isoform X1	26.1	4.70598	28.5	4.83289	20.2	4.33628	28.1	4.8125	0.985965	-0.0203918	0.773946	-0.369695	1.27394	y	updated		gene42808	LOC110506443	13900632	13906343	chr26	cartilage intermediate layer protein 1-like	CDS	cartilage intermediate layer 1					21.579	13.7516	8.79891	11.3598	11.4359	11.1215	6.5673	9.27562	15.3318	22.9495	15.4223	21.5602	10.2451	8.54741	9.07432	7.03812	18.4913	4.20877	8.05622
High	XP_021469499.1	catechol O-methyltransferase domain-containing protein 1-like	1079.2	10.0757	1408.3	10.4597	1613.7	10.6562	2716.8	11.4077	1.92913	0.947954	1.49527	0.58041	1.29015	y			gene1521	LOC110530609	77960027	77966428	chr01	catechol O-methyltransferase domain-containing protein 1-like	CDS	catechol O-methyltransferase domain-containing 1-like	F:GO:0008171	F:O-methyltransferase activity			410.022	279.21	329.737	612.934	234.876	100.399	104.164	82.1475	499.89	417.084	693.198	591.509	163.553	85.4289	113.679	82.4558	642.353	9.32722	98.0676
High	XP_021466896.1	cathelicidin antimicrobial peptide isoform X1	202.8	7.66391	212.5	7.73132	423.2	8.7252	1239.4	10.2754	5.83247	2.54411	2.08679	1.06128	2.79496	y	new		gene15087	LOC100136187	67206561	67209343	chr08	cathelicidin antimicrobial peptide	CDS	cathelicidin antimicrobial peptide isoform X1; cathelicidin-derived antimicrobial peptide 2 isoform A	C:GO:0005623; P:GO:0019835; P:GO:0050829; P:GO:0010628; P:GO:0050830; F:GO:0001530	C:cell; P:cytolysis; P:defense response to Gram-negative bacterium; P:positive regulation of gene expression; P:defense response to Gram-positive bacterium; F:lipopolysaccharide binding			413.888	149.936	86.8647	162.141	34.6167	2.72447	5.53855	6.6383	442.657	471.73	1013.45	835.224	10.0382	13.5992	11.6301	6.34363	924.339	9.85228	8.98685
High	NP_001117935.1	cathelicidin antimicrobial peptide precursor	12.5	3.64386	13.3	3.73335	17.4	4.12102	26.9	4.74953	2.02256	1.01618	1.392	0.477159	1.45299	Y			gene15088	LOC110530481	67215807	67226788	chr08	uncharacterized LOC110530481	CDS	cathelicidin-derived antimicrobial peptide 2b	C:GO:0005623; P:GO:0019835; P:GO:0050829; P:GO:0010628; P:GO:0050830; F:GO:0001530	C:cell; P:cytolysis; P:defense response to Gram-negative bacterium; P:positive regulation of gene expression; P:defense response to Gram-positive bacterium; F:lipopolysaccharide binding			289.661	92.1053	42.1519	79.3245	26.5108	1.55338	3.30248	3.38649	324.809	380.894	765.388	590.519	6.97895	6.44782	6.17683	2.66983	677.953	9.40504	4.42333
High	XP_021464346.1	cathepsin K isoform X1	14248	13.7985	13128.4	13.6804	14931.5	13.8661	10914.5	13.414	0.831366	-0.266445	1.04797	0.0675997	0.793309	y	new		gene12243	LOC100136260	11472575	11478401	chr07	cathepsin K	CDS	cathepsin K-like	C:GO:0005615; F:GO:0004869; P:GO:0006508; P:GO:0010951; F:GO:0002020; F:GO:0008234; C:GO:0005773	C:extracellular space; F:cysteine-type endopeptidase inhibitor activity; P:proteolysis; P:negative regulation of endopeptidase activity; F:protease binding; F:cysteine-type peptidase activity; C:vacuole			659.077	700.122	596.018	623.822	796.396	498.868	970.902	767.141	544.88	488.968	506.541	329.299	677.93	660.695	644.036	565.722	417.92	8.70708	604.879
High	XP_021414840.1	cathepsin S-like	640.6	9.32328	616.3	9.26749	603.7	9.23769	607.5	9.24674	0.985721	-0.0207484	0.942398	-0.085592	1.04597	y	updated		gene2379	LOC110487241	17349366	17356513	chr02	cathepsin S-like	CDS	cathepsin S-like	P:GO:0006508; F:GO:0008234	P:proteolysis; F:cysteine-type peptidase activity			9.72635	19.6255	29.4416	31.5438	20.8347	16.544	33.1281	29.0523	9.9325	12.7348	27.5326	37.2869	13.6849	16.7064	29.7297	19.5197	32.4098	5.01836	24.6247
High	NP_001117839.1	CC chemokine precursor	21.2	4.40599	23.3	4.54226	66.4	6.05311	229.3	7.84109	9.8412	3.29883	3.13208	1.64712	3.14207	y			gene44700	LOC100136057	8658992	8660009	chr28	CC chemokine	CDS	CC chemokine	P:GO:0006955; P:GO:0007165; P:GO:0071345; P:GO:0030595; C:GO:0005576; F:GO:0008009	P:immune response; P:signal transduction; P:cellular response to cytokine stimulus; P:leukocyte chemotaxis; C:extracellular region; F:chemokine activity			57.1908	54.885	55.7916	86.5533	29.2732	11.8777	16.5852	19.8784	68.2351	93.2598	248.396	247.111	9.40545	13.5514	17.6176	9.32841	247.754	7.95276	13.473
Medium	XP_021443754.1	CD166 antigen homolog A-like isoform X1	129.4	7.01569	136	7.08746	131.9	7.0433	128.3	7.00338	0.943382	-0.0840855	1.01932	0.0276069	0.925502	y			gene44078	LOC110507804	23135909	23218730	chr27	CD166 antigen homolog A-like	CDS	CD166 antigen homolog A-like isoform X1					11.3119	7.86406	8.60673	9.0148	8.24724	7.92215	7.87864	7.99441	8.66033	8.10123	7.50282	8.13463	6.4447	6.71383	6.74221	8.03689	7.81873	2.96693	7.38955
High	XP_021435669.1	CD44 antigen	142.9	7.15886	152.2	7.24982	151.6	7.24413	123.2	6.94486	0.809461	-0.304966	1.06088	0.0852638	0.763008		new		gene3318	cd44	63574782	63627020	chr02	CD44 molecule (Indian blood group)	CDS	CD44 antigen-like	C:GO:0016021; P:GO:0007155; F:GO:0005540	C:integral component of membrane; P:cell adhesion; F:hyaluronic acid binding			6.14283	5.83356	6.08485	5.96999	7.19188	5.62257	5.7416	6.70131	6.30617	6.18834	8.1264	6.84391	6.11881	6.74591	6.40982	4.82376	7.48515	2.90403	5.61679
High	XP_021456332.1	CD44 antigen-like	321.3	8.32778	326.9	8.35271	335.9	8.39189	518.3	9.01764	1.5855	0.664938	1.04544	0.0641108	1.51659	y	updated		gene738	LOC110522333	33946084	33984667	chr01	CD44 antigen-like	CDS	CD44 antigen	C:GO:0016021; P:GO:0007155; F:GO:0005540	C:integral component of membrane; P:cell adhesion; F:hyaluronic acid binding			5.0324	2.76485	8.87382	11.2001	7.00908	6.37049	5.33122	7.18408	4.58337	4.11255	8.12707	9.33794	4.52429	6.8565	7.81712	5.35185	8.7325	3.1264	6.58448
High	XP_021464503.1	CD99 antigen-like protein 2 isoform X1	53.6	5.74416	67.2	6.07039	63.1	5.97957	51.5	5.6865	0.766369	-0.383889	1.17724	0.235407	0.650989	y	updated		gene12356	LOC110527512	16213503	16228180	chr07	CD99 antigen-like	CDS	CD99 antigen 2 isoform X1; CD99 antigen 2 isoform X2	C:GO:0016021; C:GO:0016020	C:integral component of membrane; C:membrane			106.14	109.384	135.277	146.812	130.101	121.252	135.302	133.878	112.241	123.194	120.289	114.377	120.799	130.685	122.408	141.311	117.333	6.87446	131.86
High	XP_021463937.1	cerebellin-4-like	54.2	5.76022	77.5	6.27612	103.3	6.6907	119.7	6.90328	1.54452	0.627155	1.9059	0.930475	0.810385	y	updated		gene12251	LOC110527099	11764241	11766655	chr07	cerebellin-4-like	CDS	complement C1q 2	F:GO:0005515	F:protein binding			0.0743706	0.0679229	0.063825	0.121066	0	0.0627635	0	0.0590853	0	0.142741	0.135448	0.0630854	0	0	0	0	0.0992669	-3.33254	0
High	XP_021460419.1	ceruloplasmin-like	8944.5	13.1268	8923.2	13.1233	11398.7	13.4766	12579.9	13.6188	1.4098	0.495487	1.27438	0.349797	1.10626	y	new		gene9716	LOC110524827	86429031	86457775	chr05	ceruloplasmin-like	CDS	ceruloplasmin	P:GO:0006879; C:GO:0005634; P:GO:0006825; P:GO:0015994; F:GO:0005507; C:GO:0005737; P:GO:0055114; F:GO:0004322; F:GO:0016491	P:cellular iron ion homeostasis; C:nucleus; P:copper ion transport; P:chlorophyll metabolic process; F:copper ion binding; C:cytoplasm; P:oxidation-reduction process; F:ferroxidase activity; F:oxidoreductase activity	EC:1.16.3.1; EC:1.16.3	Ferroxidase; Oxidizing metal ions	359.343	286.838	340.457	495.344	232.288	142.521	179.573	187.145	377.766	269.229	811.746	548.236	155.691	163.369	130.753	140.701	679.991	9.40937	135.727
High	NP_001117855.1	chitinase precursor	1468.6	10.5202	1336.7	10.3845	2118.4	11.0488	2000.5	10.9661	1.4966	0.581685	1.44246	0.528534	1.03753	y			gene16240	chi	21063708	21066668	chr09	myeloid cell lineage chitinase	CDS	acidic mammalian chitinase-like	F:GO:0004568; P:GO:0005975; P:GO:0016998; F:GO:0008061; P:GO:0006032; C:GO:0005576; P:GO:0006030	F:chitinase activity; P:carbohydrate metabolic process; P:cell wall macromolecule catabolic process; F:chitin binding; P:chitin catabolic process; C:extracellular region; P:chitin metabolic process	EC:3.2.1.14	Chitinase	61.4969	65.5905	85.9759	98.881	71.494	47.1115	70.36	57.1043	58.2544	65.1554	105.902	110.013	46.4121	51.0481	58.3263	49.2911	107.957	6.75432	53.8087
High	XP_021425750.1	cholesteryl ester transfer protein	712.2	9.47614	655.4	9.35623	634.7	9.30993	617.1	9.26936	0.941562	-0.0868714	0.891182	-0.166208	1.05653	y			gene3100	cetp	53713910	53729910	chr02	cholesteryl ester transfer protein	CDS	cholesteryl ester transfer	P:GO:0043691; C:GO:0034364; F:GO:0008289; F:GO:0017127	P:reverse cholesterol transport; C:high-density lipoprotein particle; F:lipid binding; F:cholesterol transporter activity			5.37932	6.9717	6.24332	12.5932	8.31142	5.7936	5.62748	6.47162	5.85307	8.99721	13.8093	11.2555	8.2921	7.38075	6.49005	4.83467	12.5324	3.64759	5.66236
High	XP_021456136.1	clusterin	2994.2	11.548	1975.6	10.9481	2223.7	11.1187	1730.4	10.7569	0.875886	-0.191185	0.742669	-0.429208	1.17938	y	updated		gene7261	LOC100136125	61173109	61185918	chr04	clusterin-2	CDS	clusterin	P:GO:0008219	P:cell death			23.7196	30.9707	31.455	36.6722	23.162	25.1478	29.5716	34.5641	26.4709	27.7386	45.3162	40.2407	20.7976	19.9334	31.5991	27.5233	42.7785	5.41881	29.5612
High	NP_001117890.1	clusterin-1	781.4	9.60992	526.3	9.03974	681	9.41151	570.2	9.15532	1.08341	0.115583	0.871513	-0.198406	1.24314				gene14106	LOC100136120	19472417	19476465	chr08	clusterin-1	CDS	Clusterin precursor	P:GO:0008219	P:cell death			27.3648	29.5816	36.5257	37.3026	28.386	27.2324	36.6445	40.1622	26.0435	25.0409	34.071	35.9483	20.5608	22.2895	33.2173	30.1336	35.0097	5.12968	31.6754
High	XP_021418848.1	coagulation factor IX-like	116.6	6.86542	108.2	6.75756	114.5	6.8392	128.1	7.00113	1.18392	0.24357	0.98199	-0.0262202	1.20563	y			gene27906	LOC110490052	35825495	35857884	chr15	coagulation factor IX-like	CDS	coagulation factor IX-like	F:GO:0005509; P:GO:0006508; F:GO:0004252; P:GO:0007596; C:GO:0005576	F:calcium ion binding; P:proteolysis; F:serine-type endopeptidase activity; P:blood coagulation; C:extracellular region	EC:3.4.21	Acting on peptide bonds (peptidases)	11.1328	12.1156	13.3937	13.1686	11.9176	9.30746	13.5962	11.5311	10.6132	8.68675	12.0802	8.91391	11.1943	9.81757	11.5656	10.1661	10.497	3.39191	10.8659
High	XP_021474523.1	coagulation factor IX-like	996.7	9.96102	1016.7	9.98968	896.8	9.80864	967.4	9.91797	0.95151	-0.0717096	0.899769	-0.152373	1.0575	y	new		gene18346	LOC110534144	43985562	43990342	chr10	coagulation factor IX-like	CDS	coagulation factor IX-like	F:GO:0005509; P:GO:0006508; F:GO:0004252; P:GO:0007596; C:GO:0005576	F:calcium ion binding; P:proteolysis; F:serine-type endopeptidase activity; P:blood coagulation; C:extracellular region	EC:3.4.21	Acting on peptide bonds (peptidases)	11.5933	15.8272	17.3597	18.9216	16.6315	13.2491	16.6044	19.2846	14.7825	9.735	17.5955	13.3683	15.8178	13.2775	15.7037	15.1784	15.4819	3.95251	15.441
High	XP_021439534.1	coagulation factor IX-like	191.3	7.57969	218.6	7.77215	170.3	7.41193	185.5	7.53528	0.848582	-0.236874	0.890225	-0.167758	0.953222	y	updated		gene41435	LOC110504952	25051283	25055733	chr25	coagulation factor IX-like	CDS	coagulation factor IX	F:GO:0005509; P:GO:0006508; F:GO:0004252; P:GO:0007596; C:GO:0005576	F:calcium ion binding; P:proteolysis; F:serine-type endopeptidase activity; P:blood coagulation; C:extracellular region	EC:3.4.21	Acting on peptide bonds (peptidases)	3.94987	3.87664	7.08313	10.2686	6.20091	4.32846	5.53781	5.66723	4.26107	5.0352	6.12006	4.55068	4.90883	5.36411	5.58881	6.54802	5.33537	2.41559	6.06841
High	XP_021442906.1	coagulation factor IX-like isoform X1	732.7	9.51708	809.5	9.66089	731.7	9.51511	827.9	9.69331	1.02273	0.0324254	0.998635	-0.00197036	1.02413	y			gene43503	LOC110507316	1649048	1674676	chr27	coagulation factor IX-like	CDS	coagulation factor IX-like	F:GO:0005509; P:GO:0006508; F:GO:0004252; P:GO:0007596; C:GO:0005576	F:calcium ion binding; P:proteolysis; F:serine-type endopeptidase activity; P:blood coagulation; C:extracellular region	EC:3.4.21	Acting on peptide bonds (peptidases)	13.6263	13.6085	13.9759	16.3208	13.8251	9.72328	13.4277	12.9821	12.0109	11.5883	18.1084	14.5188	12.904	11.2934	11.85	11.796	16.3136	4.028	11.823
High	XP_021426497.1	coagulation factor VII-like	3482.4	11.7659	4348.5	12.0863	3339.9	11.7056	3715	11.8591	0.854318	-0.227156	0.95908	-0.060277	0.890768	y	new		gene32974	LOC110495520	6552940	6567895	chr18	coagulation factor VII-like	CDS	coagulation factor VII-like	F:GO:0005509; P:GO:0006508; F:GO:0004252; P:GO:0007596; C:GO:0005576	F:calcium ion binding; P:proteolysis; F:serine-type endopeptidase activity; P:blood coagulation; C:extracellular region	EC:3.4.21	Acting on peptide bonds (peptidases)	3.5026	2.75108	4.8095	5.47371	3.49683	3.96097	6.0497	5.06454	3.51163	1.74788	3.31716	2.674	4.06343	3.65914	4.87789	6.14272	2.99558	1.58283	5.5103
High	XP_021426487.1	coagulation factor VII-like isoform X1	1051.3	10.038	1068.1	10.0608	862.3	9.75205	882.2	9.78496	0.825953	-0.275869	0.820223	-0.285913	1.00699	y	new		gene32975	LOC110495519	6488322	6493754	chr18	coagulation factor VII-like	CDS	coagulation factor VII-like	F:GO:0005509; P:GO:0006508; F:GO:0004252; P:GO:0007596; C:GO:0005576	F:calcium ion binding; P:proteolysis; F:serine-type endopeptidase activity; P:blood coagulation; C:extracellular region	EC:3.4.21	Acting on peptide bonds (peptidases)	0	0	0	0	0	0	0	0	0	0	0	0	0	0	0	0	0	#NUM!	0
High	XP_021426493.1	coagulation factor VII-like isoform X2	604.6	9.23984	655.6	9.35667	460.9	8.84831	485.4	8.92303	0.74039	-0.433642	0.762322	-0.391527	0.97123	y	new		gene32979	LOC110495524	6480591	6484023	chr18	coagulation factor VII-like	CDS	coagulation factor VII-like	F:GO:0005509; P:GO:0006508; F:GO:0004252; P:GO:0007596; C:GO:0005576	F:calcium ion binding; P:proteolysis; F:serine-type endopeptidase activity; P:blood coagulation; C:extracellular region	EC:3.4.21	Acting on peptide bonds (peptidases)	11.5727	11.6584	15.2287	22.15	17.0054	13.2589	18.0651	16.7167	14.8814	10.029	18.6499	9.87615	15.7487	14.4181	21.9479	21.9066	14.263	3.83421	21.9273
High	XP_021428691.1	coagulation factor VII-like, partial	199.9	7.64313	248.5	7.9571	228.4	7.83542	183.2	7.51728	0.737223	-0.439826	1.14257	0.192284	0.645232		new		gene32980	LOC110497014	6568174	6571086	chr18	coagulation factor VII-like	CDS	coagulation factor VII-like	F:GO:0005509; P:GO:0006508; F:GO:0004252; P:GO:0007596; C:GO:0005576	F:calcium ion binding; P:proteolysis; F:serine-type endopeptidase activity; P:blood coagulation; C:extracellular region	EC:3.4.21	Acting on peptide bonds (peptidases)	5.30673	6.05832	5.34249	10.2169	7.7323	6.54552	7.03516	5.91868	8.32802	7.14934	9.29324	6.57908	8.11565	7.05025	13.1849	11.5056	7.93616	2.98844	12.3453
High	XP_021434557.1	coagulation factor V-like	6490.7	12.6642	6149.9	12.5863	4320.6	12.077	3897.8	11.9284	0.633799	-0.657903	0.66566	-0.587142	0.952136	y	new		gene38393	LOC110501366	9811360	9830310	chr22	coagulation factor V-like	CDS	coagulation factor V	F:GO:0005507; F:GO:0016491; P:GO:0055114; P:GO:0007596	F:copper ion binding; F:oxidoreductase activity; P:oxidation-reduction process; P:blood coagulation			31.6013	33.2993	41.5741	54.2529	45.9171	33.9918	38.1094	38.0804	33.6036	27.8549	57.6209	47.6156	32.9323	40.5207	32.3505	34.8118	52.6183	5.71749	33.5811
High	XP_021433517.1	coagulation factor XIII A chain-like	2523.6	11.3013	2295.1	11.1643	1549.6	10.5977	1308.2	10.3534	0.569997	-0.810974	0.614043	-0.703587	0.928268		new		gene37753	LOC110500457	33713402	33722958	chr21	coagulation factor XIII A chain-like	CDS	coagulation factor XIII A chain-like	F:GO:0003810; P:GO:0072378; F:GO:0046872; P:GO:0018149	F:protein-glutamine gamma-glutamyltransferase activity; P:blood coagulation, fibrin clot formation; F:metal ion binding; P:peptide cross-linking	EC:2.3.2.13	Protein-glutamine gamma-glutamyltransferase	10.0961	11.96	18.8878	17.2259	17.02	12.1567	13.7284	13.5921	7.58393	9.24289	18.4645	15.3723	10.7894	13.346	15.0263	12.2768	16.9184	4.08052	13.6516
High	XP_021445630.1	coagulation factor XIII B chain-like	543	9.08481	529.5	9.04849	571.3	9.1581	489.3	8.93458	0.924079	-0.113911	1.05212	0.0732963	0.878304	y	updated		gene45300	LOC110509017	32320013	32324803	chr28	coagulation factor XIII B chain-like	CDS	complement factor H-like	F:GO:0005515	F:protein binding			63.9475	28.0589	123.017	106.627	61.7714	31.4627	55.9613	57.5235	62.879	54.4942	95.7971	113.978	62.8961	35.5534	106.935	79.5657	104.888	6.7127	93.2503
High	XP_021445631.1	coagulation factor XIII B chain-like isoform X1	94.7	6.56529	101.1	6.65964	107.8	6.75221	136.7	7.09487	1.35213	0.43523	1.13833	0.186921	1.18781	y	new		gene45301	LOC110509016	32316410	32318226	chr28	coagulation factor XIII B chain-like	CDS	coagulation factor XIII B chain-like isoform X1					35.0951	87.6455	161.279	121.787	60.5545	44.7953	76.2834	92.8436	52.797	59.3234	116.43	58.7981	64.5104	38.7075	54.2432	35.207	87.6143	6.45309	44.7251
High	XP_021426502.1	coagulation factor X-like	1286.3	10.329	1292.1	10.3355	1167.8	10.1896	1179.5	10.204	0.912855	-0.131542	0.907875	-0.139434	1.00549	y	new		gene32981	LOC110495527	6573065	6577337	chr18	coagulation factor X-like	CDS	coagulation factor X-like	F:GO:0005509; P:GO:0006508; F:GO:0004252; P:GO:0007596; C:GO:0005576	F:calcium ion binding; P:proteolysis; F:serine-type endopeptidase activity; P:blood coagulation; C:extracellular region	EC:3.4.21	Acting on peptide bonds (peptidases)	54.4234	70.8697	77.5022	96.0247	77.7448	59.3231	88.4676	82.5144	63.2005	48.9259	81.3418	65.5841	67.6051	60.2871	72.0515	72.955	73.4629	6.19894	72.5033
High	XP_021448169.1	coagulation factor X-like	476.6	8.89664	440.9	8.78431	336.1	8.39275	320.3	8.32328	0.726469	-0.461028	0.705204	-0.503888	1.03015	y	new		gene47825	LOC110511683	2212	2561	scf_scaffold46920_0-2561_unkn_0_0	coagulation factor X-like	CDS	coagulation factor X-like	F:GO:0005509; P:GO:0006508; F:GO:0004252; P:GO:0007596; C:GO:0005576	F:calcium ion binding; P:proteolysis; F:serine-type endopeptidase activity; P:blood coagulation; C:extracellular region	EC:3.4.21	Acting on peptide bonds (peptidases)	6.59988	7.80055	6.66357	11.3758	6.02147	8.64963	5.99965	7.34078	7.60355	7.22783	5.51512	6.25704	2.90575	5.16787	8.20769	7.00313	5.88608	2.55731	7.60541
High	XP_021415578.1	coiled-coil domain-containing protein 126-like	65.6	6.03562	64.4	6.00899	64.1	6.00225	57.7	5.8505	0.895963	-0.158489	0.977134	-0.0333715	0.916929	y	updated		gene25685	LOC110487973	10816742	10817412	chr14	coiled-coil domain-containing protein 126-like	CDS	coiled-coil domain-containing 126	P:GO:0006487; F:GO:0030144	P:protein N-linked glycosylation; F:alpha-1,6-mannosylglycoprotein 6-beta-N-acetylglucosaminyltransferase activity	EC:2.4.1.155	Alpha-1,6-mannosyl-glycoprotein 6-beta-N-acetylglucosaminyltransferase	3.07917	3.49812	2.64255	2.87301	2.74473	2.40846	1.93436	3.57996	3.41455	3.96398	3.4195	4.52309	2.24843	2.15127	2.89828	2.44605	3.97129	1.98961	2.67216
High	NP_001117649.1	collagen 1a1 precursor	513.2	9.00338	496.2	8.95478	332.7	8.37808	432.1	8.75522	0.870818	-0.199557	0.648285	-0.625299	1.34326	y			gene22184	col1a1	63605119	63626356	chr12	collagen 1a1	CDS	collagen alpha-1(I) chain-like	F:GO:0005515; C:GO:0005737; C:GO:0005581; P:GO:0031101; P:GO:0033334; P:GO:0033339; F:GO:0005201; P:GO:0030278; C:GO:0005578	F:protein binding; C:cytoplasm; C:collagen trimer; P:fin regeneration; P:fin morphogenesis; P:pectoral fin development; F:extracellular matrix structural constituent; P:regulation of ossification; C:proteinaceous extracellular matrix			272.218	355.504	328.975	288.897	487.202	603.77	412.21	512.468	352.324	405.337	236.498	311.335	432.411	472.835	586.818	487.506	273.916	8.09759	537.162
High	NP_001117678.1	collagen a3(I) precursor	195.9	7.61397	178.7	7.4814	135.1	7.07788	170.2	7.41109	0.952434	-0.0703086	0.689638	-0.53609	1.38106	y			gene36509	col1a3	23734141	23755937	chr20	collagen a3(I)	CDS	collagen alpha-1(I) chain-like	F:GO:0005515; C:GO:0005581; F:GO:0005201; C:GO:0005578	F:protein binding; C:collagen trimer; F:extracellular matrix structural constituent; C:proteinaceous extracellular matrix			252.487	314.299	313.603	276.47	449.653	564.502	389.546	474.822	318.819	369.498	223.97	288.984	390.38	438.131	558.448	458.686	256.477	8.00269	508.567
High	XP_021471305.1	collagen alpha-1(II) chain-like isoform X1	184.1	7.52435	200.6	7.64818	176	7.45943	161.6	7.33628	0.805583	-0.311894	0.956002	-0.0649142	0.842658	y	updated		gene16422	LOC110532038	32541723	32569181	chr09	collagen alpha-1(II) chain-like	CDS	collagen alpha-1(II) chain-like	F:GO:0005515; F:GO:0005201; C:GO:0005578	F:protein binding; F:extracellular matrix structural constituent; C:proteinaceous extracellular matrix			5.73747	7.86007	5.32649	5.83007	10.888	6.77578	9.9229	17.6883	4.14362	3.68801	11.3038	14.9219	3.44353	6.55145	23.3405	9.583	13.1129	3.71291	16.4618
High	NP_001117679.1	collagen alpha-2(I) chain precursor	102.9	6.6851	120	6.90689	107.5	6.74819	184.1	7.52435	1.53417	0.617455	1.0447	0.0630937	1.46852	y			gene25740	col1a2	12504795	12527877	chr14	collagen, type I, alpha 2	CDS	collagen alpha-2(I) chain isoform X1	F:GO:0046872; C:GO:0005581; F:GO:0005201; C:GO:0005578	F:metal ion binding; C:collagen trimer; F:extracellular matrix structural constituent; C:proteinaceous extracellular matrix			243.901	330.742	329.699	288.645	443.315	542.103	403.436	477.488	300.445	354.842	213.103	270.496	411.618	415.364	539.886	453.85	241.799	7.91767	496.868
High	XP_021434373.1	collagen alpha-3(VI) chain isoform X1	505.7	8.98214	485.7	8.92392	372.8	8.54226	378.2	8.56301	0.77867	-0.360916	0.737196	-0.43988	1.05626	y	updated		gene38297	col6a3	4799857	4867198	chr22	collagen type VI alpha 3 chain	CDS	collagen alpha-3(VI) chain isoform X1; collagen alpha-3(VI) chain isoform X3; collagen alpha-3(VI) chain isoform X4; collagen alpha-3(VI) chain isoform X2; collagen alpha-3(VI) chain isoform X6; collagen alpha-3(VI) chain isoform X7	F:GO:0004867; F:GO:0005515	F:serine-type endopeptidase inhibitor activity; F:protein binding			33.1314	35.8178	41.124	35.7892	47.6961	55.7157	43.3892	47.4552	36.9707	45.5593	33.3033	38.6542	45.0794	49.7173	56.1947	44.9508	35.9787	5.16907	50.5728
High	NP_001117756.1	complement C1 inhibitor	850.5	9.73217	816.5	9.67331	782.3	9.61158	649.7	9.34363	0.795713	-0.329679	0.919812	-0.120589	0.865083				gene18580	LOC100135924	53808194	53838686	chr10	complement C1 inhibitor	CDS	plasma protease C1 inhibitor-like	P:GO:0045916; C:GO:0005615; F:GO:0004867; P:GO:0030193	P:negative regulation of complement activation; C:extracellular space; F:serine-type endopeptidase inhibitor activity; P:regulation of blood coagulation			81.7549	78.0507	79.4889	111.777	91.149	62.5336	97.2966	85.3597	82.0636	47.1691	101.439	75.8441	79.9544	78.2421	97.3905	86.4273	88.6416	6.46991	91.9089
High	XP_021447385.1	complement C1q subcomponent subunit A-like	1615.2	10.6575	1262.4	10.302	1078.3	10.0745	924.6	9.85269	0.732414	-0.449268	0.667595	-0.582954	1.09709	y	new		gene46562	LOC110510310	42348010	42348119	chr29	complement C1q subcomponent subunit A-like	CDS	complement C1q subcomponent subunit C precursor	C:GO:0005581; C:GO:0005576	C:collagen trimer; C:extracellular region			12.2933	23.9037	46.1709	34.2139	24.1549	20.9724	31.8435	28.5648	16.797	14.8419	13.7225	20.7436	25.5997	23.1641	29.4985	32.5655	17.233	4.10711	31.032
High	XP_021447387.1	complement C1q subcomponent subunit B-like	423.9	8.72758	371.6	8.53761	350.6	8.45368	236.5	7.8857	0.636437	-0.65191	0.827082	-0.273898	0.769497	y	new		gene46565	LOC110510313	42384413	42392593	chr29	complement C1q subcomponent subunit B-like	CDS	complement C1q subcomponent subunit B-like	F:GO:0005515	F:protein binding			6.41646	14.976	37.6286	31.9158	21.4483	15.6434	25.789	22.09	10.1814	9.06541	17.0422	21.0153	17.3423	17.8693	25.1209	25.1554	19.0287	4.25011	25.1381
High	XP_021447383.1	complement C1q subcomponent subunit C-like, partial	1909.5	10.899	1325.9	10.3728	1352.1	10.401	919.9	9.84533	0.693793	-0.527423	0.708091	-0.497993	0.979807	y	new		gene46563	LOC110510309	42361125	42362849	chr29	complement C1q subcomponent subunit C-like	CDS	complement C1q subcomponent subunit C-like	F:GO:0005515	F:protein binding			2.89294	7.72316	24.8273	17.7506	12.2986	11.8316	13.9921	10.431	4.92913	6.40674	5.87675	7.55065	8.53613	11.0615	15.6823	12.0798	6.7137	2.74711	13.8811
High	XP_021422626.1	complement C1q tumor necrosis factor-related protein 3	926.9	9.85627	878.7	9.77923	1604.5	10.6479	1532.9	10.582	1.74451	0.802821	1.73104	0.791638	1.00778	y	updated		gene30348	LOC100136613	61262015	61263608	chr16	complement C1q tumor necrosis factor-related protein 3	CDS	complement C1q tumor necrosis factor-related 3-like	F:GO:0005515	F:protein binding			81.6325	222.472	1225.38	67.2712	167.025	163.036	229.425	336.39	379.988	589.5	1421	957.73	511.921	641.736	940.878	509.601	1189.37	10.216	725.24
High	XP_021480534.1	complement C1q-like protein 2	640.8	9.32373	1044.1	10.028	1289.8	10.3329	3668	11.8408	3.51307	1.81273	2.0128	1.0092	1.74537	y	updated		gene22321	LOC110538201	67550008	67550965	chr12	complement C1q-like protein 2	CDS	complement C1q 2	F:GO:0005515	F:protein binding			22.6208	26.7303	40.7586	89.529	17.6792	16.4666	19.8976	26.7445	11.8732	33.0256	22.6494	47.4705	22.6681	26.8256	25.4534	22.9201	35.06	5.13175	24.1868
High	XP_021453770.1	complement C1q-like protein 2	358.4	8.48543	502.8	8.97384	575.3	9.16817	1660.6	10.6975	3.3027	1.72365	1.60519	0.682744	2.05752	y	updated		gene37683	LOC110500435	84721622	84722290	chr21	complement C1q-like protein 2	CDS	complement C1q 2	F:GO:0005515	F:protein binding			37.5645	30.2048	22.0661	47.5353	14.74	6.21129	10.6441	7.06229	46.9123	22.4734	76.7708	52.5397	6.61754	7.24759	8.01895	9.4991	64.6552	6.0147	8.75903
High	XP_021433487.1	complement C1q-like protein 2	103.9	6.69905	100.7	6.65392	134.9	7.07575	129.9	7.02126	1.28997	0.367338	1.29836	0.376695	0.993535	y			gene32691	LOC110494831	32692672	32694607	chr17	complement C1q-like protein 2	CDS	complement C1q 2	F:GO:0005515	F:protein binding			0.403066	1.59519	2.65199	51.3976	1.67667	33.1088	14.8599	5.12359	49.1818	52.6058	125.285	50.4878	52.4169	22.9783	63.234	45.1057	87.8862	6.45756	54.1699
High	XP_021480531.1	complement C1q-like protein 2	1479	10.5304	1302.1	10.3466	1874.3	10.8721	2077.7	11.0208	1.59565	0.674147	1.26728	0.34173	1.25912	y	updated		gene13819	LOC110529346	67546014	67547606	chr08	complement C1q-like protein 2	CDS	complement C1q tumor necrosis factor-related 3-like	C:GO:0005615; F:GO:0005515; P:GO:0032496	C:extracellular space; F:protein binding; P:response to lipopolysaccharide			88.9356	184	270.697	247.976	139.022	124.509	110.291	122.568	385.4	340.895	670.45	515.105	244.767	164.054	145.635	88.0224	592.778	9.21135	116.829
High	XP_021425831.1	complement C1q-like protein 2	73.1	6.1918	278.4	8.12102	68.3	6.09381	186.7	7.54458	0.670618	-0.576437	0.934337	-0.0979858	0.717748	y	new		gene28556	LOC110490594	74146668	74147929	chr15	complement C1q-like protein 2	CDS	complement C1q 2	F:GO:0005515	F:protein binding			2.60905	2.47111	0.829294	2.51686	0.775224	0.978603	2.41569	2.84053	0.788564	1.48374	0.703967	0.491811	1.71772	0.732703	2.59419	1.12979	0.597889	-0.742051	1.86199
High	XP_021419706.1	complement C1q-like protein 2	775.6	9.59917	1019	9.99294	602.8	9.23554	521.8	9.02735	0.512071	-0.965585	0.777205	-0.363633	0.658862	y	updated		gene22322	LOC110538203	58981150	58981788	chr12	complement C1q-like protein 2	CDS	complement C1q 2	F:GO:0005515	F:protein binding			204.736	216.019	216.938	872.094	81.1463	29.6482	21.6875	18.7984	468.198	339.047	1412.89	1171.71	74.3542	46.9455	23.1087	30.093	1292.3	10.3357	26.6009
High	XP_021467157.1	complement C1q-like protein 2 isoform X1	293.1	8.19525	449.3	8.81154	434.9	8.76454	603.8	9.23793	1.34387	0.426392	1.48379	0.569291	0.905697	y	updated		gene6006	LOC110520680	7399548	7400773	chr03	complement C1q-like protein 2	CDS	complement C1q subcomponent subunit B-like	F:GO:0005515	F:protein binding			123.087	79.0687	100.307	152.803	63.8944	29.7663	45.2898	42.9778	113.106	102.141	272.964	269.358	39.8696	55.9456	31.5863	29.7148	271.161	8.08301	30.6506
High	XP_021475868.1	complement C1q-like protein 4	2402	11.23	5088.3	12.313	3282.3	11.6805	7077.1	12.7889	1.39086	0.475975	1.36649	0.450471	1.01783	y			gene19266	LOC110535289	10437708	10438415	chr11	complement C1q-like protein 4	CDS	complement C1q 2	F:GO:0005515	F:protein binding			239.485	205.729	515.399	852.397	270.893	134.961	222.136	202.718	287.942	255.993	1228.13	631.336	172.048	229.288	207.767	159.846	929.731	9.86067	183.806
High	NP_001117852.1	complement C1r subcomponent precursor	1481.3	10.5326	1489.4	10.5405	1255.1	10.2936	1373.2	10.4233	0.921982	-0.11719	0.847296	-0.239062	1.08815	y			gene4479	c1r	15467571	15472531	chr03	complement C1r	CDS	complement C1r subcomponent-like	P:GO:0006956; F:GO:0005509; P:GO:0006508; F:GO:0004252; C:GO:0005576	P:complement activation; F:calcium ion binding; P:proteolysis; F:serine-type endopeptidase activity; C:extracellular region	EC:3.4.21	Acting on peptide bonds (peptidases)	39.4775	62.7715	59.876	88.5192	57.4148	43.9756	68.0962	54.6042	53.3529	43.867	72.4965	49.8596	47.5235	50.9028	57.248	51.5534	61.178	5.93494	54.4007
High	XP_021437641.1	complement C1s subcomponent-like	927.5	9.8572	947.3	9.88768	815.7	9.67189	781.1	9.60936	0.824554	-0.278314	0.879461	-0.185309	0.937568	y	new		gene4496	LOC110503568	15750894	15756824	chr03	complement C1s subcomponent-like	CDS	complement C1r subcomponent-like	P:GO:0006508; F:GO:0004252	P:proteolysis; F:serine-type endopeptidase activity	EC:3.4.21	Acting on peptide bonds (peptidases)	1.84367	5.7033	5.46129	9.00379	7.68698	4.46702	8.65031	6.99297	4.71467	4.33765	7.85295	4.89352	7.84552	4.65985	9.92906	6.60579	6.37324	2.67203	8.26743
High	XP_021417252.1	complement C3	78545.1	16.2612	87204.6	16.4121	83154.3	16.3435	81028.7	16.3061	0.929179	-0.105971	1.05868	0.0822696	0.877675	y	updated		gene2563	LOC110489027	22544790	22549788	chr02	complement C3	CDS	complement C3-like	P:GO:0006956; C:GO:0005615; F:GO:0004866; F:GO:0005515; C:GO:0005576	P:complement activation; C:extracellular space; F:endopeptidase inhibitor activity; F:protein binding; C:extracellular region			744.922	651.618	1042.26	1353.09	769.813	440.966	455.988	376.711	804.25	686.05	1794.16	1241.29	448.744	473.181	495.956	279.732	1517.72	10.5677	387.844
High	XP_021449351.1	complement C3 alpha chain-like	87.1	6.4446	82.2	6.36107	91.3	6.51254	75.9	6.24603	0.923358	-0.115039	1.04822	0.0679421	0.880881		new		gene50160	LOC110514149	583	3626	scf_scaffold133049_0-13939_unkn_0_0	complement C3 alpha chain-like	CDS	complement C3-like	P:GO:0006956; C:GO:0005615; C:GO:0005576	P:complement activation; C:extracellular space; C:extracellular region			13.1976	7.72656	13.2623	18.6379	16.9927	10.3763	11.7068	10.6644	10.6516	9.85078	12.5318	12.1518	11.1866	8.55302	10.4096	8.94921	12.3418	3.62548	9.67943
High	XP_021425913.1	complement C3 alpha chain-like	2343.3	11.1943	2768.9	11.4351	2249.8	11.1356	2395	11.2258	0.864964	-0.209287	0.960099	-0.0587449	0.900912		new		gene30990	LOC110494906	6559155	6564923	chr17	complement C3 alpha chain-like	CDS	complement C3-like	P:GO:0006956; C:GO:0005615; C:GO:0005576	P:complement activation; C:extracellular space; C:extracellular region			21.2136	17.3267	19.7597	30.1813	25.0589	17.83	20.8391	17.1961	26.138	23.1716	24.9717	23.8465	25.2525	19.4706	20.0397	16.0596	24.4091	4.60935	18.0497
High	XP_021451128.1	complement C3-like	9284.1	13.1805	12507.4	13.6105	13452.2	13.7156	16693.4	14.027	1.33468	0.416496	1.44895	0.535008	0.921137	y	updated		gene2561	LOC110489008	32565558	32570552	chr02	complement C3-like	CDS	complement C3-like	P:GO:0006956; C:GO:0005615; F:GO:0004866; C:GO:0005576	P:complement activation; C:extracellular space; F:endopeptidase inhibitor activity; C:extracellular region			57.1475	36.8139	37.3972	71.7323	29.1483	5.37437	6.08904	4.35829	60.4491	42.0016	138.333	78.0549	8.76967	9.04252	6.90339	2.80854	108.194	6.75747	4.85597
High	XP_021417220.1	complement C3-like	5071.8	12.3083	6204.7	12.5991	7032.3	12.7798	10697.2	13.3849	1.72405	0.7858	1.38655	0.471499	1.24341	y	updated		gene23994	LOC100135918	22518131	22522744	chr13	complement C3-like	CDS	complement C3-like	P:GO:0006956; C:GO:0005615; F:GO:0004866; F:GO:0005515; C:GO:0005576	P:complement activation; C:extracellular space; F:endopeptidase inhibitor activity; F:protein binding; C:extracellular region			14.3736	25.7485	84.8841	100.849	51.725	21.795	31.9067	25.4819	39.3059	37.1042	150.602	91.0821	36.572	62.5787	37.2495	23.1883	120.842	6.91698	30.2189
High	XP_021423876.1	complement C3-like	14970.4	13.8698	12732.7	13.6363	17181.2	14.0685	14227.6	13.7964	1.11741	0.160154	1.14768	0.198718	0.973624	y	updated		gene31366	c3-3	17990654	18048792	chr17	complement component C3-3	CDS	complement C3-like	P:GO:0006956; C:GO:0005615; F:GO:0004866; F:GO:0005515; C:GO:0005576	P:complement activation; C:extracellular space; F:endopeptidase inhibitor activity; F:protein binding; C:extracellular region			58.0056	38.5486	116.965	120.446	29.6719	24.9399	42.4439	11.5908	57.7607	58.4913	228.514	167.293	21.0497	58.162	28.7557	20.6612	197.903	7.62865	24.7085
High	XP_021413019.1	complement C3-like	23570.1	14.5247	17600.2	14.1033	26513.2	14.6944	18596.9	14.1828	1.05663	0.0794703	1.12487	0.169753	0.939339	y	new		gene23466	LOC110485566	22162462	22213186	chr13	complement C3-like	CDS	complement C3-like	P:GO:0006956; F:GO:0004866	P:complement activation; F:endopeptidase inhibitor activity			30.0041	12.2824	24.1862	37.4607	38.9239	24.5075	28.0466	24.7313	24.8597	15.9909	36.349	32.9048	17.8453	21.0803	27.9587	20.1352	34.6269	5.11382	24.0469
High	XP_021412335.1	complement C3-like	4036	11.9787	4743.6	12.2118	3817.6	11.8985	3989.8	11.9621	0.841091	-0.249666	0.945887	-0.0802602	0.889209	y	updated		gene15199	LOC110530587	6834684	6846946	chr08	complement C3-like	CDS	complement C3	P:GO:0006956; C:GO:0005615; P:GO:0006954; F:GO:0004866; F:GO:0005515; C:GO:0005576	P:complement activation; C:extracellular space; P:inflammatory response; F:endopeptidase inhibitor activity; F:protein binding; C:extracellular region			80.018	124.18	167.375	257.604	109.974	84.7168	160.012	115.522	100.281	73.6469	148.81	145.33	112.495	127.185	122.109	124.917	147.07	7.20036	123.513
High	XP_021469459.1	complement C3-like isoform X1	26883.1	14.7144	25961.8	14.6641	28214.7	14.7842	23814	14.5395	0.917271	-0.12458	1.04953	0.0697475	0.87398	y	new		gene2562	LOC110489018	70002746	70061046	chr02	complement C3-like	CDS	complement C3-like	P:GO:0006956; C:GO:0005615; F:GO:0004866; C:GO:0005576	P:complement activation; C:extracellular space; F:endopeptidase inhibitor activity; C:extracellular region			125.477	91.3957	97.6989	188.354	67.5776	9.26997	11.35	9.38701	230.863	177.239	355.636	217.599	38.4587	55.071	21.3514	8.25405	286.618	8.16298	14.8027
High	XP_021425936.1	complement C3-like isoform X2	632.3	9.30447	723.7	9.49925	652.3	9.34939	607.9	9.24769	0.839989	-0.251558	1.03163	0.0449264	0.814234		new		gene30952	LOC110494923	6146352	6150084	chr17	complement C3-like	CDS	complement C3-like	P:GO:0006956; C:GO:0005576	P:complement activation; C:extracellular region			11.8557	7.06164	15.4831	16.9221	17.0007	12.3255	13.0163	11.6031	10.0154	5.27651	17.9936	16.1781	9.64517	12.1597	13.6941	8.75304	17.0859	4.09473	11.2236
High	XP_021452440.1	complement C3-like, partial	877.6	9.77742	1048.1	10.0336	835.1	9.70581	883.3	9.78676	0.842763	-0.246801	0.951572	-0.0716146	0.885653		updated		gene5035	LOC110517348	479	1287	chr03	complement C3-like	CDS	complement C3-like	P:GO:0006956; C:GO:0005615; F:GO:0004866; F:GO:0005515; C:GO:0005576	P:complement activation; C:extracellular space; F:endopeptidase inhibitor activity; F:protein binding; C:extracellular region			113.421	59.7337	202.445	222.546	67.2753	14.8523	34.2595	24.2162	141.595	107.282	391.795	201.517	33.2274	44.5168	35.6515	17.6298	296.656	8.21265	26.6406
High	XP_021443472.1	complement C4-B-like	7137.6	12.8012	6031.8	12.5584	6607.6	12.6899	5433.5	12.4077	0.900809	-0.150707	0.925745	-0.111313	0.973064	y	new		gene43929	LOC110507666	17442304	17473599	chr27	complement C4-B-like	CDS	complement C4-like	C:GO:0005615; F:GO:0004866; C:GO:0005576	C:extracellular space; F:endopeptidase inhibitor activity; C:extracellular region			10.3	9.7423	19.7794	28.3048	11.5447	10.2588	12.0362	10.646	13.1727	17.5572	37.4994	45.7094	10.7623	13.8843	12.7991	15.7898	41.6044	5.37866	14.2944
High	XP_021438059.1	complement C4-like	3425.9	11.7423	3209.3	11.648	2928.4	11.5159	2630.8	11.3613	0.819743	-0.286757	0.854783	-0.22637	0.959007	y	new		gene4012	LOC110506668	14404462	14428155	chr03	complement C4-like	CDS	complement C4-like	C:GO:0005615; F:GO:0004866; P:GO:0010951	C:extracellular space; F:endopeptidase inhibitor activity; P:negative regulation of endopeptidase activity			104.94	60.8468	101.317	147.508	62.7714	18.3532	49.1623	32.3613	98.9967	68.242	176.348	165.148	25.5137	38.6798	48.9424	19.6031	170.748	7.41573	34.2728
High	XP_021442137.1	complement C4-like, partial	434.1	8.76188	319.9	8.32148	470.6	8.87836	344.1	8.42668	1.07565	0.105207	1.08408	0.116474	0.992221		new		gene40320	LOC110503832	5086317	5086768	chr24	complement C4-like	CDS	complement C4-like	C:GO:0005615; F:GO:0004866; F:GO:0005515; C:GO:0005576	C:extracellular space; F:endopeptidase inhibitor activity; F:protein binding; C:extracellular region			7.2448	8.58881	14.1669	21.8954	11.7825	9.62247	12.7193	10.6779	8.23417	11.9298	18.1197	17.9742	8.45844	10.8982	11.8682	13.3309	18.047	4.17368	12.5995
High	XP_021462359.1	complement C5	20158.2	14.2991	20153.6	14.2987	21228.7	14.3737	20636.2	14.3329	1.02395	0.0341398	1.0531	0.0746492	0.972312	y	updated		gene10854	c5	44600296	44661302	chr06	complement C5	CDS	complement C5	C:GO:0005615; F:GO:0004866; F:GO:0005515; C:GO:0005576	C:extracellular space; F:endopeptidase inhibitor activity; F:protein binding; C:extracellular region			75.8098	72.815	75.9185	117.884	67.4265	32.4576	47.2098	41.4062	81.4184	57.2527	119.852	82.2175	39.1181	48.4976	43.5835	37.7695	101.035	6.65871	40.6765
High	NP_001117857.1	complement component 4 precursor	16065.2	13.9717	10935.2	13.4167	16498.4	14.01	12979.6	13.664	1.18696	0.247266	1.02697	0.0383872	1.15579	y			gene4013	c4	5089481	5131729	chr03	complement component 4	CDS	complement C4-like	C:GO:0005615; F:GO:0004866; P:GO:0010951	C:extracellular space; F:endopeptidase inhibitor activity; P:negative regulation of endopeptidase activity			43.1917	18.1032	35.8301	49.7093	25.8482	7.22933	18.775	12.1797	33.9023	24.9815	83.1824	66.2207	11.1009	14.9712	18.4666	9.60799	74.7016	6.22307	14.0373
High	XP_021445887.1	complement component C6 isoform X2	9408.8	13.1998	9453.8	13.2067	10828.3	13.4025	11130.5	13.4422	1.17736	0.235552	1.15087	0.202724	1.02302				gene45885	c6	18055051	18089879	chr29	complement C6	CDS	complement component C6 isoform X2; complement component C6	P:GO:0006956; C:GO:0005579; F:GO:0005515; P:GO:0006955	P:complement activation; C:membrane attack complex; F:protein binding; P:immune response			43.525	43.8552	77.0063	95.3962	36.0229	22.889	36.0069	36.9449	52.2872	56.5497	153.809	186.508	26.1598	31.0597	40.0122	25.634	170.158	7.41073	32.8231
High	NP_001117879.1	complement component C7-2 precursor	6562.5	12.68	5951.4	12.539	6116.4	12.5785	4894.4	12.2569	0.822395	-0.282097	0.932023	-0.101563	0.882376	y			gene10746	c7-2	38256359	38262972	chr06	complement component C7-2	CDS	complement component C7-like	C:GO:0005579; F:GO:0005515; P:GO:0006955	C:membrane attack complex; F:protein binding; P:immune response			18.6798	24.0962	28.5075	33.8806	25.4747	24.9923	28.0819	30.4379	20.5212	21.3048	39.6406	41.2468	24.4902	26.5201	28.9102	22.0682	40.4437	5.33784	25.4892
High	NP_001118096.1	complement component C8 alpha chain precursor	2832.9	11.4681	2834.8	11.469	2718.7	11.4087	2477.4	11.2746	0.873924	-0.19442	0.959688	-0.0593627	0.910634	y			gene15134	c8a	68902272	68907755	chr08	complement C8 alpha chain	CDS	complement component C8 alpha chain	C:GO:0005579; F:GO:0005515; P:GO:0006955	C:membrane attack complex; F:protein binding; P:immune response			52.0778	59.1182	58.7993	61.0074	54.3765	47.2868	63.6698	61.164	49.32	37.8352	51.2814	37.1322	55.6456	47.8725	48.0973	43.2556	44.2068	5.4662	45.6764
High	NP_001118079.1	complement component C8 beta chain precursor	3177.7	11.6338	3032.5	11.5663	3113.5	11.6043	2777	11.4393	0.915746	-0.12698	0.979797	-0.0294457	0.934629	y			gene44789	c8b	10927168	10933223	chr28	complement C8 beta chain	CDS	complement component C8 beta chain	C:GO:0005579; P:GO:0006957; P:GO:0019835; F:GO:0005515; P:GO:0006958; C:GO:0005576; P:GO:0006956; P:GO:0006955	C:membrane attack complex; P:complement activation, alternative pathway; P:cytolysis; F:protein binding; P:complement activation, classical pathway; C:extracellular region; P:complement activation; P:immune response			29.0302	52.8192	49.8927	89.8263	56.4838	31.4719	42.6054	40.0453	45.5955	43.4255	91.6628	64.1668	39.9246	40.4863	34.5291	28.9914	77.9148	6.28383	31.7602
High	NP_001117880.1	complement component C8 gamma chain precursor	403.5	8.65642	399.7	8.64277	259.4	8.01903	362.1	8.50024	0.905929	-0.142529	0.642875	-0.63739	1.40918	y			gene19392	c8g	14390468	14396230	chr11	complement C8 gamma chain	CDS	complement component C8 gamma chain	F:GO:0036094	F:small molecule binding			80.2312	102.641	99.5369	130.357	96.698	69.0663	91.9221	76.7572	95.8531	85.2234	136.083	104.163	69.3327	79.849	93.7709	72.821	120.123	6.90837	83.2959
High	NP_001117898.1	complement component C9 precursor	12988.1	13.6649	12329.4	13.5898	15133.8	13.8855	16747.2	14.0316	1.35831	0.441817	1.16521	0.220584	1.16573	y			gene20932	c9	11882224	11893577	chr12	complement C9	CDS	complement component C9	C:GO:0005579; F:GO:0005515; P:GO:0006955	C:membrane attack complex; F:protein binding; P:immune response			482.673	481.63	634.85	874.268	444.644	297.041	282.991	262.04	497.93	373.887	1022.56	698.627	283.347	274.326	219.206	165.278	860.591	9.74918	192.242
High	XP_021445885.1	complement factor B isoform X2	4819.5	12.2347	5218.9	12.3495	5856.8	12.5159	5915.9	12.5304	1.13355	0.180852	1.21523	0.281229	0.932789	y	new		gene46319	cfb	32933481	32942689	chr29	complement factor B	CDS	complement factor B-like	P:GO:0006956; P:GO:0006508; F:GO:0004252; C:GO:0005576	P:complement activation; P:proteolysis; F:serine-type endopeptidase activity; C:extracellular region	EC:3.4.21	Acting on peptide bonds (peptidases)	161.679	227.346	249.315	425.139	217.434	78.5931	200.389	145.429	229.407	234.696	295.487	216.56	148.991	195.155	179.209	141.55	256.023	8.00013	160.38
High	XP_021466928.1	complement factor B/C2 isoform X3	4325.9	12.0788	4700.5	12.1986	4980.8	12.2822	4269.5	12.0599	0.908308	-0.138747	1.15139	0.203377	0.788879	y			gene15200	LOC100653464	70069096	70102368	chr08	complement factor B/C2	CDS	complement factor B-like	P:GO:0006956; P:GO:0006508; F:GO:0004252; C:GO:0005576	P:complement activation; P:proteolysis; F:serine-type endopeptidase activity; C:extracellular region	EC:3.4.21	Acting on peptide bonds (peptidases)	10.7468	21.624	47.7721	55.1145	25.8948	13.8169	24.5509	24.2801	14.4861	14.1809	48.741	34.1141	12.254	18.1083	22.3991	15.3205	41.4276	5.37252	18.8598
High	NP_001117673.1	complement factor B/C2-B precursor	1959.8	10.9365	2104.1	11.039	1814.5	10.8254	1872.6	10.8708	0.889977	-0.168161	0.92586	-0.111134	0.961244	y			gene43760	bfc2-b	12254691	12265838	chr27	complement factor B/C2-B	CDS	complement C2-like	P:GO:0006958; P:GO:0006508; F:GO:0004252; C:GO:0005576; P:GO:0006956	P:complement activation, classical pathway; P:proteolysis; F:serine-type endopeptidase activity; C:extracellular region; P:complement activation	EC:3.4.21	Acting on peptide bonds (peptidases)	19.2484	23.2835	23.3987	29.0579	18.2379	19.5482	27.186	22.0313	21.0813	17.98	35.8629	25.3019	16.7875	22.3028	23.1473	21.7185	30.5824	4.93463	22.4329
High	XP_021474489.1	complement factor B-like	11958.3	13.5457	13861.1	13.7588	14625.6	13.8362	15787.5	13.9465	1.13898	0.187741	1.22305	0.290484	0.931261	y			gene18331	LOC110534129	43762282	43775598	chr10	complement factor B-like	CDS	complement factor B-like	P:GO:0006956; P:GO:0009617; P:GO:0006508; F:GO:0004252; C:GO:0005576	P:complement activation; P:response to bacterium; P:proteolysis; F:serine-type endopeptidase activity; C:extracellular region	EC:3.4.21	Acting on peptide bonds (peptidases)	140.171	223.034	390.548	507.184	194.98	91.781	184.177	124.213	246.29	184.578	495.892	428.603	132.981	207.026	149.892	123.876	462.248	8.85252	136.884
High	XP_021449350.1	complement factor D-like	2129.5	11.0563	2231.6	11.1239	2461.5	11.2653	2371.3	11.2115	1.0626	0.0875997	1.15591	0.209023	0.91928	y			gene50159	LOC110514148	58529	63489	scf_scaffold132920_0-81518_unkn_0_0	complement factor D-like	CDS	complement factor D-like	P:GO:0006508; F:GO:0004252	P:proteolysis; F:serine-type endopeptidase activity	EC:3.4.21	Acting on peptide bonds (peptidases)	164.104	294.01	464.784	538.073	328.897	254.673	385.919	419.628	218.059	247.46	659.799	623.003	251.057	282.303	495.784	308.624	641.401	9.32508	402.204
High	NP_001117882.1	complement factor H precursor	16392.1	14.0007	15750.8	13.9431	18003.6	14.136	16206.6	13.9843	1.02894	0.0411564	1.09831	0.135285	0.936838	y			gene9672	cfh	84706181	84721221	chr05	complement factor H	CDS	complement factor H-like					245.486	316.874	479.494	684.621	332.772	189.698	336.786	281.682	310.395	209.749	572.89	340.734	274.776	262.083	277.369	230.962	456.812	8.83546	254.165
High	XP_021460375.1	complement factor H-like	5243.9	12.3564	1323.7	10.3704	5587.5	12.448	1455.9	10.5077	1.09987	0.137335	1.06552	0.0915628	1.03224	y	new		gene45302	LOC110509015	84743434	84749076	chr28	complement factor H-like	CDS	coagulation factor XIII B chain-like					142.432	177.862	304.568	399.5	198.358	111.589	189.309	141.448	177.198	155.53	400.656	276.386	138.652	151.232	136.81	128.772	338.521	8.4031	132.791
High	XP_021445624.1	complement factor H-like isoform X1	6846.8	12.7412	7347.1	12.843	8394.2	13.0352	7161.1	12.806	0.974684	-0.0369937	1.226	0.293963	0.795009	y	new		gene9674	LOC110524788	32330806	32337191	chr05	complement factor H-like	CDS	complement factor H-like					352.422	591.968	930.706	1058.47	417.062	291.334	809.621	395.25	55.9551	77.6127	158.239	112.869	165.911	49.0609	151.181	145.572	135.554	7.08272	148.377
High	XP_021460372.1	complement factor H-like isoform X1	10395	13.3436	8036.6	12.9724	11205.9	13.452	8635.4	13.076	1.07451	0.103678	1.07801	0.108369	0.996754	y	new		gene9678	LOC110524786	84826222	84852776	chr05	complement factor H-like	CDS	complement factor H-like					391.551	566.713	966.636	1153.14	554.745	375.311	727.219	539.129	346.122	364.244	757.566	578.092	416.778	354.883	443.072	407.517	667.829	9.38334	425.294
High	XP_021460374.1	complement factor H-related protein 2-like	2287.7	11.1597	1596.6	10.6408	2690.2	11.3935	2355.4	11.2018	1.47526	0.560969	1.17594	0.233816	1.25454		new		gene9676	LOC110524787	84755750	84803315	chr05	complement factor H-related protein 2-like	CDS	complement factor H-like	C:GO:0005576	C:extracellular region			71.8835	75.911	202.211	226.23	98.8701	54.105	113.079	75.3194	70.1097	96.4795	143.112	186.151	70.119	69.1652	90.6259	64.6276	164.632	7.3631	77.6268
High	XP_021449058.1	complement factor I	5940.5	12.5364	5799.8	12.5018	6051.6	12.5631	5750.4	12.4894	0.991482	-0.0123408	1.0187	0.0267323	0.97328		new		gene49643	cfi	347	10052	scf_scaffold110538_0-35733_unkn_0_0	complement factor I	CDS	complement factor I	F:GO:0005515; P:GO:0007165; C:GO:0016020; P:GO:0006508; F:GO:0004252; F:GO:0005044; P:GO:0006898	F:protein binding; P:signal transduction; C:membrane; P:proteolysis; F:serine-type endopeptidase activity; F:scavenger receptor activity; P:receptor-mediated endocytosis	EC:3.4.21	Acting on peptide bonds (peptidases)	31.9071	55.9028	56.442	89.0411	54.7935	35.7199	49.23	38.5929	45.0918	38.2438	97.8404	76.667	38.868	55.2991	52.7717	34.6947	87.2537	6.44714	43.7332
High	NP_001118090.1	complement protein component C7-1 precursor	666.2	9.37981	793.2	9.63154	1247.1	10.2844	3462.8	11.7577	4.36561	2.12618	1.87196	0.90455	2.3321	y			gene8324	c7-1	25266700	25270910	chr05	complement protein component C7-1	CDS	complement component C7-like	C:GO:0005579; P:GO:0006955	C:membrane attack complex; P:immune response			215.239	134.165	33.5812	64.0278	48.3713	11.15	10.9674	9.9335	277.833	179.547	248.139	224.701	15.7234	13.3487	10.0224	13.6547	236.42	7.88521	11.8385
Medium	XP_021455991.1	connective tissue growth factor-like	135.7	7.08428	126.5	6.98299	96.5	6.59246	122.4	6.93546	0.967589	-0.0475338	0.711127	-0.49182	1.36064	y			gene7177	LOC110522165	57810701	57812354	chr04	connective tissue growth factor-like	CDS	connective tissue growth factor-like	C:GO:0016942; P:GO:0043009; P:GO:0007165; P:GO:0007492; P:GO:0007267; P:GO:0060548; F:GO:0005178; F:GO:0008201; P:GO:0007155; F:GO:0005520; C:GO:0008305; C:GO:0005578; P:GO:0030903; P:GO:0001558; F:GO:0005515; C:GO:0005576	C:insulin-like growth factor binding protein complex; P:chordate embryonic development; P:signal transduction; P:endoderm development; P:cell-cell signaling; P:negative regulation of cell death; F:integrin binding; F:heparin binding; P:cell adhesion; F:in			23.2925	26.4538	20.679	27.539	35.5291	23.3006	24.262	27.3989	17.7906	22.4975	50.513	57.1024	17.8469	23.8107	26.5321	18.8652	53.8077	5.74974	22.6986
High	XP_021414105.1	coronin-1A-like	86.1	6.42794	155.4	7.27984	114.9	6.84423	129.4	7.01569	0.83269	-0.264149	1.33449	0.416294	0.623974				gene24791	LOC110486661	45641903	45648197	chr13	coronin-1A-like	CDS	coronin-1A-like	F:GO:0005515	F:protein binding			13.6279	15.6242	60.1573	49.3841	21.0647	21.595	25.2603	28.1617	12.7605	16.7652	36.1739	38.4308	19.3285	18.5657	28.6435	18.706	37.3024	5.2212	23.6748
Medium	XP_021450122.1	coronin-7-like	22.4	4.48543	23.4	4.54844	13.2	3.72247	12.6	3.65535	0.538462	-0.893085	0.589286	-0.762961	0.913753		new		gene51550	LOC110515614	19777	38149	scf_scaffold193671_0-46682_unkn_0_0	coronin-7-like	CDS	coronin-7-like isoform X3	F:GO:0005515; C:GO:0005794	F:protein binding; C:Golgi apparatus			0.549811	0.278969	0.419421	0.845298	1.03464	0.464002	0.555342	0.67948	0.854618	0.879389	0.89009	0.673662	0.685856	0.874957	1.58879	0.612214	0.781876	-0.354988	1.1005
High	XP_021421009.1	C-reactive protein-like	6692.2	12.7083	6304.4	12.6221	6785	12.7281	5222.1	12.3504	0.828326	-0.271729	1.01387	0.0198683	0.816997	y	updated		gene29345	LOC110491696	21708493	21709732	chr16	C-reactive protein-like	CDS	C-reactive -like	F:GO:0046872; C:GO:0005576	F:metal ion binding; C:extracellular region			82.691	105.321	193.646	159.673	133.877	106.7	208.782	230.947	93.7852	70.7448	81.1506	68.6729	141.564	103.942	232.071	198.827	74.9118	6.22712	215.449
High	XP_021473429.1	creatine kinase M-type isoform X1	2064.7	11.0117	2107.1	11.041	5033.1	12.2972	8347.9	13.0272	3.9618	1.98615	2.43769	1.28552	1.62522				gene17668	LOC110533491	17169115	17175134	chr10	creatine kinase M-type	CDS	creatine kinase M-type	F:GO:0016301; F:GO:0003824; F:GO:0016772	F:kinase activity; F:catalytic activity; F:transferase activity, transferring phosphorus-containing groups			6932.21	7795.82	6561.09	6537.07	7730.87	8308.86	7061.09	6746.1	9157.59	8037.78	6834.1	6126.94	9083.84	8208.75	5570.84	8775.27	6480.52	12.6619	7173.06
High	XP_021443373.1	creatine kinase M-type-like	1063	10.0539	1152.4	10.1704	2379	11.2161	4076.9	11.9933	3.53775	1.82283	2.23801	1.16221	1.58076				gene43808	LOC110507604	13231529	13233704	chr27	creatine kinase M-type-like	CDS	creatine kinase M-type-like	F:GO:0005524; P:GO:0016310; F:GO:0016301; F:GO:0003824; F:GO:0016772	F:ATP binding; P:phosphorylation; F:kinase activity; F:catalytic activity; F:transferase activity, transferring phosphorus-containing groups			5056.45	6032.46	4380.46	5188.94	5959.85	6274.14	4864.35	4378.16	6974.87	6341.39	5299.77	4772.73	6780.61	6587.79	4094.43	5726.42	5036.25	12.2981	4910.42
High	XP_021479532.1	creatine kinase M-type-like	87.7	6.4545	83.9	6.3906	95.8	6.58195	112.6	6.81506	1.34207	0.424464	1.09236	0.127449	1.2286				gene21600	LOC110537651	40651243	40653710	chr12	creatine kinase M-type-like	CDS	creatine kinase M-type	F:GO:0005524; P:GO:0016310; F:GO:0016301; F:GO:0003824; F:GO:0016772	F:ATP binding; P:phosphorylation; F:kinase activity; F:catalytic activity; F:transferase activity, transferring phosphorus-containing groups			5784.47	6482.32	4935.11	5426.35	5999.63	7048.92	5315.12	5083.6	7527.46	6708.99	5410.63	5601.41	6727.26	7019.32	4351.49	7109.34	5506.02	12.4268	5730.42
Medium	XP_021427646.1	C-type lectin domain family 4 member M-like	35.1	5.1334	38.4	5.26303	38.9	5.2817	43.7	5.44956	1.13802	0.186527	1.10826	0.148299	1.02685		updated		gene33756	LOC110496205	32440305	32465019	chr18	C-type lectin domain family 4 member M-like	CDS	CD209 antigen E	F:GO:0005537; F:GO:0005509; C:GO:0016021; F:GO:0005534	F:mannose binding; F:calcium ion binding; C:integral component of membrane; F:galactose binding			79.593	76.8929	60.6041	115.198	63.0136	48.3906	65.4089	63.7058	82.2386	98.7349	120.642	131.381	56.7687	62.2445	45.4288	70.5586	126.012	6.97741	57.9937
High	NP_001117900.1	C-type MBL-2 protein precursor	205.8	7.6851	513.5	9.00422	236.6	7.88631	579.8	9.17941	1.12911	0.175191	1.14966	0.201207	0.982129	y			gene54051	mbl	17432	17992	scf_scaffold341994_0-26315_unkn_0_0	C-type MBL-2 protein	CDS	ladderlectin-like	F:GO:0030246	F:carbohydrate binding			0.16256	2.6724	5.30137	0	1.88375	1.3719	4.55643	3.74533	1.7056	3.90008	0	1.65472	1.2167	1.09565	1.63655	1.76485	0.827358	-0.273416	1.7007
High	NP_001118176.1	cystatin precursor	681.1	9.41172	622	9.28077	496.3	8.95507	523.1	9.03094	0.840997	-0.249828	0.728674	-0.456654	1.15415	y			gene39709	LOC100136752	34511368	34513739	chr23	cystatin	CDS	cystatin precursor	F:GO:0004869; P:GO:0010951; C:GO:0005576	F:cysteine-type endopeptidase inhibitor activity; P:negative regulation of endopeptidase activity; C:extracellular region			685.584	801.062	930.268	956.965	793.088	766.696	987.302	912.265	791.094	805.718	833.507	828.06	782.147	810.939	908.391	1026.17	830.783	9.69833	967.281
Medium	NP_001117877.1	cytokine receptor precursor	45.7	5.51412	50.5	5.65821	53.9	5.75221	52.3	5.70874	1.03564	0.0505276	1.17943	0.238091	0.878087	y			gene33251	ebi-3	12076635	12077296	chr18	cytokine receptor	CDS	interleukin-27 subunit beta-like	P:GO:0019221; C:GO:0016020; F:GO:0004896; F:GO:0005515	P:cytokine-mediated signaling pathway; C:membrane; F:cytokine receptor activity; F:protein binding			11.5106	10.9697	16.1061	13.6459	10.9295	6.54646	15.1648	9.94	6.12601	7.20408	9.79828	8.06584	7.25739	7.5894	11.5461	7.31404	8.93206	3.15899	9.43005
High	XP_021448172.1	cytosolic non-specific dipeptidase-like	75.2	6.23266	66.5	6.05528	66.6	6.05745	57.6	5.848	0.866165	-0.207286	0.885638	-0.17521	0.978013	y			gene4651	LOC110511684	19914889	19921549	chr03	cytosolic non-specific dipeptidase-like	CDS	cytosolic non-specific dipeptidase-like	F:GO:0016805; P:GO:0008152; F:GO:0016787	F:dipeptidase activity; P:metabolic process; F:hydrolase activity	EC:3.4.13	Acting on peptide bonds (peptidases)	18.7925	29.0454	22.8269	22.4496	20.3593	30.8406	21.9893	35.2809	15.5041	15.0934	27.4861	25.4563	13.4704	26.1115	35.461	22.3097	26.4712	4.72635	28.8853
High	XP_021411881.1	cytosolic non-specific dipeptidase-like	73.8	6.20555	61.5	5.94251	60.8	5.926	57.9	5.85549	0.941463	-0.0870231	0.823848	-0.279549	1.14276	y			gene2198	LOC110485134	11990470	11994916	chr02	cytosolic non-specific dipeptidase-like	CDS	cytosolic non-specific dipeptidase-like	F:GO:0016805; P:GO:0008152; F:GO:0016787	F:dipeptidase activity; P:metabolic process; F:hydrolase activity	EC:3.4.13	Acting on peptide bonds (peptidases)	36.4488	54.4324	46.0647	55.9884	41.4341	43.4111	43.1803	63.1014	33.3309	34.2244	53.6677	52.9655	30.0855	50.5177	67.4451	52.196	53.3166	5.73651	59.8205
High	XP_021469153.1	desmocollin-2-like isoform X1	170	7.40939	140.4	7.1334	163.4	7.35226	132.3	7.04767	0.942308	-0.0857299	0.961176	-0.0571268	0.980369	y	updated		gene15026	LOC110530423	64376463	64397371	chr08	desmocollin-2-like	CDS	desmocollin-2-like isoform X2; desmocollin-2-like isoform X1	F:GO:0005509; C:GO:0016021; P:GO:0007156; C:GO:0005886; C:GO:0016020	F:calcium ion binding; C:integral component of membrane; P:homophilic cell adhesion via plasma membrane adhesion molecules; C:plasma membrane; C:membrane			26.6458	15.0217	22.9476	32.0132	31.1239	28.2336	24.8961	27.4683	18.3408	17.843	16.3934	18.9102	24.9293	31.6171	28.4842	22.9536	17.6518	4.14174	25.7189
High	NP_001118073.1	differentially regulated trout protein 1 precursor	198.6	7.63372	303.9	8.24745	438.2	8.77545	1225.7	10.2594	4.03323	2.01194	2.20645	1.14172	1.82793	y			gene12346	LOC100136615	15615959	15616665	chr07	differentially regulated trout protein 1	CDS	phospholipase A2 inhibitor 31 kDa subunit-like					825.156	381.329	493.336	815.998	113.07	34.9506	54.6562	61.6659	738.169	776.375	1966.06	1527.59	107.953	118.718	57.9069	50.465	1746.83	10.7705	54.1859
Medium	XP_021425021.1	dual serine/threonine and tyrosine protein kinase-like isoform X1	30.2	4.91648	43.6	5.44626	29.4	4.87774	29.4	4.87774	0.674312	-0.568512	0.97351	-0.0387324	0.692661				gene32072	LOC110494361	48185692	48224598	chr17	dual serine/threonine and tyrosine protein kinase-like	CDS	dual serine threonine and tyrosine kinase	F:GO:0005524; F:GO:0004672; P:GO:0006468	F:ATP binding; F:protein kinase activity; P:protein phosphorylation			3.31976	3.11244	3.68104	3.7542	3.771	4.09089	4.40658	4.66805	3.83589	3.21404	3.2371	2.81601	4.37024	3.26715	3.82026	4.56343	3.02655	1.59768	4.19185
High	XP_021474831.1	ecto-ADP-ribosyltransferase 4-like isoform X1	1145.8	10.1621	1411.8	10.4633	1076.3	10.0719	1132.9	10.1458	0.802451	-0.317515	0.939344	-0.090275	0.854267	y	updated		gene18559	LOC110534351	52944851	52946067	chr10	ecto-ADP-ribosyltransferase 4-like	CDS	Ecto-ADP-ribosyltransferase 4 precursor	P:GO:0006471; F:GO:0003956	P:protein ADP-ribosylation; F:NAD(P)+-protein-arginine ADP-ribosyltransferase activity	EC:2.4.2.31	NAD(+)--protein-arginine ADP-ribosyltransferase	9.80229	9.54929	9.18348	11.9012	7.42698	4.82559	9.5915	7.00887	10.3799	9.4069	11.6785	11.8487	7.94804	6.53787	10.2109	7.29929	11.7636	3.55626	8.75512
High	XP_021416194.1	ectonucleotide pyrophosphatase/phosphodiesterase family member 2-like	1966.7	10.9416	2149.8	11.07	1893.3	10.8867	1953.1	10.9316	0.908503	-0.138437	0.962679	-0.0548739	0.943724	y	new		gene26064	LOC110488321	27819456	27856381	chr14	ectonucleotide pyrophosphatase/phosphodiesterase family member 2-like	CDS	ectonucleotide pyrophosphatase phosphodiesterase family member 2-like	P:GO:0007165; P:GO:0009395; F:GO:0005044; P:GO:0045765; F:GO:0004551; F:GO:0003676; F:GO:0004622; P:GO:0006935; P:GO:0006955; F:GO:0004528; F:GO:0046872; P:GO:0030334; F:GO:0030247; P:GO:0008152; F:GO:0003824; F:GO:0016787	P:signal transduction; P:phospholipid catabolic process; F:scavenger receptor activity; P:regulation of angiogenesis; F:nucleotide diphosphatase activity; F:nucleic acid binding; F:lysophospholipase activity; P:chemotaxis; P:immune response; F:phosphodies	EC:3.6.1.9; EC:3.1.1.5; EC:3.1.1.1; EC:3.1.4.1	Nucleotide diphosphatase; Lysophospholipase; Carboxylesterase; Phosphodiesterase I	14.1389	13.4735	13.5306	17.9571	18.239	15.0166	15.7429	14.7512	12.8443	14.1318	16.7136	14.6863	15.1748	18.9242	16.9645	14.6371	15.7	3.97269	15.8008
High	XP_021427718.1	ectonucleotide pyrophosphatase/phosphodiesterase family member 2-like	238.5	7.89785	261.7	8.03177	221	7.7879	196.5	7.61839	0.75086	-0.413385	0.926625	-0.109943	0.810317	y			gene33811	LOC110496256	33914025	33944756	chr18	ectonucleotide pyrophosphatase/phosphodiesterase family member 2-like	CDS	ectonucleotide pyrophosphatase phosphodiesterase family member 2-like	P:GO:0090305; P:GO:0007165; P:GO:0009395; F:GO:0005044; P:GO:0045765; F:GO:0004551; P:GO:0006898; F:GO:0003676; F:GO:0004622; P:GO:0006935; P:GO:0006955; F:GO:0004528; F:GO:0046872; P:GO:0030334; F:GO:0030247; P:GO:0008152; F:GO:0003824; F:GO:0016787	P:nucleic acid phosphodiester bond hydrolysis; P:signal transduction; P:phospholipid catabolic process; F:scavenger receptor activity; P:regulation of angiogenesis; F:nucleotide diphosphatase activity; P:receptor-mediated endocytosis; F:nucleic acid bindi	EC:3.6.1.9; EC:3.1.1.5; EC:3.1.1.1; EC:3.1.4.1	Nucleotide diphosphatase; Lysophospholipase; Carboxylesterase; Phosphodiesterase I	9.04467	10.0902	10.1136	14.5317	13.4984	12.3074	12.0519	14.0438	9.0673	7.29446	9.01439	8.59687	15.9317	13.4779	12.9267	13.36	8.80563	3.13843	13.1433
High	XP_021442581.1	ectonucleotide pyrophosphatase/phosphodiesterase family member 2-like	967.7	9.91842	901.7	9.8165	845.6	9.72383	773.9	9.596	0.858268	-0.2205	0.873825	-0.194584	0.982197	y	new		gene4069	LOC110507037	6811883	6844611	chr03	ectonucleotide pyrophosphatase/phosphodiesterase family member 2-like	CDS	ectonucleotide pyrophosphatase phosphodiesterase family member 2 isoform X2	P:GO:0007165; P:GO:0009395; F:GO:0005044; P:GO:0045765; F:GO:0004551; F:GO:0003676; F:GO:0004622; P:GO:0006935; P:GO:0006955; F:GO:0004528; F:GO:0046872; P:GO:0030334; F:GO:0030247; P:GO:0008152; F:GO:0003824; F:GO:0016787	P:signal transduction; P:phospholipid catabolic process; F:scavenger receptor activity; P:regulation of angiogenesis; F:nucleotide diphosphatase activity; F:nucleic acid binding; F:lysophospholipase activity; P:chemotaxis; P:immune response; F:phosphodies	EC:3.6.1.9; EC:3.1.1.5; EC:3.1.1.1; EC:3.1.4.1	Nucleotide diphosphatase; Lysophospholipase; Carboxylesterase; Phosphodiesterase I	0.546519	0.698793	1.36017	1.42346	1.36405	1.2453	1.44905	0.955226	0.700838	0.367132	1.94094	0.973537	0.613574	0.782746	2.15495	1.41487	1.45724	0.543239	1.78491
High	XP_021413104.1	EGF-containing fibulin-like extracellular matrix protein 1	159.6	7.31832	127.4	6.99322	138.7	7.11582	118.3	6.88631	0.928571	-0.106915	0.869048	-0.202493	1.06849	y			gene24126	LOC110486086	27474181	27511212	chr13	EGF-containing fibulin-like extracellular matrix protein 1	CDS	EGF-containing fibulin-like extracellular matrix 1	F:GO:0005509; P:GO:0007173; C:GO:0031012; F:GO:0005006	F:calcium ion binding; P:epidermal growth factor receptor signaling pathway; C:extracellular matrix; F:epidermal growth factor-activated receptor activity	EC:2.7.10; EC:2.7.10.1; EC:2.7.11	Transferring phosphorus-containing groups; Receptor protein-tyrosine kinase; Transferring phosphorus-containing groups	5.26623	8.07217	9.7343	11.5103	8.63348	8.36032	10.127	8.71884	5.88172	5.23052	15.9294	15.6505	7.20097	7.84967	9.02153	9.41102	15.79	3.98094	9.21627
High	XP_021472646.1	enolase	211.4	7.72383	211.1	7.72178	237.9	7.89421	246.9	7.94778	1.16959	0.226	1.12535	0.17038	1.03931		new		gene17241	LOC100499608	64341808	64353392	chr09	enolase	CDS	enolase isoform X1	F:GO:0000287; F:GO:0004634; P:GO:0006094; P:GO:0009094; P:GO:0000162; P:GO:0006571; P:GO:0006096; C:GO:0000015; F:GO:0046872	F:magnesium ion binding; F:phosphopyruvate hydratase activity; P:gluconeogenesis; P:L-phenylalanine biosynthetic process; P:tryptophan biosynthetic process; P:tyrosine biosynthetic process; P:glycolytic process; C:phosphopyruvate hydratase complex; F:meta	EC:4.2.1.11	Phosphopyruvate hydratase	415.898	424.189	406.484	392.607	481.442	455.347	402.192	395.315	449.029	427.49	400.402	418.296	474.639	458.559	343.219	436.162	409.349	8.67719	389.691
High	XP_021433884.1	ependymin-like	627.4	9.29324	610.9	9.25479	460.1	8.8458	421.2	8.71836	0.689475	-0.536431	0.733344	-0.447438	0.940179	y			gene38015	LOC110500702	44427755	44434501	chr21	ependymin-like	CDS	Ependymin precursor	P:GO:0007160; C:GO:0070062; F:GO:0005509; C:GO:0016021; C:GO:0005576	P:cell-matrix adhesion; C:extracellular exosome; F:calcium ion binding; C:integral component of membrane; C:extracellular region			11.3254	33.7826	53.4127	43.4692	42.882	37.7053	56.2785	51.675	24.4681	21.4381	35.1977	45.3903	40.5364	46.57	56.8341	40.9564	40.294	5.33249	48.8952
High	XP_021469936.1	epidermal growth factor receptor-like	465	8.86109	468.9	8.87314	376.1	8.55497	347.6	8.44128	0.741309	-0.431852	0.808817	-0.306114	0.916535	y	new		gene15118	LOC110530977	68544653	68618147	chr08	epidermal growth factor receptor-like	CDS	epidermal growth factor receptor	F:GO:0005524; P:GO:0018108; F:GO:0004714; F:GO:0004716; C:GO:0016021; P:GO:0007169; P:GO:0023014; F:GO:0004713; C:GO:0016020; F:GO:0004672; P:GO:0006468	F:ATP binding; P:peptidyl-tyrosine phosphorylation; F:transmembrane receptor protein tyrosine kinase activity; F:receptor signaling protein tyrosine kinase activity; C:integral component of membrane; P:transmembrane receptor protein tyrosine kinase signal	EC:2.7.10; EC:2.7.10.1; EC:2.7.11	Transferring phosphorus-containing groups; Receptor protein-tyrosine kinase; Transferring phosphorus-containing groups	5.87823	5.10763	4.13386	5.11676	4.91229	4.78856	4.82411	4.65387	6.49586	7.69778	5.46442	6.23281	4.04828	5.38226	5.44521	5.04541	5.84862	2.5481	5.24531
High	NP_001118028.1	FBPL4	509.9	8.99407	622	9.28077	411.2	8.6837	564.5	9.14083	0.907556	-0.139941	0.806433	-0.310374	1.1254	y			gene2359	LOC100136303	16693629	16701809	chr02	FBPL4	CDS	FBPL4 isoform X3; FBPL4 isoform X2; FBPL4 isoform X1					101.346	107.206	61.89	96.7799	96.7341	82.5708	114.723	98.1432	103.037	54.9911	115.835	88.5477	89.3414	71.7887	84.5242	89.303	102.191	6.67513	86.9136
High	XP_021463623.1	fibrillin-1-like	18.5	4.20945	19.9	4.3147	16.4	4.03562	18.3	4.19377	0.919598	-0.120925	0.886486	-0.173829	1.03735	y	new		gene11613	LOC110526764	78138911	78145896	chr06	fibrillin-1-like	CDS	fibrillin-1-like	F:GO:0005509; P:GO:0090287; P:GO:0009653; F:GO:0005201; C:GO:0005578	F:calcium ion binding; P:regulation of cellular response to growth factor stimulus; P:anatomical structure morphogenesis; F:extracellular matrix structural constituent; C:proteinaceous extracellular matrix			0.927038	0.211667	0.298345	0.754549	1.34282	1.27133	0.351137	0.736505	0.675456	1.11206	1.58286	1.08125	0.325244	1.07391	1.1666	0.580644	1.33206	0.413654	0.873622
High	XP_021477880.1	fibrinogen alpha chain-like	2703.4	11.4006	4275.7	12.0619	3207.9	11.6474	4040.3	11.9802	0.944945	-0.0816982	1.18662	0.246854	0.796335		new		gene20619	LOC110536436	74164030	74167589	chr11	fibrinogen alpha chain-like	CDS	fibrinogen alpha chain-like	F:GO:0005515; P:GO:0072378; P:GO:0009987; P:GO:0007596	F:protein binding; P:blood coagulation, fibrin clot formation; P:cellular process; P:blood coagulation			188.287	63.9596	69.3344	65.6018	69.5321	37.3741	39.5887	28.3149	133.829	85.2755	78.7316	90.6141	39.4556	41.2762	35.4609	28.1593	84.6728	6.40383	31.8101
High	XP_021470203.1	fibrinogen alpha chain-like	39696.2	15.2767	42217	15.3655	27361.8	14.7399	25415.7	14.6334	0.602025	-0.732104	0.68928	-0.536838	0.873412	y	new		gene15631	LOC110531325	797193	799561	chr09	fibrinogen alpha chain-like	CDS	fibrinogen alpha chain-like					947.643	964.516	1024.74	1503.67	883.705	610.186	934.754	897.512	965.633	995.198	1309.53	1130.59	942.879	992.432	791.548	764.195	1220.06	10.2527	777.871
High	XP_021477882.1	fibrinogen alpha chain-like, partial	68.6	6.10014	679.1	9.40748	63.1	5.97957	741.9	9.53508	1.09248	0.127601	0.919825	-0.120569	1.1877	y	new		gene20618	LOC110536438	74169450	74171247	chr11	fibrinogen alpha chain-like	CDS	fibrinogen alpha chain-like	P:GO:0051258; P:GO:0007165; F:GO:0005102; F:GO:0030674; P:GO:0030168; C:GO:0005577; P:GO:0007596	P:protein polymerization; P:signal transduction; F:receptor binding; F:protein binding, bridging; P:platelet activation; C:fibrinogen complex; P:blood coagulation			101.298	45.8858	47.3126	77.808	51.8049	36.2122	51.227	37.9736	72.8181	50.3	75.181	64.2722	25.154	37.981	48.985	31.5251	69.7266	6.12364	40.2551
High	XP_021470204.1	fibrinogen beta chain	29172.2	14.8323	31677.6	14.9512	18399.6	14.1674	18530.6	14.1776	0.584975	-0.773553	0.630724	-0.66492	0.927466	y	new		gene15632	fgb	809098	817788	chr09	fibrinogen beta chain	CDS	fibrinogen beta chain	P:GO:0051258; P:GO:0072378; P:GO:0007165; F:GO:0005102; F:GO:0030674; P:GO:0030168; C:GO:0005577	P:protein polymerization; P:blood coagulation, fibrin clot formation; P:signal transduction; F:receptor binding; F:protein binding, bridging; P:platelet activation; C:fibrinogen complex			930.253	1068.74	1109.59	1522.16	852.396	634.079	1022.23	1009.25	943.229	1018.95	1371.72	1249.57	961.653	1050.98	873.39	896.732	1310.64	10.3561	885.061
High	XP_021477886.1	fibrinogen beta chain-like, partial	45.9	5.52042	25.9	4.69488	21.9	4.45286	26.2	4.71149	1.01158	0.0166147	0.477124	-1.06756	2.12017	y	new		gene20622	LOC110536443	74197262	74200183	chr11	fibrinogen beta chain-like	CDS	fibrinogen beta chain	P:GO:0051258; P:GO:0007165; F:GO:0005102; F:GO:0030674; P:GO:0030168; C:GO:0005577	P:protein polymerization; P:signal transduction; F:receptor binding; F:protein binding, bridging; P:platelet activation; C:fibrinogen complex			238.314	263.385	327.465	428.919	314.11	198.409	249.299	259.536	300.3	228.188	489.385	410.436	215.446	288.985	242.839	241.51	449.911	8.81349	242.175
High	XP_021474954.1	fibrinogen gamma chain-like	52138.4	15.6701	55659.5	15.7643	36045.1	15.1375	30795.8	14.9104	0.553289	-0.853894	0.691335	-0.532543	0.80032	y			gene18648	LOC110534419	56689552	56694925	chr10	fibrinogen gamma chain-like	CDS	fibrinogen gamma chain-like	P:GO:0051258; P:GO:0072378; P:GO:0007165; F:GO:0005102; F:GO:0030674; P:GO:0030168; C:GO:0005577	P:protein polymerization; P:blood coagulation, fibrin clot formation; P:signal transduction; F:receptor binding; F:protein binding, bridging; P:platelet activation; C:fibrinogen complex			951.213	1012.63	1108.67	1507.4	892.026	562.034	878.106	859.086	1046.06	1006.8	1406.7	1246.46	885.931	924.084	742.332	741.642	1326.58	10.3735	741.987
High	XP_021429233.1	fibrinogen gamma chain-like isoform X1	723.5	9.49885	1475.6	10.5271	665.8	9.37895	1163	10.1836	0.788154	-0.343451	0.920249	-0.119904	0.856457	y	updated		gene34952	LOC110497452	14932387	14938966	chr19	fibrinogen gamma chain-like	CDS	fibrinogen gamma chain-like	P:GO:0051258; P:GO:0072378; P:GO:0007165; F:GO:0005102; F:GO:0030674; P:GO:0030168; C:GO:0005577; P:GO:0007596	P:protein polymerization; P:blood coagulation, fibrin clot formation; P:signal transduction; F:receptor binding; F:protein binding, bridging; P:platelet activation; C:fibrinogen complex; P:blood coagulation			84.4507	38.7774	27.9184	11.5701	29.1225	18.7616	9.77988	12.182	36.5662	67.85	20.4142	24.5903	27.1217	27.2503	24.9068	13.3114	22.5023	4.492	19.1091
High	XP_021475424.1	fibrinogen-like protein 1	262.5	8.03617	235.9	7.88203	154.6	7.2724	117.4	6.87529	0.497669	-1.00674	0.588952	-0.763777	0.845006	y	new		gene17337	LOC110534808	353040	382879	chr10	fibrinogen-like protein 1	CDS	fibrinogen 1					3.34369	3.43553	5.30869	5.03487	2.90601	4.09167	3.60952	5.84423	3.70314	5.21433	4.1867	5.24718	4.06678	2.88747	4.83892	6.2829	4.71694	2.23785	5.56091
High	XP_021471061.1	fibroleukin	76.2	6.25172	85.7	6.42122	63.9	5.99774	80.1	6.32373	0.934656	-0.097493	0.838583	-0.253975	1.11457		new		gene16271	fgl2	24166411	24171392	chr09	fibrinogen like 2	CDS	fibroleukin	P:GO:0006508; F:GO:0008233	P:proteolysis; F:peptidase activity			6.88271	3.31355	3.75468	8.07742	4.56569	3.4671	3.23346	5.29856	7.77498	8.34596	11.3206	20.864	4.59238	7.37191	4.47613	6.68362	16.0923	4.0083	5.57987
High	XP_021464059.1	fibronectin	14997.2	13.8724	14327.3	13.8065	14919.5	13.8649	14721.1	13.8456	1.02749	0.0391187	0.994819	-0.00749399	1.03284	y	new		gene11878	fn1	3137423	3181458	chr07	fibronectin 1	CDS	fibronectin-like isoform X3	F:GO:0005515	F:protein binding			16.5207	16.5957	15.637	16.2812	16.5506	14.2766	12.1401	11.3551	13.3721	14.904	20.9207	22.2737	12.6925	13.5432	14.0122	9.09681	21.5972	4.43277	11.5545
High	XP_021423341.1	fibulin-1-like	2170	11.0835	1957.1	10.9345	1814.7	10.8255	1517.9	10.5679	0.775586	-0.366641	0.836267	-0.257964	0.927438	y	new		gene2950	LOC110493405	46809832	46860645	chr02	fibulin-1-like	CDS	fibulin-1-like isoform X1	F:GO:0016504; F:GO:0005509; P:GO:0030198	F:peptidase activator activity; F:calcium ion binding; P:extracellular matrix organization			10.1452	7.06828	5.40295	8.51868	8.2212	6.36218	7.71585	7.23178	7.99388	9.00485	11.32	11.7692	5.9276	8.14189	7.80482	7.43439	11.5446	3.52914	7.6196
High	XP_021454597.1	fibulin-1-like isoform X1	898.8	9.81186	854.2	9.73843	761.8	9.57327	700.1	9.45142	0.819597	-0.287013	0.847575	-0.238588	0.966991	y	new		gene6334	LOC110521391	11460266	11500919	chr04	fibulin-1-like	CDS	fibulin-1-like isoform X1; fibulin-1-like isoform X2	F:GO:0016504; F:GO:0005509; P:GO:0030198; C:GO:0005576	F:peptidase activator activity; F:calcium ion binding; P:extracellular matrix organization; C:extracellular region			10.0035	8.75215	8.22412	9.70711	6.77479	7.5803	7.14574	7.78045	8.8253	8.30273	16.8786	16.4615	4.83413	6.75752	7.76235	6.57297	16.6701	4.05919	7.16766
Medium	XP_021422847.1	filamin-A-like	150.6	7.23458	88.3	6.46434	132.9	7.0542	120.4	6.91169	1.36353	0.44735	0.88247	-0.180381	1.54513		new		gene30675	LOC110492715	70299386	70349865	chr16	filamin-A-like	CDS	filamin-A-like isoform X1	F:GO:0051015; F:GO:0005515	F:actin filament binding; F:protein binding			61.3566	63.1998	59.6748	70.16	79.8143	77.9718	64.0813	58.7863	55.9649	52.858	66.2358	63.7148	64.3882	73.9525	58.9691	53.2601	64.9753	6.02182	56.1146
High	XP_021419817.1	fish-egg lectin-like	697.9	9.44688	427.2	8.73877	632.1	9.30401	526.7	9.04084	1.23291	0.30207	0.905717	-0.142868	1.36125	y	updated		gene28651	LOC110490676	61109734	61111510	chr15	fish-egg lectin-like	CDS	fish-egg lectin-like					12.3849	4.50807	21.4115	11.8336	8.95977	10.5277	18.3563	25.2403	5.85896	4.82303	8.25424	19.108	11.1672	5.82197	9.33615	5.77105	13.6811	3.77411	7.5536
Medium	XP_021474317.1	flocculation protein FLO11-like	160.9	7.33002	155	7.27612	181.8	7.50621	165.4	7.36982	1.0671	0.093691	1.12989	0.176188	0.944422		updated		gene18215	LOC110534018	40584764	40589356	chr10	flocculation protein FLO11-like	CDS	flocculation FLO11-like					0.184327	0.12626	0.177963	0.168784	0.164306	0.233338	0.209454	0.0366105	0.161164	0.0884458	0.104909	0.0390891	0.215565	0.310588	0.15464	0.115452	0.0719988	-3.79588	0.135046
High	XP_021434992.1	follistatin-related protein 1-like	447.2	8.80478	487.3	8.92867	482.6	8.91468	751.6	9.55382	1.54238	0.625155	1.07916	0.109908	1.42924	y	updated		gene38686	LOC110501623	25010634	25065242	chr22	follistatin-related protein 1-like	CDS	follistatin-related 1	P:GO:0060034; F:GO:0005515; F:GO:0005509; P:GO:0030510; P:GO:0009953	P:notochord cell differentiation; F:protein binding; F:calcium ion binding; P:regulation of BMP signaling pathway; P:dorsal/ventral pattern formation			73.3416	93.2687	96.4948	101.831	102.367	93.5781	102.198	108.564	81.3823	92.895	104.277	111.199	92.018	100.483	132.385	112.389	107.738	6.75139	122.387
High	XP_021477941.1	fructose-1,6-bisphosphatase 1-like	217.2	7.76288	128.4	7.0045	245.9	7.94193	216.7	7.75956	1.68769	0.755054	1.13214	0.179048	1.49072		new		gene20696	LOC110536494	78377892	78394036	chr11	fructose-1,6-bisphosphatase 1-like	CDS	fructose-1,6-bisphosphatase 1-like	P:GO:0005986; P:GO:0006094; P:GO:0006098; P:GO:0006096; F:GO:0042132; P:GO:0006002; P:GO:0006013; C:GO:0005829; P:GO:0006001; P:GO:0030388; P:GO:0015976; P:GO:0005975; F:GO:0016791	P:sucrose biosynthetic process; P:gluconeogenesis; P:pentose-phosphate shunt; P:glycolytic process; F:fructose 1,6-bisphosphate 1-phosphatase activity; P:fructose 6-phosphate metabolic process; P:mannose metabolic process; C:cytosol; P:fructose catabolic	EC:3.1.3.23; EC:3.1.3.11; EC:3.1.3.41	Sugar-phosphatase; Fructose-bisphosphatase; 4-nitrophenylphosphatase	9.04777	18.6225	43.438	33.5663	24.1367	17.2633	22.7476	27.2422	10.1656	13.6534	13.6723	18.5753	17.7272	17.8415	20.5716	15.112	16.1238	4.01112	17.8418
High	XP_021421228.1	fructose-bisphosphate aldolase A	471.6	8.88142	551	9.10591	945.2	9.88448	2015.6	10.977	3.65808	1.87109	2.00424	1.00306	1.82517				gene29442	LOC110491790	25655722	25659170	chr16	fructose-bisphosphate aldolase A	CDS	fructose-bisphosphate aldolase A	P:GO:0006094; P:GO:0006020; P:GO:0006098; P:GO:0006096; P:GO:0006013; P:GO:0006000; F:GO:0004332; P:GO:0015976; F:GO:0003824	P:gluconeogenesis; P:inositol metabolic process; P:pentose-phosphate shunt; P:glycolytic process; P:mannose metabolic process; P:fructose metabolic process; F:fructose-bisphosphate aldolase activity; P:carbon utilization; F:catalytic activity	EC:4.1.2.13	Fructose-bisphosphate aldolase	3154.15	4095.96	2452.31	2439.68	4383.7	4207.83	2960.55	2819.93	4555.17	3688.24	3122.27	2379.81	4481.66	3989.18	2961.25	3685.31	2751.04	11.4258	3323.28
High	XP_021431106.1	fructose-bisphosphate aldolase A-like	2119.9	11.0498	2453.2	11.2604	4868.6	12.2493	10621.1	13.3746	4.32949	2.1142	2.29662	1.19951	1.88516		updated		gene35989	LOC110498803	1593442	1602913	chr20	fructose-bisphosphate aldolase A-like	CDS	fructose-bisphosphate aldolase A	P:GO:0006094; P:GO:0006020; P:GO:0006098; P:GO:0006096; P:GO:0006013; P:GO:0006000; F:GO:0004332; P:GO:0015976; F:GO:0003824	P:gluconeogenesis; P:inositol metabolic process; P:pentose-phosphate shunt; P:glycolytic process; P:mannose metabolic process; P:fructose metabolic process; F:fructose-bisphosphate aldolase activity; P:carbon utilization; F:catalytic activity	EC:4.1.2.13	Fructose-bisphosphate aldolase	264.835	435.94	185.492	113.47	536.467	405.791	214.198	225.812	463.236	365.821	179.932	132.083	526.907	449.678	219.117	232.437	156.007	7.28547	225.777
High	XP_021455525.1	fructose-bisphosphate aldolase A-like	103.6	6.69488	90	6.49185	109.2	6.77083	186.8	7.54535	2.07556	1.0535	1.05405	0.0759489	1.96912				gene6895	LOC110521904	41383117	41390394	chr04	fructose-bisphosphate aldolase A-like	CDS	fructose-bisphosphate aldolase A	P:GO:0006094; P:GO:0006020; P:GO:0006098; P:GO:0006096; P:GO:0006013; P:GO:0006000; P:GO:0007420; F:GO:0004332; P:GO:0001756; P:GO:0001966; P:GO:0007409; P:GO:0043473; P:GO:0015976; F:GO:0003824	P:gluconeogenesis; P:inositol metabolic process; P:pentose-phosphate shunt; P:glycolytic process; P:mannose metabolic process; P:fructose metabolic process; P:brain development; F:fructose-bisphosphate aldolase activity; P:somitogenesis; P:thigmotaxis; P:	EC:4.1.2.13	Fructose-bisphosphate aldolase	83.3904	82.0284	86.9372	84.9355	68.7798	75.6881	76.1997	79.0375	82.3874	76.2278	96.917	102.719	69.0326	75.8326	83.1353	70.0749	99.8182	6.64123	76.6051
High	XP_021449477.1	fucolectin-1-like	102.6	6.68089	103.3	6.6907	122.7	6.93899	107.4	6.74685	1.03969	0.0561537	1.19591	0.258105	0.869374	y			gene4833	LOC110514368	26364750	26382895	chr03	fucolectin-1-like	CDS	fucolectin-6-like isoform X2					5.68354	6.18629	10.4902	13.7514	3.53942	4.92792	5.78004	5.62879	5.99045	6.64974	6.52269	3.89651	6.11865	5.3131	4.83349	4.5514	5.2096	2.38117	4.69245
Medium	XP_021442410.1	fumarylacetoacetase	302.4	8.24031	310.9	8.28031	352.3	8.46066	259.5	8.01959	0.834674	-0.260716	1.16501	0.220346	0.71645		new		gene43315	fah	34090908	34113951	chr26	fumarylacetoacetate hydrolase	CDS	fumarylacetoacetase	P:GO:0042207; P:GO:0006570; F:GO:0004334; P:GO:0009072; F:GO:0003824; P:GO:0008152	P:styrene catabolic process; P:tyrosine metabolic process; F:fumarylacetoacetase activity; P:aromatic amino acid family metabolic process; F:catalytic activity; P:metabolic process	EC:3.7.1.2	Fumarylacetoacetase	11.3325	9.53132	18.2972	16.676	10.9577	11.0767	16.0056	15.0564	9.77782	12.6572	9.15363	8.58095	13.7172	10.3027	17.2421	11.2285	8.86729	3.14849	14.2353
High	XP_021414646.1	galectin-3-binding protein A-like isoform X1	380.9	8.57327	309.2	8.2724	307.3	8.2635	259.7	8.0207	0.839909	-0.251694	0.806773	-0.309765	1.04107	y	new		gene25364	LOC110487064	63009775	63012660	chr13	galectin-3-binding protein A-like	CDS	galectin-3-binding A-like	F:GO:0005515; P:GO:0007165; C:GO:0016020; F:GO:0005044; P:GO:0006898	F:protein binding; P:signal transduction; C:membrane; F:scavenger receptor activity; P:receptor-mediated endocytosis			0.574461	0.524657	0.591605	0.981907	1.68982	1.55138	0.870361	0.456393	1.00455	0.771806	1.15087	1.46187	0.644945	1.40354	1.34944	0.71962	1.30637	0.385566	1.03453
High	XP_021440912.1	galectin-3-like isoform X1	50.2	5.64962	49.6	5.63227	59.8	5.90207	50.6	5.66107	1.02016	0.0287973	1.19124	0.252458	0.85639		updated		gene42331	LOC110505796	70054075	70062159	chr25	galectin-5-like	CDS	galectin-5-like isoform X2	F:GO:0030246	F:carbohydrate binding			171.368	155.46	174.173	170.635	161.092	194.834	169.386	169.583	129.915	122.064	139.675	124.188	158.376	172.864	194.407	183.969	131.931	7.04365	189.188
High	XP_021464991.1	GDH/6PGL endoplasmic bifunctional protein-like	667.4	9.38241	642.6	9.32778	679.3	9.40791	564.1	9.13981	0.87784	-0.18797	1.01783	0.0254972	0.862462	y	updated		gene12660	LOC110527799	34381568	34384457	chr07	GDH/6PGL endoplasmic bifunctional protein-like	CDS	GDH 6PGL endoplasmic bifunctional	F:GO:0050661; P:GO:0006098; P:GO:0006749; F:GO:0017057; P:GO:0055114; P:GO:0006006; F:GO:0004345; P:GO:0005975	F:NADP binding; P:pentose-phosphate shunt; P:glutathione metabolic process; F:6-phosphogluconolactonase activity; P:oxidation-reduction process; P:glucose metabolic process; F:glucose-6-phosphate dehydrogenase activity; P:carbohydrate metabolic process	EC:1.1.1.49; EC:3.1.1.31; EC:3.1.1.1	Glucose-6-phosphate dehydrogenase (NADP(+)); 6-phosphogluconolactonase; Carboxylesterase	22.2427	22.7155	33.5068	48.0209	25.3811	16.264	17.1685	15.1646	21.8844	24.0705	61.9139	47.1688	16.087	21.198	18.7265	10.9784	54.5414	5.76928	14.8525
High	XP_021435753.1	GDNF family receptor alpha 1 isoform X1	86.7	6.43796	89.2	6.47897	108.5	6.76155	131.9	7.0433	1.4787	0.564329	1.25144	0.323591	1.1816	y	new		gene39461	rtgfra1	19864871	20022431	chr23	GDNF family receptor alpha 1	CDS	GDNF family receptor alpha-1-like	P:GO:0007165; F:GO:0004872	P:signal transduction; F:receptor activity			9.47953	7.67722	7.26619	7.93005	4.82079	3.62396	3.77472	3.73342	6.1159	5.94814	9.42551	8.14417	2.70993	3.95909	3.21171	3.14633	8.78484	3.13502	3.17902
High	XP_021468596.1	gelsolin-like	1135.1	10.1486	1458.6	10.5104	1700.8	10.732	1985.8	10.9555	1.36144	0.445136	1.49837	0.583394	0.908616		updated		gene14676	LOC110530103	48432390	48455759	chr08	gelsolin-like	CDS	gelsolin-like	F:GO:0051015	F:actin filament binding			43.2464	64.4062	103.152	112.49	64.32	56.2788	61.62	60.7214	48.9265	60.6244	104.036	111.509	49.6136	54.2654	64.2545	47.8881	107.772	6.75184	56.0713
High	XP_021431955.1	glucose-6-phosphate isomerase-like	943.4	9.88173	1087.6	10.0869	1253.1	10.2913	1380.4	10.4309	1.26922	0.343938	1.32828	0.40956	0.955533				gene3527	LOC110499257	73653385	73679053	chr02	glucose-6-phosphate isomerase-like	CDS	glucose-6-phosphate isomerase-like	F:GO:0004347; P:GO:0006094; P:GO:0006098; P:GO:0006096; P:GO:0005982; P:GO:0005985	F:glucose-6-phosphate isomerase activity; P:gluconeogenesis; P:pentose-phosphate shunt; P:glycolytic process; P:starch metabolic process; P:sucrose metabolic process	EC:5.3.1.9	Glucose-6-phosphate isomerase	112.597	120.497	158.891	140.029	121.232	101.936	121.922	124.675	95.5379	108.461	164.075	147.054	105.541	107.416	130.59	90.4143	155.565	7.28137	110.502
High	XP_021442221.1	glucose-6-phosphate isomerase-like	317.4	8.31016	343.9	8.42585	362.3	8.50104	570.3	9.15558	1.65833	0.729732	1.14146	0.190883	1.45281				gene43108	LOC110506724	25335667	25351754	chr26	glucose-6-phosphate isomerase-like	CDS	glucose-6-phosphate isomerase	F:GO:0004347; P:GO:0006094; P:GO:0006098; P:GO:0006096; P:GO:0005982; P:GO:0005985	F:glucose-6-phosphate isomerase activity; P:gluconeogenesis; P:pentose-phosphate shunt; P:glycolytic process; P:starch metabolic process; P:sucrose metabolic process	EC:5.3.1.9	Glucose-6-phosphate isomerase	106.541	130.465	77.3198	70.5833	142.277	129.908	84.8625	73.1875	135.458	126.909	115.36	78.5804	153.084	135.243	90.5817	108.415	96.9702	6.59947	99.4986
High	XP_021440288.1	glutaminyl-peptide cyclotransferase-like	738	9.52748	857.5	9.74399	1201.2	10.2303	1805.7	10.8183	2.10577	1.07435	1.62764	0.702784	1.29376	y			gene41945	LOC110505411	54147259	54153734	chr25	glutaminyl-peptide cyclotransferase-like	CDS	glutaminyl-peptide cyclotransferase-like	F:GO:0016603; C:GO:0016021	F:glutaminyl-peptide cyclotransferase activity; C:integral component of membrane	EC:2.3.2.5	Glutaminyl-peptide cyclotransferase	84.3559	67.3304	101.05	166.112	54.5658	39.5244	49.4198	39.7032	94.7441	86.5053	222.574	204.338	36.9091	36.2542	45.3926	49.5572	213.456	7.73779	47.4749
High	XP_021438913.1	glutathione peroxidase 3-like	376.6	8.55689	406.1	8.66569	588	9.19967	645.4	9.33405	1.58926	0.668359	1.56134	0.642783	1.01789	y	new		gene40919	LOC110504483	2489797	2502537	chr25	glutathione peroxidase 3-like	CDS	glutathione peroxidase 3	P:GO:0006979; F:GO:0004602; P:GO:0006749; P:GO:0006804; P:GO:0055114	P:response to oxidative stress; F:glutathione peroxidase activity; P:glutathione metabolic process; P:obsolete peroxidase reaction; P:oxidation-reduction process	EC:1.11.1.9; EC:1.11.1.7	Glutathione peroxidase; Peroxidase	104.305	88.5932	111.613	139.765	65.9809	54.6191	75.9298	74.7456	92.7441	91.9838	144.05	140.247	63.0676	63.139	71.4495	64.6408	142.149	7.15126	68.0451
High	XP_021479016.1	glyceraldehyde-3-phosphate dehydrogenase	1095.1	10.0968	1114.5	10.1222	1718.7	10.7471	2930.4	11.5169	2.62934	1.3947	1.56945	0.650255	1.67533				gene1989	LOC100329212	6080125	6084528	chr02	glyceraldehyde phosphate dehydrogenase-like	CDS	glyceraldehyde-3-phosphate dehydrogenase	P:GO:0006094; F:GO:0050661; F:GO:0051287; P:GO:0006096; P:GO:0055114; F:GO:0004365; P:GO:0006006; F:GO:0016620	P:gluconeogenesis; F:NADP binding; F:NAD binding; P:glycolytic process; P:oxidation-reduction process; F:glyceraldehyde-3-phosphate dehydrogenase (NAD+) (phosphorylating) activity; P:glucose metabolic process; F:oxidoreductase activity, acting on the aldehyde or oxo group of donors, NAD or NADP as acceptor	EC:1.2.1.59; EC:1.2.1.12	Glyceraldehyde-3-phosphate dehydrogenase (NAD(P)(+)) (phosphorylating); Glyceraldehyde-3-phosphate dehydrogenase (phosphorylating)	2050.04	3581.85	2582.88	2134.13	3631.91	3155.97	2914.26	2377.78	3383.84	2436.37	2866.04	1673.75	3871.48	2989.5	2609.18	3386.78	2269.9	11.1484	2997.98
High	XP_021425824.1	glycerol-3-phosphate dehydrogenase [NAD(+)], cytoplasmic-like	405.3	8.66285	464.9	8.86078	692.8	9.4363	1238.8	10.2747	2.66466	1.41395	1.70935	0.773449	1.55887				gene32669	LOC110494817	71249745	71254848	chr17	glycerol-3-phosphate dehydrogenase [NAD(+)], cytoplasmic-like	CDS	glycerol-3-phosphate dehydrogenase [NAD(+)] cytoplasmic	P:GO:0005975; F:GO:0042803; P:GO:0046486; C:GO:0009331; F:GO:0051287; P:GO:0046168; P:GO:0055114; F:GO:0004367; P:GO:0006072; F:GO:0016616; F:GO:0016491	P:carbohydrate metabolic process; F:protein homodimerization activity; P:glycerolipid metabolic process; C:glycerol-3-phosphate dehydrogenase complex; F:NAD binding; P:glycerol-3-phosphate catabolic process; P:oxidation-reduction process; F:glycerol-3-pho	EC:1.1.1.8; EC:1.1.1.94	Glycerol-3-phosphate dehydrogenase (NAD(+)); Glycerol-3-phosphate dehydrogenase (NAD(P)(+))	271.426	300.76	259.655	203.214	332.82	289.636	241.07	237.927	309.565	272.822	234.396	192.572	332.869	294.389	230.926	310.041	213.484	7.73798	270.484
High	XP_021477817.1	glycine-rich RNA-binding protein GRP1A-like	212.2	7.72928	178.4	7.47897	173.8	7.44128	236.2	7.88387	1.32399	0.404893	0.819039	-0.287997	1.61652				gene20551	LOC110536383	71084917	71085399	chr11	glycine-rich RNA-binding protein GRP1A-like	CDS	Cold-inducible RNA-binding	F:GO:0003676	F:nucleic acid binding			3152.4	3217.37	3499.77	3575.65	3177.21	3287.25	3835.27	3648.8	3017.79	3133.2	3642.05	3659.4	3390.26	3242.4	3786.08	3719.67	3650.72	11.834	3752.87
Medium	XP_021423107.1	Golgi apparatus protein 1-like	395.4	8.62717	258.6	8.01458	402.3	8.65213	273.7	8.09645	1.05839	0.0818732	1.01745	0.0249589	1.04024	y	new		gene2931	LOC110493154	46065439	46100949	chr02	Golgi apparatus protein 1-like	CDS	Golgi apparatus 1-like	C:GO:0000139; C:GO:0016020	C:Golgi membrane; C:membrane			11.8759	8.32344	12.2337	11.176	13.0482	12.847	10.1115	10.6524	11.8938	12.0741	11.8244	13.1182	10.809	11.1605	13.3801	8.75597	12.4713	3.64054	11.068
High	NP_001118051.1	gonadal-soma derived growth factor precursor	115.1	6.84674	130.1	7.02348	112.2	6.80993	138.9	7.1179	1.06764	0.0944256	0.974805	-0.0368152	1.09524	y			gene20802	LOC100136343	5579793	5584989	chr12	gonadal-soma derived growth factor	CDS	gonadal soma-derived factor	P:GO:0008283; F:GO:0008083; P:GO:0007165; P:GO:0040007	P:cell proliferation; F:growth factor activity; P:signal transduction; P:growth			4.19548	8.91467	4.04146	3.31031	5.60969	8.59881	6.94029	8.1629	4.54168	3.3689	4.32734	2.79624	4.00531	5.01345	4.09443	4.39756	3.56179	1.8326	4.24599
High	XP_021421293.1	GPI transamidase component PIG-T-like	397.4	8.63445	398.6	8.6388	364.1	8.50819	383.4	8.58271	0.961867	-0.0560914	0.916205	-0.126257	1.04984	y			gene29487	LOC110491828	29523107	29551620	chr16	GPI transamidase component PIG-T-like	CDS	GPI transamidase component PIG-T	P:GO:0016255; C:GO:0042765	P:attachment of GPI anchor to protein; C:GPI-anchor transamidase complex			6.71526	5.72614	6.88289	5.90617	6.01426	6.28496	5.15944	5.81549	4.71199	6.71927	6.89764	7.77501	5.27029	5.87207	7.10224	4.51836	7.33632	2.87506	5.8103
High	XP_021420611.1	granulins-like isoform X1	483.5	8.91737	332.7	8.37808	679.3	9.40791	698	9.44708	2.09799	1.06901	1.40496	0.490533	1.49327	y	new		gene29025	LOC110491467	14376154	14386065	chr16	granulins-like	CDS	granulins-like isoform X1					12.3585	11.5508	13.7285	11.9392	12.1745	12.3061	8.90278	11.4931	9.5264	11.9709	13.6732	14.7696	10.941	11.0931	14.026	8.89816	14.2214	3.82999	11.4621
High	XP_021481183.1	granulins-like isoform X1	52.7	5.71973	53.5	5.74147	69.3	6.11478	86.7	6.43796	1.62056	0.696493	1.31499	0.395052	1.23237	y	updated		gene22735	LOC110538596	78479449	78486617	chr12	granulins-like	CDS	granulins-like isoform X1	P:GO:0048675; P:GO:0001889	P:axon extension; P:liver development			18.2935	19.3455	27.5258	27.4284	19.364	18.587	22.2232	19.3862	13.7148	14.0907	17.919	24.2717	15.9327	16.857	19.285	15.4281	21.0954	4.39885	17.3565
High	XP_021431610.1	granulins-like isoform X1	189.6	7.56682	170.9	7.41701	187.8	7.55305	178	7.47573	1.04154	0.0587248	0.990506	-0.0137619	1.05153	y	updated		gene36304	LOC110499061	15381113	15412416	chr20	granulins-like	CDS	granulins-like isoform X1	P:GO:0048675	P:axon extension			10.0802	10.8278	12.7059	11.6776	12.3549	11.4796	9.32833	9.35075	10.0488	11.4874	13.6126	13.4089	11.5206	14.4035	12.2286	9.61399	13.5107	3.75603	10.9213
High	XP_021446819.1	GRB10-interacting GYF protein 1-like isoform X1	457.1	8.83637	553.3	9.11192	536.6	9.0677	632.6	9.30515	1.14332	0.193232	1.17392	0.231337	0.973933				gene46078	LOC110509925	26998080	27026299	chr29	GRB10-interacting GYF protein 1-like	CDS	PERQ amino acid-rich with GYF domain-containing 1-like isoform X1	F:GO:0005515	F:protein binding			3.61359	2.44223	3.55087	4.19126	3.57543	4.31521	3.61345	3.33024	3.2227	3.64122	4.0475	3.52504	3.14414	3.7142	3.9714	3.99858	3.78627	1.92078	3.98499
High	XP_021462825.1	haptoglobin	960.8	9.90809	1075.8	10.0712	2742.6	11.4213	3125.4	11.6098	2.90519	1.53863	2.8545	1.51324	1.01776	y	updated		gene11125	LOC100135921	58432114	58434636	chr06	haptoglobin	CDS	haptoglobin-like isoform X1	P:GO:0006508; F:GO:0004252	P:proteolysis; F:serine-type endopeptidase activity	EC:3.4.21	Acting on peptide bonds (peptidases)	902.279	882.176	1386.91	2820.02	672.155	161.349	344.618	255.441	1155.61	911.085	3531.32	2959.14	244.298	698.067	198.855	204.706	3245.23	11.6641	201.78
High	XP_021441697.1	haptoglobin-like isoform X1	2618.6	11.3546	2944.2	11.5237	6151.6	12.5867	6901.6	12.7527	2.34413	1.22906	2.34919	1.23217	0.997846	y	updated		gene42791	LOC110506425	13308026	13310647	chr26	haptoglobin-like	CDS	haptoglobin-like isoform X1; haptoglobin-like isoform X2	P:GO:0006508; F:GO:0004252	P:proteolysis; F:serine-type endopeptidase activity	EC:3.4.21	Acting on peptide bonds (peptidases)	275.181	225.486	185.075	278.535	113.047	15.3285	24.9618	37.4162	306.686	208.036	507.422	446.942	33.8359	63.602	32.0491	32.3506	477.182	8.8984	32.1998
High	NP_001158580.1	heme-binding protein 2 precursor	2399.5	11.2285	1743.1	10.7674	1770.3	10.7898	1056.3	10.0448	0.605989	-0.722636	0.737779	-0.43874	0.82137	y			gene21928	hebp2	59947548	59949524	chr12	heme binding protein 2	CDS	Heme-binding 2					42.9572	63.9965	64.3971	73.1365	62.812	62.1952	74.3391	87.0427	40.7983	32.6014	31.0075	35.369	50.7351	41.1052	60.2408	73.9214	33.1882	5.0526	67.0811
High	XP_021480137.1	heme-binding protein 2-like	99	6.62936	74	6.20945	70.8	6.14568	39.2	5.29278	0.52973	-0.916672	0.715152	-0.483679	0.740724	y			gene21972	LOC110537973	59970830	59973888	chr12	heme-binding protein 2-like	CDS	Heme-binding 2					92.54	134.376	131.983	165.661	120.893	115.179	131.705	139.711	109.434	111.26	142.904	118.271	113.54	128.445	94.7908	140.665	130.587	7.02887	117.728
High	XP_021413552.1	hemoglobin subunit alpha	307.4	8.26397	167	7.3837	192.7	7.59021	195	7.60733	1.16766	0.223626	0.626871	-0.673761	1.86269				gene24448	LOC110486354	37592715	37593476	chr13	hemoglobin subunit alpha	CDS	hemoglobin subunit alpha	C:GO:0005833; F:GO:0019825; F:GO:0005506; P:GO:0015671; F:GO:0020037	C:hemoglobin complex; F:oxygen binding; F:iron ion binding; P:oxygen transport; F:heme binding			25.8423	19.8393	13.9817	8.23069	17.8608	22.7573	12.6256	15.1751	6.33097	10.6029	4.09267	3.49464	12.264	8.36171	10.683	5.1608	3.79366	1.92359	7.92192
High	XP_021480955.1	hemoglobin subunit alpha-1	2336.8	11.1903	1203.8	10.2334	1390.5	10.4414	1413.5	10.4651	1.1742	0.231676	0.595045	-0.748931	1.9733				gene22570	LOC110538448	74098092	74098844	chr12	hemoglobin subunit alpha-1	CDS	hemoglobin subunit alpha	C:GO:0005833; F:GO:0019825; F:GO:0005506; P:GO:0015671; F:GO:0020037	C:hemoglobin complex; F:oxygen binding; F:iron ion binding; P:oxygen transport; F:heme binding			230.308	279.318	263.22	184.775	383.971	358.711	314.01	286.233	249.294	197.842	131.353	119.377	202.736	190.149	214.582	218.005	125.365	6.96999	216.293
High	NP_001154036.1	Hemoglobin subunit alpha-4	195.3	7.60955	90.1	6.49346	94.7	6.56529	124	6.9542	1.37625	0.460741	0.484895	-1.04426	2.83824				gene22568	hba4	74093769	74094489	chr12	Hemoglobin subunit alpha-4	CDS	Hemoglobin subunit alpha-4	C:GO:0005833; F:GO:0019825; F:GO:0005506; P:GO:0015671; F:GO:0020037	C:hemoglobin complex; F:oxygen binding; F:iron ion binding; P:oxygen transport; F:heme binding			180.829	225.131	284.328	133.409	245.801	249.792	216.14	225.068	187.648	285.46	127.815	168.058	244.391	227.514	289.522	219.84	147.937	7.20884	254.681
High	XP_021480954.1	hemoglobin subunit alpha-4-like	674.1	9.39682	404	8.65821	408.5	8.67419	447.9	8.80703	1.10866	0.148821	0.605993	-0.722627	1.8295				gene22564	LOC110538447	74073546	74074515	chr12	hemoglobin subunit alpha-4-like	CDS	hemoglobin subunit alpha-4	C:GO:0005833; F:GO:0019825; F:GO:0005506; P:GO:0015671; F:GO:0020037	C:hemoglobin complex; F:oxygen binding; F:iron ion binding; P:oxygen transport; F:heme binding			2075.13	2057.67	1989.12	1176.81	2012.53	1981.3	1734.44	2303.68	1541.42	1700.65	1168.12	1090.27	1966.75	1730.81	2232.07	1837.65	1129.2	10.1411	2034.86
High	XP_021413550.1	hemoglobin subunit alpha-4-like	184.6	7.52826	172.5	7.43045	71.5	6.15987	236.7	7.88692	1.37217	0.456463	0.387324	-1.36839	3.5427				gene24446	LOC110486353	37561499	37562206	chr13	hemoglobin subunit alpha-4-like	CDS	hemoglobin subunit alpha-4	C:GO:0005833; F:GO:0019825; F:GO:0005506; P:GO:0015671; F:GO:0020037	C:hemoglobin complex; F:oxygen binding; F:iron ion binding; P:oxygen transport; F:heme binding			2494.72	2662.11	2099.83	1702.56	2665.14	2510.99	2729.28	3120.04	2331.06	2173.96	1345.09	1271.06	2816.59	2680.22	3127.94	3110.19	1308.08	10.3532	3119.07
High	XP_021480949.1	hemoglobin subunit beta	398.8	8.63952	251	7.97154	284.1	8.15026	281.5	8.13699	1.12151	0.165448	0.712387	-0.489267	1.5743				gene22575	LOC110538444	74130112	74130871	chr12	hemoglobin subunit beta	CDS	hemoglobin subunit beta	C:GO:0005833; F:GO:0019825; F:GO:0005506; P:GO:0015671; F:GO:0020037	C:hemoglobin complex; F:oxygen binding; F:iron ion binding; P:oxygen transport; F:heme binding			43.7267	32.2946	41.1842	29.0379	24.0619	35.4368	23.4386	42.3898	12.8821	13.3312	12.3626	7.90036	22.4487	23.806	21.5868	17.2699	10.1315	3.34077	19.4283
High	XP_021478098.1	hemoglobin subunit beta-1 isoform X1	316.7	8.30697	165.4	7.36982	187.5	7.55075	168.9	7.40003	1.02116	0.0302101	0.592043	-0.756226	1.72481		updated		gene22571	hbb1	74100348	74104992	chr12	Hemoglobin subunit beta-1	CDS	hemoglobin subunit beta-1	C:GO:0005833; F:GO:0019825; F:GO:0005506; P:GO:0015671; F:GO:0020037; F:GO:0005344	C:hemoglobin complex; F:oxygen binding; F:iron ion binding; P:oxygen transport; F:heme binding; F:oxygen transporter activity			169.353	178.56	182.927	100.213	290.205	229.784	187.738	212.161	151.476	120.957	83.6455	57.2761	140.686	98.399	138.301	134.42	70.4608	6.13875	136.36
High	XP_021413549.1	hemoglobin subunit beta-1-like	3871.5	11.9187	1895.3	10.8882	2225.4	11.1198	2173.1	11.0855	1.14657	0.197328	0.574816	-0.798828	1.99468				gene22573	LOC110538446	37589973	37590782	chr12	hemoglobin subunit beta-1-like	CDS	hemoglobin subunit beta-1; Hemoglobin subunit beta-1	C:GO:0005833; F:GO:0019825; F:GO:0005506; P:GO:0015671; F:GO:0005344; F:GO:0020037	C:hemoglobin complex; F:oxygen binding; F:iron ion binding; P:oxygen transport; F:oxygen transporter activity; F:heme binding			275.007	239.376	220.599	116.67	267.05	185.954	214.963	250.054	180.583	224.058	97.4123	109.973	284.7	224.316	236.837	196.575	103.693	6.69617	216.706
High	XP_021480953.1	hemoglobin subunit beta-1-like isoform X2	515.2	9.00899	264	8.04439	294.8	8.20359	287	8.16491	1.08712	0.120513	0.572205	-0.805396	1.89988				gene24447	LOC100136207	74135863	74136663	chr13	hemoglobin subunit beta-1-like	CDS	Hemoglobin subunit beta-1	C:GO:0005833; F:GO:0019825; F:GO:0005506; P:GO:0015671; F:GO:0020037	C:hemoglobin complex; F:oxygen binding; F:iron ion binding; P:oxygen transport; F:heme binding			29.1315	21.4893	17.7203	8.07742	14.1251	20.3974	11.0342	14.4968	35.4539	38.8625	23.7586	14.3921	59.9006	27.9144	33.9738	12.6989	19.0754	4.25364	23.3364
High	NP_001118017.1	hemoglobin subunit beta-4	4421.9	12.1105	2435	11.2497	2608.7	11.3491	2926.7	11.5151	1.20193	0.265353	0.58995	-0.761335	2.03734				gene24449	LOC100136291	37596463	37597213	chr13	beta-globin	CDS	hemoglobin subunit beta	C:GO:0005833; F:GO:0019825; F:GO:0005506; P:GO:0015671; F:GO:0020037	C:hemoglobin complex; F:oxygen binding; F:iron ion binding; P:oxygen transport; F:heme binding			2376.85	1890.86	2349.76	1545.39	2126.52	1570.84	2357.9	2801.98	1903.49	1975.26	1846.75	1355.6	2676.65	1979.36	2828.42	1994.31	1601.17	10.6449	2411.37
High	XP_021453746.1	hemopexin	12087.1	13.5612	12045	13.5561	13498.4	13.7205	11353.9	13.4709	0.942623	-0.0852465	1.11676	0.15932	0.844069	y	new		gene5964	LOC100136785	82406711	82419541	chr03	hemopexin	CDS	warm temperature acclimation-related 65 kDa					446.65	411.661	314.415	303.744	535.305	343.063	466.004	377.884	201.636	179.776	133.585	159.012	390.868	527.55	509.84	491.067	146.298	7.19277	500.454
High	XP_021464322.1	hemopexin	26107.7	14.6722	25576.3	14.6425	28542.2	14.8008	28517.1	14.7995	1.11498	0.15702	1.09325	0.128621	1.01988	y			gene12223	LOC100136612	11030415	11035881	chr07	hemopexin	CDS	warm-temperature-acclimation-related 65-kDa	P:GO:0006879; C:GO:0005623; F:GO:0015232; F:GO:0046872; C:GO:0005576; P:GO:0015886	P:cellular iron ion homeostasis; C:cell; F:heme transporter activity; F:metal ion binding; C:extracellular region; P:heme transport			812.325	833.708	854.041	1068.63	722.283	512.507	558.331	539.662	834.287	642.406	1557.08	1209.94	618.042	580.149	444.918	423.146	1383.51	10.4341	434.032
High	XP_021462340.1	heparin cofactor 2 isoform X1	3577.8	11.8049	3859.5	11.9142	3217.4	11.6517	3877.6	11.9209	1.00469	0.00675003	0.899268	-0.153177	1.11723				gene10842	serpind1	43981029	43987550	chr06	serpin family D member 1	CDS	heparin cofactor 2	C:GO:0005615	C:extracellular space			182.892	177.306	154.382	199.439	189.533	133.074	175.586	167.222	166.159	129.281	185.944	143.417	178.109	150.793	158.033	154.369	164.68	7.36353	156.201
High	XP_021425592.1	hepatocyte growth factor-like protein	817.5	9.67507	860.6	9.7492	972.8	9.926	1152.4	10.1704	1.33907	0.421227	1.18997	0.250924	1.12529	y	new		gene32381	LOC110494656	63603013	63622837	chr17	hepatocyte growth factor-like protein	CDS	hepatocyte growth factor	P:GO:0006508; F:GO:0004252	P:proteolysis; F:serine-type endopeptidase activity	EC:3.4.21	Acting on peptide bonds (peptidases)	7.12919	9.55782	6.00285	7.90481	7.52991	3.63262	4.30017	5.21509	8.18568	7.35797	11.8572	9.19659	5.78899	4.17041	5.89071	4.6956	10.5269	3.39601	5.29316
High	XP_021465005.1	hepatocyte growth factor-like protein	2294.6	11.164	2381.5	11.2177	2412.5	11.2363	2974.4	11.5384	1.24896	0.320728	1.05138	0.0722863	1.18792	y	new		gene12667	LOC110527807	34458319	34483734	chr07	hepatocyte growth factor-like protein	CDS	hepatocyte growth factor	P:GO:0006508; F:GO:0004252	P:proteolysis; F:serine-type endopeptidase activity	EC:3.4.21	Acting on peptide bonds (peptidases)	20.6606	20.1906	12.4931	18.2147	13.5807	10.7592	15.3088	15.4085	19.6587	12.5818	16.1382	14.1891	10.7011	11.5789	12.3266	12.799	15.1637	3.92255	12.5628
High	XP_021416707.1	hepcidin-like	68.6	6.10014	63.6	5.99095	551.9	9.10826	964.5	9.91364	15.1651	3.92268	8.04519	3.00813	1.88499	y	updated		gene2519	LOC100653444	20625025	20625631	chr02	hepcidin-like	CDS	hepcidin	P:GO:0006879; C:GO:0005623; P:GO:0007165; P:GO:0008285; C:GO:0005576; F:GO:0005179; P:GO:0042742	P:cellular iron ion homeostasis; C:cell; P:signal transduction; P:negative regulation of cell proliferation; C:extracellular region; F:hormone activity; P:defense response to bacterium			428.495	332.745	20.411	188.371	172.165	67.6038	104.935	64.68	439.968	310.383	323.323	255.285	66.3872	66.3878	75.3172	45.181	289.304	8.17644	60.2491
High	NP_001158583.1	high choriolytic enzyme 1 precursor	206.9	7.69279	221.5	7.79116	559.9	9.12903	857.8	9.7445	3.87269	1.95333	2.70614	1.43624	1.43107	y			gene42702	hce23	8089021	8091763	chr26	High choriolytic enzyme 1	CDS	high choriolytic enzyme 1 precursor	F:GO:0008270; P:GO:0006508; F:GO:0004222; F:GO:0008237	F:zinc ion binding; P:proteolysis; F:metalloendopeptidase activity; F:metallopeptidase activity	EC:3.4.24	Acting on peptide bonds (peptidases)	123.816	283.368	823.031	577.68	301.546	227.477	316.719	385.847	148.413	162.461	176.322	277.251	255.9	256.661	283.968	174.172	226.787	7.82519	229.07
High	XP_021460411.1	histidine-rich glycoprotein-like	12436.4	13.6023	14171.3	13.7907	12364.7	13.5939	13706	13.7425	0.967166	-0.0481645	0.994235	-0.00834169	0.972774	y	updated		gene9713	LOC110524825	86370496	86374683	chr05	histidine-rich glycoprotein-like	CDS	histidine-rich glyco -like	F:GO:0004869; C:GO:0005576	F:cysteine-type endopeptidase inhibitor activity; C:extracellular region			593.001	702.87	580.973	745.588	842.111	777.678	727.274	682.942	644.423	535.832	551.591	448.556	794.011	823.788	851.155	875.988	500.073	8.966	863.572
High	XP_021424008.1	histone H1-like isoform X1	777.4	9.60251	185	7.53138	240.4	7.90929	289.1	8.17542	1.5627	0.644043	0.309236	-1.69322	5.05343		new		gene31453	LOC110493829	21411063	21411629	chr17	histone H1-like	CDS	histone	C:GO:0005634; F:GO:0003677; C:GO:0000786; C:GO:0005576; P:GO:0042742; P:GO:0006334	C:nucleus; F:DNA binding; C:nucleosome; C:extracellular region; P:defense response to bacterium; P:nucleosome assembly			1.14442	0.298628	0.350764	0.332672	0.0728654	0.275945	0.371549	0.259773	0.0952962	0.70602	0.0744387	1.17878	0.611824	0.137738	0.274315	0.273065	0.626609	-0.674363	0.27369
Medium	XP_021474674.1	histone H2AX	664.1	9.37526	229.1	7.83983	276.8	8.1127	346.2	8.43546	1.51113	0.595628	0.416805	-1.26256	3.62551				gene18454	LOC110534249	48303653	48304081	chr10	histone H2AX	CDS	histone H2AX	C:GO:0005634; F:GO:0003677; F:GO:0046982; C:GO:0000786; P:GO:0006974	C:nucleus; F:DNA binding; F:protein heterodimerization activity; C:nucleosome; P:cellular response to DNA damage stimulus			188.413	240.878	361.746	253.664	256.223	306.585	259.558	325.603	198.928	218.665	257.285	259.335	254.356	275.543	324.231	219.552	258.31	8.01296	271.891
High	XP_021448780.1	histone H2B	425.6	8.73335	162.2	7.34163	190.3	7.57213	238.1	7.89542	1.46794	0.553794	0.447133	-1.16122	3.283		new		gene49111	LOC110513043	638	1012	scf_scaffold92810_0-1572_unkn_0_0	histone H2B	CDS	Histone H2B	C:GO:0005634; F:GO:0003677; F:GO:0046982; C:GO:0000786	C:nucleus; F:DNA binding; F:protein heterodimerization activity; C:nucleosome			0	0	0	0	0	0	0	0	0	0	0	0	0	0	0	0	0	#NUM!	0
High	XP_021424010.1	histone H3-like	598.9	9.22617	223.9	7.80671	292.7	8.19328	388.3	8.60103	1.73426	0.794317	0.488729	-1.03289	3.5485		new		gene31454	LOC110493831	21419049	21419549	chr17	histone H3-like	CDS	histone H3-like	C:GO:0005634; F:GO:0003677; F:GO:0046982; C:GO:0000786	C:nucleus; F:DNA binding; F:protein heterodimerization activity; C:nucleosome			0.63619	0.0830049	0.0779971	0.221922	0.243039	0.1534	0.137698	0.0722049	0.211904	0.697746	0.0827621	1.77314	0.0850294	0.306278	0.152494	0	0.927953	-0.107876	0.0762468
High	XP_021424020.1	histone H4	1569.7	10.6163	630.3	9.29989	888.3	9.7949	871.4	9.76719	1.38252	0.467296	0.565904	-0.82137	2.44302		new		gene31459	LOC110493837	21523043	21523354	chr17	histone H4	CDS	histone H4-like	C:GO:0005634; F:GO:0003677; F:GO:0046982; P:GO:0006352; C:GO:0000786; P:GO:0006334	C:nucleus; F:DNA binding; F:protein heterodimerization activity; P:DNA-templated transcription, initiation; C:nucleosome; P:nucleosome assembly			0	0	0	0	0	0	0	0	0	0	0	0	0	0	0	0	0	#NUM!	0
Medium	XP_021445014.1	histone-lysine N-methyltransferase 2C-like	12.3	3.62059	12.1	3.59694	12.7	3.66676	15.3	3.93546	1.26446	0.338525	1.03252	0.0461702	1.22464		new		gene44909	LOC110508653	17318925	17452235	chr28	histone-lysine N-methyltransferase 2C-like	CDS	histone-lysine N-methyltransferase 2C isoform X1	C:GO:0005634; F:GO:0005515	C:nucleus; F:protein binding			2.62526	1.49495	1.58845	2.57748	2.26156	2.40681	1.78368	1.89063	2.28987	2.28375	2.33332	2.45653	1.76701	2.56714	2.07569	1.99263	2.39493	1.25998	2.03416
High	XP_021461640.1	hyaluronan-binding protein 2	5791.3	12.4997	6341.4	12.6306	5528.4	12.4326	5260.8	12.3611	0.829596	-0.269519	0.954604	-0.0670252	0.869047	y			gene1051	habp2	54698638	54706437	chr01	hyaluronan binding protein 2	CDS	hyaluronan-binding 2	P:GO:0006508; F:GO:0004252	P:proteolysis; F:serine-type endopeptidase activity	EC:3.4.21	Acting on peptide bonds (peptidases)	111.946	115.026	89.0098	124.974	129.665	106.712	182.646	153.04	112.488	99.7256	78.4551	67.548	144.449	131.43	176.509	179.267	73.0015	6.18985	177.888
High	XP_021454013.1	ictacalcin-like	101.7	6.66818	128.2	7.00225	131.4	7.03782	112.2	6.80993	0.875195	-0.192324	1.29204	0.369646	0.677377		new		gene4288	LOC110520890	12166103	12166634	chr03	ictacalcin-like	CDS	Ictacalcin	F:GO:0046914; F:GO:0005509	F:transition metal ion binding; F:calcium ion binding			525.665	539.855	584.231	382.835	572.5	770.85	569.113	647.836	425.472	303.232	379.098	285.357	472.69	375.556	710.792	492.436	332.227	8.37603	601.614
Medium	XP_021427294.1	ictacalcin-like	265.3	8.05148	336.3	8.3936	244.6	7.93428	155.1	7.27705	0.461195	-1.11655	0.921975	-0.1172	0.500225		updated		gene33550	LOC110496008	24762565	24763288	chr18	ictacalcin-like	CDS	ictacalcin-like	F:GO:0046914; F:GO:0005509	F:transition metal ion binding; F:calcium ion binding			188.819	272.229	333.904	378.076	248.995	285.022	359.808	351.056	250.191	296.555	315.748	303.409	294.121	301.142	352.132	325.94	309.578	8.27416	339.036
High	XP_021451872.1	immunoglobulin kappa light chain-like	72.4	6.17792	379.3	8.5672	74.5	6.21917	73.8	6.20555	0.194569	-2.36165	1.02901	0.0412507	0.189084	y	new		gene54551	LOC110518760	2072	2391	scf_scaffold374799_0-2542_unkn_0_0	immunoglobulin kappa light chain-like	CDS	immunoglobulin kappa light chain-like					0	0	0	0.923576	0	0	0.171918	0.360596	0.264565	0	0.206659	0	0.636963	0	0.951953	0.189524	0.10333	-3.27467	0.570738
High	XP_021466756.1	immunoglobulin kappa light chain-like	564.8	9.1416	794.8	9.63445	501.2	8.96924	480.4	8.90809	0.604429	-0.726356	0.887394	-0.172354	0.681128	y	new		gene12146	LOC110528900	9602326	9625903	chr07	immunoglobulin kappa light chain-like	CDS	immunoglobulin kappa light chain-like	C:GO:0016021	C:integral component of membrane			0.120005	0.109601	0.308966	0.29303	0.427884	0.303828	0.0909094	0.0953407	0.139901	0.115165	0.546403	0.508977	0.112274	0	0.402711	0.100219	0.52769	-0.922237	0.251465
High	XP_021448495.1	immunoglobulin kappa light chain-like	616.9	9.26889	241.1	7.91349	403.8	8.6575	261.5	8.03067	1.08461	0.117179	0.654563	-0.611396	1.657	y	new		gene48517	LOC110512419	30	925	scf_scaffold73545_0-1775_unkn_0_0	immunoglobulin kappa light chain-like	CDS	immunoglobulin light chain					0	0	0	0.24292	0	0	0	0	0	0	0	0	0	0	0	0	0	#NUM!	0
High	XP_021415090.1	immunoglobulin lambda-1 light chain-like isoform X1	40.3	5.33271	28.1	4.8125	25.5	4.67243	30.3	4.92125	1.07829	0.108748	0.632754	-0.660283	1.70412	y	new		gene25314	LOC110487482	61114891	61125069	chr13	immunoglobulin lambda-1 light chain-like	CDS	Ig heavy chain Mem5-like					1.45263	1.67582	3.34628	4.23157	2.04451	1.03235	1.79545	1.21482	1.78259	1.17393	3.34185	4.34515	1.00141	1.41707	1.73181	2.04316	3.8435	1.94242	1.88748
High	XP_021434199.1	immunoglobulin lambda-1 light chain-like, partial	678	9.40514	620.3	9.27682	668.1	9.38392	573.5	9.16365	0.924553	-0.113173	0.985398	-0.0212212	0.938253	y	new		gene37118	LOC110501022	11079554	11087709	chr21	immunoglobulin lambda-1 light chain-like	CDS	Ig kappa chain V region K29-213					0	0	0.113311	0.644801	0.117693	0.111427	0.100021	0	0.153923	0	0.120234	0.223997	0.247056	0.333712	0.221537	0.110264	0.172115	-2.53855	0.165901
High	XP_021428520.1	immunoglobulin lambda-like polypeptide 5	345.9	8.43421	369.3	8.52865	279.3	8.12567	312.7	8.28864	0.846737	-0.240014	0.807459	-0.308539	1.04864		new		gene33881	LOC110496824	35924969	35928968	chr18	immunoglobulin lambda-like polypeptide 5	CDS	immunoglobulin light chain isotype					0.732301	0.668812	1.15218	0.198682	1.30553	0.927015	2.86621	0.0969653	0.284569	0.117127	0.555714	0.828239	0.342563	0.411306	0.921539	0.815416	0.691977	-0.531205	0.868478
High	XP_021425781.1	inhibin beta C chain	202.3	7.66035	170.1	7.41024	153.8	7.26491	158.4	7.30743	0.931217	-0.102811	0.760257	-0.395441	1.22487	y			gene32610	inhbc	68843020	68844777	chr17	inhibin beta C subunit	CDS	inhibin beta B chain-like	P:GO:0008283; F:GO:0008083; P:GO:0007165; P:GO:0040007	P:cell proliferation; F:growth factor activity; P:signal transduction; P:growth			0.126565	1.21372	2.66116	3.86311	3.15892	3.95206	4.26662	3.72045	0.590195	0.546571	4.14917	2.30824	3.37474	1.11962	3.82253	2.64245	3.2287	1.69096	3.23249
Medium	NP_001118124.1	insulin-like growth factor binding protein 5 precursor	136.4	7.0917	125.8	6.97499	100.7	6.65392	122.9	6.94134	0.976948	-0.033647	0.73827	-0.43778	1.32329	y			gene38406	igfbp5	10757938	10771372	chr22	insulin-like growth factor binding protein 5	CDS	insulin-like growth factor binding 5 B1	C:GO:0016942; P:GO:0001558; F:GO:0005520; C:GO:0005576	C:insulin-like growth factor binding protein complex; P:regulation of cell growth; F:insulin-like growth factor binding; C:extracellular region			6.65277	5.10384	8.44995	11.227	8.61854	7.7854	9.87796	10.7118	11.0648	10.1725	18.0535	17.8703	6.34868	8.59421	11.237	10.8525	17.9619	4.16687	11.0448
High	XP_021466677.1	insulin-like growth factor-binding protein 2-A isoform X1	123	6.94251	135.3	7.08002	108.5	6.76155	128.4	7.0045	0.949002	-0.0755166	0.882114	-0.180963	1.07583	y	updated		gene11829	LOC110528844	1454239	1468643	chr07	insulin-like growth factor-binding protein 2-A	CDS	insulin-like growth factor-binding 2	P:GO:0007507; P:GO:0040015; P:GO:0001525; P:GO:0001558; P:GO:0008285; P:GO:0008156; C:GO:0005576; P:GO:0043567; F:GO:0031994; F:GO:0031995; F:GO:0005520	P:heart development; P:negative regulation of multicellular organism growth; P:angiogenesis; P:regulation of cell growth; P:negative regulation of cell proliferation; P:negative regulation of DNA replication; C:extracellular region; P:regulation of insuli			17.3677	20.0232	22.3114	23.9093	23.652	17.1452	26.8415	25.6372	15.9351	13.7864	15.3762	13.3681	19.1074	18.0644	21.2262	21.7114	14.3722	3.84521	21.4688
High	NP_001118029.1	insulin-like growth factor-binding protein 3 precursor	22.9	4.51728	25.9	4.69488	16.9	4.07895	15.5	3.9542	0.598456	-0.740684	0.737991	-0.438324	0.810925	y			gene46732	igfbp3	208	390	scf_scaffold1072_0-443_unkn_0_0	insulin-like growth factor binding protein 3	CDS	insulin-like growth factor-binding 2-B	P:GO:0007507; P:GO:0040015; C:GO:0005615; P:GO:0001525; P:GO:0001558; P:GO:0008285; P:GO:0008156; P:GO:0043567; F:GO:0031994; F:GO:0031995; C:GO:0005576; F:GO:0005520	P:heart development; P:negative regulation of multicellular organism growth; C:extracellular space; P:angiogenesis; P:regulation of cell growth; P:negative regulation of cell proliferation; P:negative regulation of DNA replication; P:regulation of insulin			0	0	0	0	0	0	0	0	0	0	0	0	0	0	0	0	0	#NUM!	0
High	XP_021480674.1	insulin-like growth factor-binding protein complex acid labile subunit	99.2	6.63227	91.3	6.51254	87.3	6.44791	76	6.24793	0.832421	-0.264615	0.88004	-0.184358	0.945889	y	updated		gene22399	LOC110538281	69940700	69942499	chr12	insulin-like growth factor-binding protein complex acid labile subunit	CDS	insulin-like growth factor-binding complex acid labile subunit	F:GO:0005515	F:protein binding			1.03961	1.89897	3.78122	1.85354	2.20642	2.38141	4.3128	3.42176	0.461703	0.902662	1.48768	0.419933	2.08423	1.50149	5.56533	3.67954	0.953807	-0.0682307	4.62243
High	XP_021413529.1	insulin-like growth factor-binding protein complex acid labile subunit	1393.2	10.4442	1469.9	10.5215	1203	10.2324	1153	10.1712	0.784407	-0.350325	0.86348	-0.211766	0.908426	y	new		gene24427	LOC110486336	37122797	37124596	chr13	insulin-like growth factor-binding protein complex acid labile subunit	CDS	insulin-like growth factor-binding complex acid labile subunit	F:GO:0005515	F:protein binding			2.24227	7.19032	18.7728	15.2089	11.2373	9.62981	19.553	17.4579	3.83389	2.63001	5.17278	3.04324	8.671	9.78134	18.8114	23.5945	4.10801	2.03844	21.2029
High	XP_021476280.1	integrin beta-1-like isoform X2	4552.9	12.1526	5712	12.4798	5492.9	12.4234	3634.1	11.8274	0.636222	-0.652398	1.20646	0.270782	0.527345	y	new		gene19545	LOC110535543	23790060	23890610	chr11	integrin beta-1-like	CDS	integrin beta-1-like isoform X1	P:GO:0007160; P:GO:0007229; F:GO:0046982; F:GO:0001968; F:GO:0004872; C:GO:0008305; P:GO:0007155	P:cell-matrix adhesion; P:integrin-mediated signaling pathway; F:protein heterodimerization activity; F:fibronectin binding; F:receptor activity; C:integrin complex; P:cell adhesion			1.794	2.60227	2.00754	2.67704	3.18262	3.41395	3.45089	2.94838	1.78386	2.73437	1.29733	1.61129	3.47205	3.42296	2.56747	2.76141	1.45431	0.540336	2.66444
High	XP_021471522.1	intelectin	27.5	4.78136	20.7	4.37156	43.1	5.42962	44.4	5.47249	2.14493	1.10093	1.56727	0.648256	1.36857	y	updated		gene16565	LOC110532177	37294124	37295101	chr09	intelectin	CDS	intelectin-like	C:GO:0005575	C:cellular_component			228.611	192.701	40.6629	107.9	76.618	6.35167	3.56345	2.44613	192.132	150.61	209.583	166.498	12.4026	1.94549	0.86102	1.9999	188.04	7.5549	1.43046
High	XP_021421369.1	intelectin-like	371.4	8.53683	321.6	8.32912	560.1	9.12954	325.8	8.34784	1.01306	0.0187192	1.50808	0.592711	0.671756	y	updated		gene29537	LOC110491871	33015867	33016859	chr16	intelectin-like	CDS	intelectin-like					9.34818	11.7394	19.8251	21.9485	13.3806	8.64778	16.2742	14.9965	8.69744	3.62295	14.4062	9.22585	2.18649	7.72432	7.16391	9.90874	11.816	3.56267	8.53633
High	XP_021419888.1	inter-alpha-trypsin inhibitor heavy chain H2	584.1	9.19007	649.1	9.3423	448.1	8.80768	517.4	9.01514	0.797104	-0.327161	0.767163	-0.382395	1.03903	y	new		gene28292	itih2	50954671	50967744	chr15	inter-alpha-trypsin inhibitor heavy chain 2	CDS	inter-alpha-trypsin inhibitor heavy chain H2	F:GO:0004867; P:GO:0010951; P:GO:0030212	F:serine-type endopeptidase inhibitor activity; P:negative regulation of endopeptidase activity; P:hyaluronan metabolic process			117.516	126.716	124.243	129.652	145.407	125.991	162.457	161.154	116.281	90.4635	86.9016	70.6381	131.761	123.296	159.489	171.488	78.7699	6.29957	165.488
High	XP_021432975.1	inter-alpha-trypsin inhibitor heavy chain H2-like isoform X1	3950.1	11.9477	3976	11.9571	3190.7	11.6397	3386.2	11.7255	0.85166	-0.231651	0.807752	-0.308016	1.05436	y	new		gene37338	LOC110500126	17585242	17596767	chr21	inter-alpha-trypsin inhibitor heavy chain H2-like	CDS	inter-alpha-trypsin inhibitor heavy chain H2	F:GO:0004867; P:GO:0010951; P:GO:0030212	F:serine-type endopeptidase inhibitor activity; P:negative regulation of endopeptidase activity; P:hyaluronan metabolic process			81.9471	83.8949	74.5947	92.871	93.2624	78.8267	104.101	100.767	64.0804	52.9437	55.9601	45.8285	79.34	76.2582	90.538	94.5871	50.8943	5.66943	92.5625
High	XP_021425320.1	inter-alpha-trypsin inhibitor heavy chain H3-like	6926.2	12.7578	5875.3	12.5204	7041.9	12.7817	6073.3	12.5683	1.0337	0.0478181	1.0167	0.0239007	1.01672	y	new		gene12821	LOC110527952	56638549	56646699	chr07	inter-alpha-trypsin inhibitor heavy chain H3-like	CDS	inter-alpha-trypsin inhibitor heavy chain H3-like; inter-alpha-trypsin inhibitor heavy chain H3	F:GO:0004867; P:GO:0010951; P:GO:0030212	F:serine-type endopeptidase inhibitor activity; P:negative regulation of endopeptidase activity; P:hyaluronan metabolic process			43.8091	54.3286	91.566	115.014	34.0737	60.8645	107.317	54.3402	46.9413	28.818	55.8645	34.3378	62.4513	37.9944	38.8553	48.3928	45.1012	5.49509	43.624
High	XP_021465270.1	inter-alpha-trypsin inhibitor heavy chain H3-like isoform X1	1698.6	10.7301	1217.7	10.2499	1765.5	10.7859	1511.7	10.562	1.24144	0.312013	1.03939	0.0557307	1.1944		updated		gene13368	LOC110528433	40641034	40648296	chr07	inter-alpha-trypsin inhibitor heavy chain H3-like	CDS	inter-alpha-trypsin inhibitor heavy chain H3-like isoform X3					26.1877	36.6023	21.2091	34.0094	36.381	27.9613	57.928	51.4432	34.3285	18.802	14.1671	11.1234	37.5314	34.026	47.2925	56.6351	12.6452	3.66052	51.9638
High	XP_021424380.1	inter-alpha-trypsin inhibitor heavy chain H3-like isoform X1	8614.2	13.0725	8629.5	13.0751	8178.2	12.9976	6759.7	12.7227	0.783325	-0.352318	0.949386	-0.0749335	0.825086	y	updated		gene31669	LOC110494030	33912305	33947165	chr17	inter-alpha-trypsin inhibitor heavy chain H3-like	CDS	inter-alpha-trypsin inhibitor heavy chain H3-like isoform X3; inter-alpha-trypsin inhibitor heavy chain H3-like isoform X2; inter-alpha-trypsin inhibitor heavy chain H3-like isoform X1					95.3267	130.382	97.7449	139.43	135.798	107.385	165.649	148.338	113.407	102.895	78.046	80.4399	130.606	142.917	138.621	175.467	79.243	6.30821	157.044
High	XP_021466163.1	inter-alpha-trypsin inhibitor heavy chain H4-like isoform X1	3264.4	11.6726	2916	11.5098	2931.4	11.5174	2346.5	11.1963	0.804698	-0.31348	0.89799	-0.155228	0.89611	y	new		gene32226	LOC110494513	63282708	63319742	chr17	inter-alpha-trypsin inhibitor heavy chain H3-like	CDS	inter-alpha-trypsin inhibitor heavy chain H3-like	F:GO:0004867; P:GO:0030212	F:serine-type endopeptidase inhibitor activity; P:hyaluronan metabolic process			133.236	66.9554	105.812	111.249	82.968	60.1518	107.367	72.9834	49.1894	56.118	126.212	87.2873	72.5067	87.0239	69.8447	75.4104	106.75	6.73809	72.6275
High	XP_021447788.1	intercellular adhesion molecule 1-like isoform X1	82.5	6.36632	58	5.85798	91.5	6.5157	57.6	5.848	0.993103	-0.00998409	1.10909	0.149378	0.895421	y	new		gene4620	LOC110510993	18792350	18816929	chr03	intercellular adhesion molecule 1-like	CDS	intercellular adhesion molecule 1-like isoform X1; intercellular adhesion molecule 1-like isoform X2	F:GO:0005216; P:GO:0006811; C:GO:0016020; P:GO:0098609	F:ion channel activity; P:ion transport; C:membrane; P:cell-cell adhesion			7.01546	9.82094	19.8387	18.7218	10.9692	8.63819	11.5439	12.5634	8.64781	8.27764	14.0338	14.292	6.50972	9.78621	8.49068	6.86726	14.1629	3.82404	7.67897
High	XP_021418842.1	interleukin-1 receptor accessory protein-like isoform X1	111.1	6.79572	109.7	6.77742	101.8	6.66959	100.2	6.64674	0.9134	-0.130681	0.916292	-0.126121	0.996844	y			gene27913	LOC110490048	36236547	36273076	chr15	interleukin-1 receptor accessory protein-like	CDS	interleukin-1 receptor accessory isoform X1; interleukin-1 receptor accessory	P:GO:0008283; P:GO:0006955; F:GO:0005150; P:GO:0007165; C:GO:0045323; P:GO:0040007; F:GO:0005515	P:cell proliferation; P:immune response; F:interleukin-1, Type I receptor binding; P:signal transduction; C:interleukin-1 receptor complex; P:growth; F:protein binding			4.93746	3.13798	3.05787	2.90015	2.15522	1.6109	1.54241	1.81979	5.66702	3.95672	4.03268	4.08029	1.45249	2.03701	2.19924	1.78539	4.05649	2.02023	1.99231
High	XP_021479754.1	keratinocyte-associated transmembrane protein 2-like	830.3	9.69749	788.8	9.62352	777	9.60177	811.7	9.6648	1.02903	0.0412871	0.935806	-0.0957181	1.09962	y	updated		gene21684	LOC110537732	46571822	46599845	chr12	keratinocyte-associated transmembrane protein 2-like	CDS	keratinocyte-associated transmembrane 2	C:GO:0016021	C:integral component of membrane			41.904	44.9393	44.4611	42.7367	42.1646	37.8877	43.3945	42.2084	44.5049	44.6861	48.0261	47.339	40.4763	39.1975	45.6463	37.7194	47.6825	5.57539	41.6829
Medium	XP_021463128.1	kinesin-like protein kif7	32	5	26.8	4.74416	28.5	4.83289	24.2	4.59694	0.902985	-0.147226	0.890625	-0.16711	1.01388		updated		gene11286	LOC110526463	64458805	64468174	chr06	kinesin-like protein kif7	CDS	kinesin kif7	F:GO:0005524; F:GO:0003777; C:GO:0045298; C:GO:0005737; C:GO:0035301; P:GO:0007018; P:GO:0045879; P:GO:0007368; F:GO:0008017; C:GO:0005874	F:ATP binding; F:microtubule motor activity; C:tubulin complex; C:cytoplasm; C:Hedgehog signaling complex; P:microtubule-based movement; P:negative regulation of smoothened signaling pathway; P:determination of left/right symmetry; F:microtubule binding;	EC:3.6.1.15	Nucleoside-triphosphate phosphatase	2.27327	1.63578	1.65533	2.54182	2.57901	2.15102	2.71362	2.77292	1.63292	2.35787	2.27922	1.79197	2.32017	1.83783	3.37122	2.05188	2.0356	1.02545	2.71155
High	XP_021459817.1	kininogen-1-like	673.1	9.39468	697.5	9.44605	597	9.22159	727.7	9.5072	1.0433	0.0611506	0.886941	-0.17309	1.17629	y	updated		gene9322	LOC110524468	67246133	67248652	chr05	kininogen-1-like	CDS	kininogen-1-like	F:GO:0004869	F:cysteine-type endopeptidase inhibitor activity			86.7845	91.1885	147.366	143.098	104.499	91.3055	100.225	95.4709	89.4606	80.3916	128.712	118.454	106.138	82.4258	101.269	93.5152	123.583	6.94933	97.3921
High	XP_021454929.1	kininogen-1-like	7881.1	12.9442	7999.8	12.9657	6771.7	12.7253	7022.9	12.7779	0.877884	-0.187897	0.859233	-0.218879	1.02171	y	updated		gene6557	LOC110521592	21975827	21978382	chr04	kininogen-1-like	CDS	kininogen-1-like	F:GO:0004869; P:GO:0010951	F:cysteine-type endopeptidase inhibitor activity; P:negative regulation of endopeptidase activity			130.774	149.241	168.956	217.27	152.682	120.111	192.481	168.878	132.984	123.396	155.816	131.679	164.629	151.493	175.202	197.453	143.748	7.1674	186.327
High	XP_021427649.1	ladderlectin isoform X1	380.2	8.57061	711.3	9.47431	412.7	8.68895	518.2	9.01737	0.728525	-0.456949	1.08548	0.118335	0.671154	y	new		gene33759	LOC110496207	32659271	32660961	chr18	ladderlectin	CDS	ladderlectin isoform X2; ladderlectin isoform X1	F:GO:0008061; F:GO:0042802; F:GO:2001065; P:GO:0051260; P:GO:0008228; C:GO:0005886; C:GO:0005615; C:GO:0044194; F:GO:0005537; P:GO:0006911; C:GO:0005903; P:GO:0002679; F:GO:0005509; C:GO:0005829	F:chitin binding; F:identical protein binding; F:mannan binding; P:protein homooligomerization; P:opsonization; C:plasma membrane; C:extracellular space; C:cytolytic granule; F:mannose binding; P:phagocytosis, engulfment; C:brush border; P:respiratory bur			5.57915	17.7279	28.7282	22.5161	18.1314	18.7356	35.7488	24.6556	9.75617	7.69653	15.4534	24.0572	25.555	12.4365	44.9532	14.3661	19.7553	4.30416	29.6597
High	XP_021452379.1	ladderlectin-like	5629.5	12.4588	1462	10.5137	4526.2	12.1441	1435.9	10.4877	0.982148	-0.025988	0.804015	-0.314706	1.22155	y	new		gene55512	LOC110519767	23845	24405	scf_scaffold461119_0-24733_unkn_0_0	ladderlectin-like	CDS	ladderlectin-like	F:GO:0030246	F:carbohydrate binding			5.1089	142.123	308.69	1.34864	180.683	106.857	296.124	166.085	28.1698	53.401	0.251477	28.813	19.2483	14.1923	36.0263	19.2572	14.5322	3.86118	27.6417
High	XP_021437612.1	latexin-like	197.5	7.62571	192.6	7.58946	181.8	7.50621	187.2	7.54844	0.971963	-0.0410273	0.920506	-0.1195	1.0559	y	new		gene40016	LOC110503552	3798005	3806463	chr24	latexin-like	CDS	latexin isoform X2					44.7901	55.8597	50.8152	59.8629	50.2091	43.3838	57.3221	52.5006	49.9413	50.473	65.3524	74.2601	48.0952	52.0291	57.5033	51.8574	69.8063	6.12529	54.6803
High	NP_001117781.1	LECT2 neutrophil chemotactic factor precursor	930.3	9.86155	1079.7	10.0764	2027.4	10.9854	3573.8	11.8032	3.30999	1.72683	2.1793	1.12386	1.51884	y			gene41600	lect2	31384185	31386077	chr25	LECT2 neutrophil chemotactic factor	CDS	Leukocyte cell-derived chemotaxin 2 precursor					402.952	237.955	1031.63	1919.04	254.764	95.1701	73.4536	62.5691	479.794	454.693	3011.88	2271.01	82.6614	144.712	47.6	67.8924	2641.45	11.3671	57.7462
High	XP_021467190.1	leucine-rich alpha-2-glycoprotein-like	1676.6	10.7113	1509.8	10.5601	1934.1	10.9174	2233.8	11.1253	1.47953	0.565143	1.15358	0.206124	1.28255	y			gene13850	LOC110529376	9103709	9104707	chr08	leucine-rich alpha-2-glycoprotein-like	CDS	leucine-rich alpha-2-glyco -like	F:GO:0005515	F:protein binding			94.2498	108.575	121.328	149.319	85.2328	51.6073	54.6179	53.611	112.767	91.7613	192.526	148.506	65.6935	59.4456	57.9754	44.6406	170.516	7.41377	51.308
High	XP_021467189.1	leucine-rich alpha-2-glycoprotein-like	540.8	9.07895	488	8.93074	542.7	9.08401	628.9	9.29669	1.28873	0.365949	1.00351	0.00505976	1.28422	y	updated		gene13851	LOC110529375	9106210	9107226	chr08	leucine-rich alpha-2-glycoprotein-like	CDS	leucine-rich alpha-2-glyco -like	F:GO:0005515	F:protein binding			10.2371	10.2237	7.32122	5.7581	8.79132	4.10896	4.00361	2.8102	15.5242	11.0621	9.70114	8.68366	3.03679	1.36732	3.94504	1.59863	9.1924	3.20044	2.77184
High	XP_021449049.1	leucine-rich repeat and immunoglobulin-like domain-containing nogo receptor-interacting protein 1	161.4	7.3345	163.4	7.35226	107.8	6.75221	97.5	6.60733	0.596695	-0.744934	0.667906	-0.582283	0.893382		new		gene49628	LOC110513592	10333	11171	scf_scaffold110021_0-52140_unkn_0_0	leucine-rich repeat and immunoglobulin-like domain-containing nogo receptor-interacting protein 1	CDS	basement membrane-specific heparan sulfate proteoglycan core -like	F:GO:0050840; F:GO:0042802; P:GO:0009653	F:extracellular matrix binding; F:identical protein binding; P:anatomical structure morphogenesis			8.45014	5.06464	1.81298	4.94347	4.00156	8.91416	6.20132	5.45463	7.69616	1.26708	3.84749	2.91196	9.14105	7.78662	5.53844	5.29269	3.37972	1.7569	5.41556
High	XP_021419133.1	leukotriene A-4 hydrolase-like	385.8	8.59171	396.6	8.63154	528.6	9.04603	516.7	9.01318	1.30282	0.381642	1.37014	0.454323	0.950869		updated		gene28132	LOC110490205	44508187	44514532	chr15	leukotriene A-4 hydrolase-like	CDS	Leukotriene A-4 hydrolase	F:GO:0008270; P:GO:0019370; C:GO:0005737; P:GO:0006508; F:GO:0004463; F:GO:0008237; F:GO:0005488	F:zinc ion binding; P:leukotriene biosynthetic process; C:cytoplasm; P:proteolysis; F:leukotriene-A4 hydrolase activity; F:metallopeptidase activity; F:binding	EC:3.3.2.6	Leukotriene-A(4) hydrolase	44.3287	50.8008	40.2287	34.6387	60.5706	46.4125	50.6371	49.7332	36.1444	41.8322	39.5269	50.5015	41.7838	47.1731	54.3131	35.9411	45.0142	5.49231	45.1271
High	XP_021418021.1	lipocalin-like	203.2	7.66676	357.2	8.48059	222.2	7.79572	262.5	8.03617	0.734882	-0.444415	1.0935	0.128958	0.672044	y	new		gene27427	LOC110489613	10260906	10262765	chr15	lipocalin-like	CDS	lipocalin-like	P:GO:0006629; F:GO:0036094; C:GO:0005576; P:GO:0006810; F:GO:0005215	P:lipid metabolic process; F:small molecule binding; C:extracellular region; P:transport; F:transporter activity			36.8554	58.5594	45.386	57.633	89.7815	56.3482	60.9068	89.8471	72.5412	71.7065	118.96	136.079	102.381	83.2619	66.4983	66.9334	127.52	6.99457	66.7158
High	XP_021461250.1	lipocalin-like	366.1	8.51609	389.4	8.60511	330.1	8.36676	323.6	8.33807	0.831022	-0.267041	0.901666	-0.149335	0.921652	y			gene10193	LOC110525451	17652950	17655033	chr06	lipocalin-like	CDS	lipocalin-like isoform X1	P:GO:0006629; F:GO:0036094; P:GO:0006810; F:GO:0005215	P:lipid metabolic process; F:small molecule binding; P:transport; F:transporter activity			19.0548	27.9958	35.6288	50.7989	31.6729	22.9173	39.818	32.3247	21.3554	20.1413	36.7157	28.6568	26.1811	26.3682	32.0491	37.8225	32.6863	5.03061	34.9358
High	XP_021447067.1	lipocalin-like	686.8	9.42375	785.7	9.61783	563.4	9.13802	609.4	9.25125	0.775614	-0.366589	0.820326	-0.28573	0.945495	y			gene46252	LOC110510074	31160756	31163177	chr29	lipocalin-like	CDS	Lipocalin precursor	F:GO:0036094	F:small molecule binding			273.599	275.305	333.829	371.305	268.101	344.979	268.841	323.34	313.223	257.09	292.115	366.665	276.372	369.637	397.065	416.826	329.39	8.36365	406.946
High	XP_021476060.1	lipocalin-like	2556.5	11.32	2497.3	11.2862	2031.9	10.9886	2159.2	11.0763	0.864614	-0.209872	0.794798	-0.331341	1.08784	y	new		gene19391	LOC110535402	14388286	14389577	chr11	lipocalin-like	CDS	lipocalin-like	P:GO:0006629; F:GO:0036094; C:GO:0005576; P:GO:0006810; F:GO:0005215	P:lipid metabolic process; F:small molecule binding; C:extracellular region; P:transport; F:transporter activity			140.872	268.778	267.639	391.1	238.914	274.342	273.003	316.35	213.183	211.616	340.818	356.643	252.794	285.856	314.97	326.39	348.73	8.44597	320.68
High	XP_021474428.1	lipocalin-like	544.3	9.08826	445.6	8.79961	320.2	8.32283	236.2	7.88387	0.530072	-0.91574	0.588279	-0.765429	0.901056	y	new		gene18290	LOC110534089	42279330	42301440	chr10	lipocalin-like	CDS	Lipocalin precursor	P:GO:0006629; F:GO:0036094; P:GO:0006810; F:GO:0005215	P:lipid metabolic process; F:small molecule binding; P:transport; F:transporter activity			23.7545	23.3444	30.2812	47.1494	23.7748	35.0532	40.4101	43.1524	25.2635	18.2637	14.4211	12.8441	36.6505	31.1314	51.9778	43.1563	13.6326	3.76899	47.567
High	XP_021419721.1	L-lactate dehydrogenase A chain	163.4	7.35226	181.1	7.50064	194	7.59991	387.9	8.59954	2.14191	1.0989	1.18727	0.247649	1.80406				gene2715	LOC110490604	30273833	30281751	chr02	L-lactate dehydrogenase A chain	CDS	L-lactate dehydrogenase A chain	P:GO:0006094; F:GO:0004459; P:GO:0001666; C:GO:0005737; P:GO:0006096; P:GO:0055114; P:GO:0006534; P:GO:0005975; F:GO:0016616; F:GO:0016491; F:GO:0003824; P:GO:0019752	P:gluconeogenesis; F:L-lactate dehydrogenase activity; P:response to hypoxia; C:cytoplasm; P:glycolytic process; P:oxidation-reduction process; P:cysteine metabolic process; P:carbohydrate metabolic process; F:oxidoreductase activity, acting on the CH-OH	EC:1.1.1.27	L-lactate dehydrogenase	534.714	862.862	669.955	446.824	780.685	714.716	645.74	550.23	865.601	774.304	554.302	449.032	908.266	848.509	587.459	658.063	501.667	8.97059	622.761
High	XP_021419099.1	L-lactate dehydrogenase B chain	149.3	7.22207	164.9	7.36545	159.4	7.31651	220	7.78136	1.33414	0.415912	1.06765	0.0944375	1.24961				gene28113	LOC110490189	44092840	44095563	chr15	L-lactate dehydrogenase B chain	CDS	L-lactate dehydrogenase B chain	P:GO:0006094; F:GO:0004459; C:GO:0005737; P:GO:0006096; P:GO:0055114; P:GO:0006534; P:GO:0005975; F:GO:0016616; F:GO:0016491; F:GO:0003824; P:GO:0019752	P:gluconeogenesis; F:L-lactate dehydrogenase activity; C:cytoplasm; P:glycolytic process; P:oxidation-reduction process; P:cysteine metabolic process; P:carbohydrate metabolic process; F:oxidoreductase activity, acting on the CH-OH group of donors, NAD or	EC:1.1.1.27	L-lactate dehydrogenase	252.986	277.593	235.454	265.601	267.419	320.084	270.827	278.935	275.308	267.457	228.553	258.219	287.113	296.02	299.031	319.143	243.386	7.9271	309.087
High	XP_021417240.1	LOW QUALITY PROTEIN: complement C3-like	1622.8	10.6643	2288.2	11.16	2313.5	11.1759	4375.6	12.0953	1.91225	0.935268	1.42562	0.511592	1.34134	y	new		gene55646	LOC110519903	22531787	22536376	scf_scaffold489862_0-1419_unkn_0_0	complement C3-like	CDS	complement C3-like	P:GO:0006956; C:GO:0005576	P:complement activation; C:extracellular region			3.12559	2.22025	3.57652	2.8267	2.47654	2.93087	1.31543	0	2.42919	3.3328	1.58126	2.06213	2.92424	2.63329	0.874066	2.32023	1.82169	0.86528	1.59715
High	XP_021479501.1	LOW QUALITY PROTEIN: heat shock cognate 70 kDa protein-like	658.6	9.36326	719.5	9.49085	787.5	9.62114	1001.2	9.96751	1.39152	0.476664	1.19572	0.257877	1.16375				gene21587	LOC100135842	40202306	40213957	chr12	heat shock cognate protein 70b	CDS	heat shock cognate 70 kDa	C:GO:0005623; F:GO:0005524	C:cell; F:ATP binding			118.395	174.403	118.556	127.298	134.609	110.271	125.581	155.911	128.14	160.235	202.005	170.781	162.42	147.478	174.513	159.974	186.393	7.5422	167.243
High	XP_021429991.1	LOW QUALITY PROTEIN: protein Z-dependent protease inhibitor-like	323.3	8.33673	361.8	8.49905	278.5	8.12153	324.4	8.34163	0.896628	-0.157419	0.861429	-0.215196	1.04086	y			gene14238	LOC110529734	37712724	37714760	chr08	protein Z-dependent protease inhibitor-like	CDS	Z-dependent protease inhibitor-like	C:GO:0005615	C:extracellular space			28.7529	30.6677	31.6077	34.0708	29.1619	35.6264	37.9446	36.3233	32.4538	28.9581	28.8664	34.6887	36.0259	39.1609	37.8452	41.2789	31.7775	4.98994	39.5621
High	XP_021436581.1	LOW QUALITY PROTEIN: von Willebrand factor-like	752.9	9.55631	884.4	9.78856	656.9	9.35953	720.5	9.49285	0.814677	-0.295701	0.872493	-0.196784	0.933734		new		gene3823	LOC110502677	85026542	85143755	chr02	von Willebrand factor-like	CDS	von Willebrand factor	C:GO:0005576	C:extracellular region			3.64113	4.15223	5.16201	6.94246	4.44708	3.90474	4.70896	5.16224	2.5328	2.31664	7.43749	7.90071	3.61359	4.22011	5.56935	4.68719	7.6691	2.93906	5.12827
High	XP_021432624.1	lumican-like	3967.9	11.9542	3664.6	11.8394	3872.8	11.9192	3904.1	11.9308	1.06536	0.0913343	0.976033	-0.0349987	1.09152	y			gene37085	LOC110499892	10309363	10310666	chr21	lumican-like	CDS	lumican	F:GO:0005515; P:GO:0048596; P:GO:0030199; P:GO:0007601; C:GO:0005578	F:protein binding; P:embryonic camera-type eye morphogenesis; P:collagen fibril organization; P:visual perception; C:proteinaceous extracellular matrix			50.1795	71.6693	75.5074	65.3292	81.9742	83.89	77.2022	78.9103	53.2102	55.373	42.6511	46.5482	62.0622	61.6873	87.9681	85.3077	44.5997	5.47896	86.6379
High	XP_021419682.1	lumican-like	614.2	9.26256	560.2	9.1298	597.5	9.22279	641.8	9.32598	1.14566	0.196182	0.97281	-0.0397698	1.17768	y	updated		gene28533	LOC110490577	57729919	57731200	chr15	lumican-like	CDS	lumican	F:GO:0005515; P:GO:0048596; P:GO:0030199; P:GO:0007601; C:GO:0005578	F:protein binding; P:embryonic camera-type eye morphogenesis; P:collagen fibril organization; P:visual perception; C:proteinaceous extracellular matrix			37.0287	52.6381	65.234	55.2176	68.1398	73.3887	69.6681	71.169	44.9909	58.7998	38.2059	51.5426	61.8237	65.5882	80.1063	84.9662	44.8743	5.48782	82.5363
High	NP_001118188.1	lysozyme C II precursor	1097	10.0993	1111.6	10.1184	1588.5	10.6334	1939.8	10.9217	1.74505	0.80327	1.44804	0.534102	1.20511	y			gene7880	lyz2	6935203	6937217	chr05	lysozyme II	CDS	lysozyme C	P:GO:0005975; P:GO:0042742; F:GO:0003796	P:carbohydrate metabolic process; P:defense response to bacterium; F:lysozyme activity	EC:3.2.1.17	Lysozyme	433.467	382.996	991.102	964.426	217.6	297.874	368.059	256.376	592.997	577.109	1529.46	1162.27	385.577	466.789	328.89	396.322	1345.86	10.3943	362.606
Medium	XP_021412723.1	lysozyme g-like	46.4	5.53605	25.1	4.64962	29.4	4.87774	30.4	4.926	1.21116	0.276384	0.633621	-0.658309	1.91148		new		gene23801	LOC110485851	17282091	17283762	chr13	lysozyme g-like	CDS	lysozyme g-like	P:GO:0016998; P:GO:0005975; P:GO:0009253; F:GO:0003796	P:cell wall macromolecule catabolic process; P:carbohydrate metabolic process; P:peptidoglycan catabolic process; F:lysozyme activity	EC:3.2.1.17	Lysozyme	0.755223	0	0	0	0	0	0.429087	0	0	0.18119	0	0.160156	0	0	0.554391	0.39419	0.0800779	-3.64245	0.474291
High	XP_021416458.1	lysozyme g-like isoform X1	546.4	9.09381	495.9	8.95391	503.7	8.97642	613.9	9.26186	1.23795	0.307954	0.921852	-0.117393	1.3429	y			gene26477	LOC110488547	45083597	45084796	chr14	lysozyme g-like	CDS	Lysozyme g	P:GO:0016998; P:GO:0005975; P:GO:0009253; F:GO:0003796	P:cell wall macromolecule catabolic process; P:carbohydrate metabolic process; P:peptidoglycan catabolic process; F:lysozyme activity	EC:3.2.1.17	Lysozyme	62.0685	84.9298	114.049	123.052	93.7595	118.607	98.3215	129.179	58.4039	80.4126	110.318	94.394	67.0916	70.3145	88.2435	77.5672	102.356	6.67745	82.9054
High	XP_021470842.1	malate dehydrogenase, cytoplasmic-like	1723.9	10.7515	1797.3	10.8116	1981.6	10.9525	2345.1	11.1954	1.30479	0.383818	1.14949	0.20099	1.13511		new		gene1647	LOC110531764	83483680	83499240	chr01	malate dehydrogenase, cytoplasmic-like	CDS	malate cytoplasmic-like	P:GO:0005975; F:GO:0016615; P:GO:0006108; F:GO:0016616; P:GO:0006099; F:GO:0003824; P:GO:0055114	P:carbohydrate metabolic process; F:malate dehydrogenase activity; P:malate metabolic process; F:oxidoreductase activity, acting on the CH-OH group of donors, NAD or NADP as acceptor; P:tricarboxylic acid cycle; F:catalytic activity; P:oxidation-reduction process			116.957	139.327	114.447	120.598	141.253	155.941	125.244	119.078	131.012	133.711	105.579	102.391	139.692	152.034	118.224	149.218	103.985	6.70023	133.721
High	XP_021412976.1	malate dehydrogenase, cytoplasmic-like isoform X1	352.4	8.46107	380	8.56986	405	8.66178	324.6	8.34252	0.854211	-0.227336	1.14926	0.200708	0.743269	y	new		gene23969	LOC110486012	21551699	21562894	chr13	malate dehydrogenase, cytoplasmic-like	CDS	Malate cytoplasmic	P:GO:0005975; F:GO:0030060; P:GO:0006108; P:GO:0046487; P:GO:0019643; P:GO:0006090; F:GO:0016615; F:GO:0016616; F:GO:0016491; F:GO:0003824; P:GO:0055114; P:GO:0019752	P:carbohydrate metabolic process; F:L-malate dehydrogenase activity; P:malate metabolic process; P:glyoxylate metabolic process; P:reductive tricarboxylic acid cycle; P:pyruvate metabolic process; F:malate dehydrogenase activity; F:oxidoreductase activity	EC:1.1.1.37	Malate dehydrogenase	154.885	178.536	127.08	129.848	152.981	133.881	147.943	144.892	136.424	116.15	142.956	149.843	131.512	126.684	159.142	126.426	146.4	7.19377	142.784
High	NP_001153952.1	mannan-binding lectin H2 precursor	5490.9	12.4228	5902.7	12.5272	5044.1	12.3004	5017.2	12.2927	0.849984	-0.234493	0.918629	-0.122446	0.925274	y			gene25396	LOC100301642	64203491	64206617	chr13	mannan-binding lectin H2	CDS	mannose-binding C-like	C:GO:0016021	C:integral component of membrane			52.6947	61.7224	65.0964	60.0077	32.6482	15.6545	47.4369	28.1599	42.5609	40.7048	91.7749	93.4062	12.0487	32.7487	52.9306	23.0887	92.5906	6.53279	38.0096
High	XP_021437654.1	mannan-binding lectin serine protease 2-like	1350.6	10.3994	1074.6	10.0696	1115.7	10.1237	970.6	9.92273	0.90322	-0.146851	0.826077	-0.275651	1.09338	y	updated		gene4497	LOC110503575	15771303	15801046	chr03	mannan-binding lectin serine protease 2-like	CDS	complement C1s subcomponent-like	F:GO:0005509; P:GO:0006958; P:GO:0006508; F:GO:0004252	F:calcium ion binding; P:complement activation, classical pathway; P:proteolysis; F:serine-type endopeptidase activity	EC:3.4.21	Acting on peptide bonds (peptidases)	8.02893	12.7346	19.9602	21.861	13.2186	11.0921	15.5628	15.1864	8.52729	8.77445	24.354	22.9282	10.0245	10.4233	18.8651	14.0307	23.6411	4.56322	16.4479
High	XP_021444385.1	mannose-specific lectin-like	250.1	7.96636	368.7	8.5263	325.5	8.34651	246.4	7.94486	0.668294	-0.581445	1.30148	0.380152	0.513488		updated		gene45396	LOC110508289	35127944	35128442	chr28	mannose-specific lectin-like	CDS	mannose-specific lectin-like					38.037	71.4337	60.3409	56.0223	75.7374	75.1793	71.6003	57.953	72.7535	44.5618	61.3283	52.9373	94.1274	72.5543	70.729	56.9306	57.1328	5.83625	63.8298
High	XP_021438429.1	mannosyl-oligosaccharide 1,2-alpha-mannosidase IA-like	46.4	5.53605	51.3	5.68089	38.9	5.2817	50.9	5.66959	0.992203	-0.0112932	0.838362	-0.254355	1.1835	y	new		gene5012	LOC110504004	31262359	31456742	chr03	mannosyl-oligosaccharide 1,2-alpha-mannosidase IA-like	CDS	mannosyl-oligosaccharide 1,2-alpha-mannosidase IA-like isoform X1	P:GO:0005975; F:GO:0005509; C:GO:0016020; F:GO:0004571	P:carbohydrate metabolic process; F:calcium ion binding; C:membrane; F:mannosyl-oligosaccharide 1,2-alpha-mannosidase activity	EC:3.2.1.113; EC:3.2.1.24	Mannosyl-oligosaccharide 1,2-alpha-mannosidase; Alpha-mannosidase	3.60029	3.79572	3.58745	6.11648	5.19079	4.73091	4.59444	4.47285	3.54929	3.73332	5.39088	5.57503	4.90559	5.88322	4.60161	4.49994	5.48296	2.45495	4.55077
High	XP_021430202.1	MARCKS-related protein-like	90.3	6.49665	103.9	6.69905	158.6	7.30925	251.2	7.97269	2.41771	1.27364	1.75637	0.812595	1.37654		updated		gene35557	LOC110498002	42400431	42402350	chr19	MARCKS-related protein-like	CDS	MARCKS-related -like	F:GO:0005516	F:calmodulin binding			98.2615	87.9148	94.6331	88.666	80.2155	85.4592	99.5532	101.597	113.463	102.94	107.583	115.152	82.8194	86.213	101.52	103.676	111.367	6.79918	102.598
High	XP_021414672.1	metalloproteinase inhibitor 2-like isoform X1	1189.8	10.2165	1105.6	10.1106	991.8	9.95391	1208.1	10.2385	1.09271	0.12791	0.833585	-0.262598	1.31086	y	new		gene25358	LOC110487074	62826053	62926932	chr13	metalloproteinase inhibitor 2-like	CDS	metallo ase inhibitor 2-like	F:GO:0005515; P:GO:0010951; F:GO:0008191	F:protein binding; P:negative regulation of endopeptidase activity; F:metalloendopeptidase inhibitor activity			20.7545	12.0548	40.8573	11.336	13.5507	7.22125	29.721	20.4664	21.1179	15.4622	13.5117	9.3431	13.6263	10.5067	30.6236	8.59028	11.4274	3.51442	19.6069
High	XP_021447426.1	microfibril-associated glycoprotein 4-like	817.5	9.67507	1008.5	9.978	1816.4	10.8269	2805.9	11.4542	2.78225	1.47625	2.2219	1.15179	1.2522	y	new		gene46602	LOC110510403	38171	51695	scf_scaffold84346_0-52371_unkn_0_0	microfibril-associated glycoprotein 4-like	CDS	microfibril-associated glyco 4-like					27.4314	20.2352	7.58313	13.8473	1.76336	0.556494	0.299719	0.419104	39.5127	28.2233	69.5353	51.46	0.493542	1.11109	0.331924	0.550687	60.4976	5.91881	0.441306
High	XP_021451323.1	microfibril-associated glycoprotein 4-like	1872.5	10.8708	2857.8	11.4807	3300.7	11.6886	5664.7	12.4678	1.98219	0.987095	1.76272	0.817806	1.1245	y	new		gene53559	LOC110517730	442	1295	scf_scaffold310182_0-1927_unkn_0_0	microfibril-associated glycoprotein 4-like	CDS	microfibril-associated glyco 4-like					147.935	137.729	174.787	283.957	96.9216	34.0071	28.2496	26.0454	144.115	113.391	434.369	203.93	58.4035	26.8142	22.5757	18.4802	319.15	8.31809	20.528
High	XP_021420241.1	microfibril-associated glycoprotein 4-like	286.9	8.1644	291.1	8.18537	492	8.94251	560.3	9.13006	1.92477	0.944685	1.71488	0.77811	1.12239	y	new		gene28732	LOC110491216	1118529	1123887	chr16	microfibril-associated glycoprotein 4-like	CDS	microfibril-associated glyco 4-like					139.644	99.7329	60.1107	89.9593	68.9243	13.1254	6.35054	18.6658	203.43	151.159	335.489	180.769	15.7892	15.5193	5.36722	15.9362	258.129	8.01195	10.6517
High	XP_021451933.1	microfibril-associated glycoprotein 4-like	41.6	5.37851	56.9	5.83036	58.6	5.87283	132.7	7.05202	2.33216	1.22167	1.40865	0.494317	1.6556	y	new		gene54673	LOC110518885	5962	17171	scf_scaffold385042_0-27136_unkn_0_0	microfibril-associated glycoprotein 4-like	CDS	microfibril-associated glyco 4-like					21.5633	6.92932	2.05619	20.6389	2.13569	0	0.302504	0.634497	14.664	31.2319	42.727	54.535	0	0.841063	0.83752	0.666965	48.631	5.6038	0.752242
High	XP_021413598.1	microfibril-associated glycoprotein 4-like	389.1	8.604	523.1	9.03094	359.6	8.49025	405	8.66178	0.774231	-0.369165	0.924184	-0.113748	0.837745	y	updated		gene24480	LOC110486381	38473195	38474508	chr13	microfibril-associated glycoprotein 4-like	CDS	microfibril-associated glyco 4-like					50.7567	110.255	176.264	235.386	94.9834	60.585	82.9978	61.1265	101.33	93.1966	220.843	146.459	64.8553	54.063	52.5749	61.9244	183.651	7.52082	57.2496
High	XP_021478894.1	moesin isoform X1	1448.4	10.5002	1558.1	10.6056	1716.4	10.7452	1854.8	10.857	1.19042	0.251476	1.18503	0.244926	1.00455				gene21223	LOC110537292	23250305	23271700	chr12	moesin	CDS	moesin isoform X1; moesin isoform X2	C:GO:0005856; F:GO:0003779; C:GO:0005737; C:GO:0019898; F:GO:0008092	C:cytoskeleton; F:actin binding; C:cytoplasm; C:extrinsic component of membrane; F:cytoskeletal protein binding			41.8235	33.9679	54.6956	50.1056	32.2001	29.6439	31.8182	33.9635	39.2883	36.9571	57.9723	66.4214	24.3308	25.7517	37.5982	26.0025	62.1968	5.95877	31.8003
High	XP_021466807.1	multiple inositol polyphosphate phosphatase 1-like	858.8	9.74618	844.4	9.72178	827.9	9.69331	770.4	9.58946	0.912364	-0.132319	0.96402	-0.0528657	0.946416				gene1358	LOC110528965	69398720	69410726	chr01	multiple inositol polyphosphate phosphatase 1-like	CDS	multiple inositol polyphosphate phosphatase 1-like	P:GO:0019497; P:GO:0006771; F:GO:0003993; F:GO:0016791	P:hexachlorocyclohexane metabolic process; P:riboflavin metabolic process; F:acid phosphatase activity; F:phosphatase activity	EC:3.1.3.41; EC:3.1.3.2	4-nitrophenylphosphatase; Acid phosphatase	36.8159	34.4256	33.1019	42.2228	35.4113	28.5751	35.1683	33.4329	33.7648	33.2917	37.0171	31.1118	29.4742	30.3166	36.0019	30.1286	34.0645	5.0902	33.0653
High	XP_021469363.1	myocilin-like	626.1	9.29025	611.1	9.25526	568.8	9.15178	590.6	9.20604	0.966454	-0.0492271	0.908481	-0.138472	1.06381	y	updated		gene15138	LOC110530527	69165303	69168549	chr08	myocilin-like	CDS	myocilin-like	C:GO:0005615; F:GO:0005515; P:GO:0001952; P:GO:0051492; P:GO:0030335	C:extracellular space; F:protein binding; P:regulation of cell-matrix adhesion; P:regulation of stress fiber assembly; P:positive regulation of cell migration			10.6178	15.0847	13.0657	23.7776	10.6164	10.4304	13.6611	10.5779	15.3253	19.193	17.2404	17.8227	10.7222	14.1991	10.5102	20.5025	17.5315	4.13188	15.5063
High	XP_021454984.1	myocilin-like	305.4	8.25456	304.4	8.24982	232.2	7.85922	298.8	8.22304	0.981603	-0.0267882	0.760314	-0.395332	1.29105	y	updated		gene6593	LOC110521624	23115155	23126983	chr04	myocilin-like	CDS	myocilin	C:GO:0005615; P:GO:0001952; P:GO:0051492; P:GO:0030335	C:extracellular space; P:regulation of cell-matrix adhesion; P:regulation of stress fiber assembly; P:positive regulation of cell migration			8.65131	12.0335	9.43007	11.0885	9.70606	7.59482	11.4126	5.80668	17.331	16.891	21.099	22.9857	13.2109	11.9802	6.71571	13.2457	22.0423	4.4622	9.9807
High	XP_021431248.1	myosin heavy chain, fast skeletal muscle-like	150.9	7.23745	156.5	7.29002	265.1	8.05039	821.1	9.68141	5.24665	2.3914	1.75679	0.812944	2.98649		new		gene36107	LOC110498893	6561749	6575230	chr20	myosin heavy chain, fast skeletal muscle-like	CDS	myosin heavy fast skeletal muscle-like	F:GO:0051015; F:GO:0005524; F:GO:0005516; P:GO:0048741; C:GO:0032982; P:GO:0014823; C:GO:0030016; F:GO:0003774; C:GO:0016459; F:GO:0005515	F:actin filament binding; F:ATP binding; F:calmodulin binding; P:skeletal muscle fiber development; C:myosin filament; P:response to activity; C:myofibril; F:motor activity; C:myosin complex; F:protein binding	EC:3.6.1.15	Nucleoside-triphosphate phosphatase	0.147473	0.134688	0.300584	0.150042	0.0985916	0.326699	0.279294	0.278262	0.257884	0.265359	0.201441	0.172006	0.155219	0.357205	0.32477	0.230922	0.186723	-2.42103	0.277846
High	XP_021452021.1	myosin heavy chain, fast skeletal muscle-like	1273.4	10.3145	1315.9	10.3618	2136.7	11.0612	10314	13.3323	7.83798	2.97048	1.67795	0.746699	4.67117		new		gene54827	LOC110519048	10278	40991	scf_scaffold397758_0-41554_unkn_0_0	myosin heavy chain, fast skeletal muscle-like	CDS	myosin heavy fast skeletal muscle-like	C:GO:0016459; F:GO:0005524; F:GO:0005515; F:GO:0003774	C:myosin complex; F:ATP binding; F:protein binding; F:motor activity	EC:3.6.1.15	Nucleoside-triphosphate phosphatase	20.3132	28.4968	16.412	25.3032	43.004	48.4944	22.4758	21.5177	62.2691	64.9576	35.121	32.8123	40.8343	46.5811	20.9758	29.1904	33.9667	5.08605	25.0831
High	NP_001117754.1	myostatin 1 precursor	46.4	5.53605	39.7	5.31107	39.9	5.31832	27.2	4.76553	0.685139	-0.545532	0.859914	-0.217736	0.796753	y			gene38585	LOC100135919	19185750	19188885	chr22	myostatin 1	CDS	myostatin	P:GO:0008283; F:GO:0008083; P:GO:0007165; C:GO:0005576; P:GO:0040007	P:cell proliferation; F:growth factor activity; P:signal transduction; C:extracellular region; P:growth			0.728422	0.66527	2.77837	2.10805	1.15432	1.57099	1.962	3.02215	0.94354	0.69904	1.47405	1.23578	0.984384	1.50013	2.64812	3.1768	1.35492	0.438204	2.91246
High	XP_021423766.1	N-acetylmuramoyl-L-alanine amidase-like	521.9	9.02763	525.4	9.03727	616.2	9.26725	664.9	9.37699	1.26551	0.339721	1.18069	0.239625	1.07184	y	updated		gene31280	LOC110493684	15711982	15714356	chr17	N-acetylmuramoyl-L-alanine amidase-like	CDS	N-acetylmuramoyl-L-alanine amidase-like	F:GO:0008270; P:GO:0009253; P:GO:0009252; F:GO:0008745; P:GO:0042742	F:zinc ion binding; P:peptidoglycan catabolic process; P:peptidoglycan biosynthetic process; F:N-acetylmuramoyl-L-alanine amidase activity; P:defense response to bacterium	EC:3.5.1.28	N-acetylmuramoyl-L-alanine amidase	25.135	24.5616	16.8208	39.0085	14.6851	6.97913	11.4936	9.8293	27.2524	23.1838	57.5183	37.2288	7.3106	12.6179	9.83324	10.1147	47.3735	5.56601	9.974
Medium	XP_021444739.1	nectin-4-like isoform X1	16.8	4.07039	12.2	3.60881	17	4.08746	10.4	3.37851	0.852459	-0.230298	1.0119	0.0170735	0.84243	y	updated		gene44758	LOC110508505	10288046	10295905	chr28	nectin-4-like	CDS	nectin-4-like isoform X1	P:GO:0046718; P:GO:0007155	P:viral entry into host cell; P:cell adhesion			1.02877	1.72883	1.76579	1.44025	1.54061	2.01425	1.40281	1.34042	1.87095	1.42167	1.27409	1.67551	1.1935	2.1495	1.82973	2.26816	1.4748	0.560521	2.04895
Medium	XP_021429458.1	nesprin-1-like	172.1	7.4271	195.4	7.61029	187.6	7.55152	193.2	7.59395	0.988741	-0.0163354	1.09006	0.124413	0.907049		new		gene35119	LOC110497592	24033600	24172435	chr19	nesprin-1-like	CDS	nesprin-1 isoform X3	F:GO:0051015; C:GO:0016021; P:GO:0090286; C:GO:0034993; F:GO:0005515	F:actin filament binding; C:integral component of membrane; P:cytoskeletal anchoring at nuclear membrane; C:LINC complex; F:protein binding			0.921216	0.477015	0.847061	1.20505	0.854152	1.09675	0.834943	0.921384	0.992439	0.868271	0.831399	0.80236	0.838785	1.08449	0.900507	0.930752	0.816879	-0.291805	0.91563
High	XP_021472488.1	neural cell adhesion molecule L1-like	3071.8	11.5849	3293.3	11.6853	2766.6	11.4339	2444.9	11.2556	0.742386	-0.429758	0.900645	-0.15097	0.824283	y	new		gene17098	LOC110532713	58943694	58994960	chr09	neural cell adhesion molecule L1-like	CDS	neural cell adhesion molecule L1-like isoform X1	F:GO:0005515	F:protein binding			3.75366	2.31637	3.13434	4.1287	3.49668	4.024	2.92042	3.57324	1.97116	1.7849	4.68079	6.16735	2.5627	3.76074	5.16341	2.79588	5.42407	2.43937	3.97965
High	XP_021438926.1	neuroblast differentiation-associated protein AHNAK-like	174.7	7.44874	172.9	7.43379	181.1	7.50064	221.9	7.79377	1.2834	0.359972	1.03663	0.0519069	1.23805		new		gene40937	LOC110504497	3444152	3468502	chr25	neuroblast differentiation-associated protein AHNAK-like	CDS	neuroblast differentiation-associated AHNAK	F:GO:0005515	F:protein binding			10.6246	8.91459	9.77116	11.5925	11.4519	14.5532	12.7798	12.467	7.80197	9.26856	11.5507	12.563	10.1266	13.3529	13.2105	11.8691	12.0568	3.59178	12.5398
High	XP_021477400.1	neurofilament heavy polypeptide-like	421.6	8.71973	246.9	7.94778	363.9	8.5074	211.4	7.72383	0.856217	-0.223951	0.86314	-0.212333	0.991979		updated		gene20222	LOC110536145	57889671	57894256	chr11	neurofilament heavy polypeptide-like	CDS	neurofilament heavy polypeptide	P:GO:0061564; F:GO:0005198; C:GO:0005883; C:GO:0005882	P:axon development; F:structural molecule activity; C:neurofilament; C:intermediate filament			7.47122	5.39532	4.50318	5.26085	3.77902	4.72156	5.47552	5.65959	5.55001	4.36861	4.80994	4.09728	3.83633	4.45003	3.93568	4.93348	4.45361	2.15498	4.43458
High	XP_021460215.1	neuronal cell adhesion molecule-like	49.4	5.62644	48.4	5.59694	44.7	5.4822	48.5	5.59991	1.00207	0.0029777	0.904858	-0.144236	1.10743	y	new		gene966	LOC110524680	48822802	48846792	chr01	neuronal cell adhesion molecule-like	CDS	neuronal cell adhesion molecule-like isoform X1	F:GO:0005515	F:protein binding			6.82861	4.09173	4.66656	7.20488	5.63605	6.06778	6.65098	6.27191	5.13867	5.59967	4.78714	4.94961	5.44223	7.06196	6.41083	7.07562	4.86838	2.28344	6.74322
High	XP_021466629.1	neuropilin-2	114.6	6.84046	99	6.62936	129.7	7.01903	80.9	6.33807	0.817172	-0.291289	1.13176	0.178571	0.722035	y	new		gene12422	nrp2	19170624	19239101	chr07	neuropilin 2	CDS	neuropilin-2 isoform X3	P:GO:0001525; C:GO:0016020; F:GO:0017154; P:GO:0038084; F:GO:0005021; P:GO:0007411; P:GO:0071526	P:angiogenesis; C:membrane; F:semaphorin receptor activity; P:vascular endothelial growth factor signaling pathway; F:vascular endothelial growth factor-activated receptor activity; P:axon guidance; P:semaphorin-plexin signaling pathway	EC:2.7.10; EC:2.7.10.1; EC:2.7.11	Transferring phosphorus-containing groups; Receptor protein-tyrosine kinase; Transferring phosphorus-containing groups	4.70513	4.5715	7.57761	5.39414	5.55048	6.09983	4.4289	5.90141	3.82796	5.49527	5.77971	5.34986	4.00865	6.03884	6.43333	4.94934	5.56479	2.47633	5.69133
Medium	XP_021458783.1	neutrophil gelatinase-associated lipocalin isoform X1	88.3	6.46434	108.3	6.75889	72.5	6.17991	75.6	6.24031	0.698061	-0.518575	0.821065	-0.284432	0.85019	y			gene8771	lcn2	42582169	42586382	chr05	lipocalin 2	CDS	neutrophil gelatinase-associated lipocalin	P:GO:0006629; F:GO:0036094; P:GO:0006810; F:GO:0005215	P:lipid metabolic process; F:small molecule binding; P:transport; F:transporter activity			143.119	186.718	124.315	144.757	169.04	145.695	245.293	224.213	145.645	125.243	78.3139	60.0808	175.369	172.627	197.892	231.031	69.1973	6.11264	214.461
High	XP_021420238.1	nidogen-1	333.2	8.38024	334.4	8.38543	357.6	8.4822	478.5	8.90238	1.43092	0.516944	1.07323	0.101958	1.33329	y	new		gene28728	nid1	937216	997948	chr16	nidogen 1	CDS	nidogen-1	P:GO:0007160; F:GO:0005509	P:cell-matrix adhesion; F:calcium ion binding			17.8229	19.5704	19.9803	18.9497	25.3696	24.1261	17.9638	19.8278	19.4755	24.048	25.9636	27.7387	22.9931	25.1973	24.7078	18.1284	26.8511	4.74691	21.4181
High	NP_001117775.1	nucleoside diphosphate kinase	146.7	7.19673	156.9	7.2937	148.4	7.21335	121.2	6.92125	0.772467	-0.372456	1.01159	0.0166222	0.763618				gene28881	LOC100135963	7903733	7923619	chr16	nucleoside diphosphate kinase	CDS	Nucleoside diphosphate kinase A	F:GO:0032550; P:GO:0006241; P:GO:0006183; P:GO:0006165; P:GO:0042981; F:GO:0004550; P:GO:0006144; C:GO:0005741; P:GO:0006810; P:GO:0006228; P:GO:0006206; F:GO:0005515; F:GO:0035639; F:GO:0032555	F:purine ribonucleoside binding; P:CTP biosynthetic process; P:GTP biosynthetic process; P:nucleoside diphosphate phosphorylation; P:regulation of apoptotic process; F:nucleoside diphosphate kinase activity; P:purine nucleobase metabolic process; C:mitoch	EC:2.7.4.6	Nucleoside-diphosphate kinase	308.185	289.182	338.093	252.636	279.132	291.086	291.343	323.492	218.179	252.924	294.692	277.155	269.602	268.309	345.914	250.777	285.923	8.15949	298.346
High	XP_021411842.1	nucleoside diphosphate kinase B isoform X1	1149.3	10.1665	1210.8	10.2417	1629.4	10.6701	2763.2	11.4321	2.28213	1.19038	1.41773	0.503585	1.6097				gene24265	ndkb	32259571	32260574	chr13	Nucleoside diphosphate kinase B	CDS	Nucleoside diphosphate kinase A	F:GO:0042802; C:GO:0043209; P:GO:0006241; P:GO:0006183; F:GO:0043024; P:GO:0006165; P:GO:0007595; F:GO:0004550; P:GO:0043388; P:GO:0006144; F:GO:0000287; F:GO:0005525; C:GO:0005634; F:GO:0005524; P:GO:0006308; P:GO:0006228; P:GO:0006206; C:GO:0070062; F:G	F:identical protein binding; C:myelin sheath; P:CTP biosynthetic process; P:GTP biosynthetic process; F:ribosomal small subunit binding; P:nucleoside diphosphate phosphorylation; P:lactation; F:nucleoside diphosphate kinase activity; P:positive regulation	EC:2.7.4.6	Nucleoside-diphosphate kinase	5785.43	6331.72	5701.35	4414.89	6007.91	6860.4	5744.83	6623.69	6735.9	5745.49	4128.02	4293.15	6954.39	6841.9	5024.05	6348.73	4210.59	12.0398	5686.39
High	XP_021480396.1	nucleoside diphosphate kinase B-like	291.3	8.18636	309	8.27146	554.4	9.11478	1292.7	10.3362	4.1835	2.06471	1.90319	0.928422	2.19815		updated		gene22232	LOC110538120	65084878	65085811	chr12	nucleoside diphosphate kinase B-like	CDS	Nucleoside diphosphate kinase A	P:GO:0045618; C:GO:0009365; P:GO:0006241; P:GO:0006183; P:GO:0006165; F:GO:0004550; P:GO:0006144; P:GO:0045944; F:GO:0004673; C:GO:0005634; F:GO:0005524; P:GO:0006228; P:GO:0007229; P:GO:0006206; C:GO:0005925; C:GO:0005737; F:GO:0046872; P:GO:0043066; C:G	P:positive regulation of keratinocyte differentiation; C:protein histidine kinase complex; P:CTP biosynthetic process; P:GTP biosynthetic process; P:nucleoside diphosphate phosphorylation; F:nucleoside diphosphate kinase activity; P:purine nucleobase meta	EC:2.7.4.6; EC:2.7.13.3	Nucleoside-diphosphate kinase; Histidine kinase	13640.7	13602.5	15976.6	13292.8	12157.9	13378.6	14339.5	14519.3	13004.9	12113	9560.35	8935.14	12372.9	12000.5	10521.2	13826.3	9247.74	13.1749	12173.8
High	XP_021449253.1	olfactomedin-4-like	998.5	9.96362	837.1	9.70926	1246.9	10.2841	929.8	9.86078	1.11074	0.15152	1.24877	0.320511	0.889465	y			gene475	LOC110513914	21116066	21118379	chr01	olfactomedin-4-like	CDS	olfactomedin-4-like					17.7567	39.2832	78.9263	79.5769	33.0435	22.3289	33.9771	24.6173	23.1747	30.4827	77.5636	93.8541	21.4444	23.7213	28.1913	17.1332	85.7089	6.42137	22.6622
High	XP_021424446.1	olfactomedin-4-like	1686.8	10.7201	1444.2	10.4961	1991.2	10.9594	1495.7	10.5466	1.03566	0.0505503	1.18046	0.239349	0.877336	y			gene3026	LOC110494071	50666139	50668309	chr02	olfactomedin-4-like	CDS	olfactomedin-like					12.5514	23.1943	39.2109	34.2286	20.2851	15.6908	23.0598	19.4309	10.5298	14.6343	17.4651	26.1693	16.0778	13.144	21.9948	9.20848	21.8172	4.44739	15.6016
High	XP_021445773.1	pancreatic alpha-amylase-like	755.8	9.56186	818.8	9.67737	668.1	9.38392	733.5	9.51865	0.895823	-0.158714	0.883964	-0.17794	1.01342	y	new		gene45461	LOC110509128	37255892	37264035	chr28	pancreatic alpha-amylase-like	CDS	pancreatic alpha-amylase-like	P:GO:0005975; F:GO:0003824; F:GO:0043169	P:carbohydrate metabolic process; F:catalytic activity; F:cation binding			12.7665	115.19	53.207	90.9521	93.4589	118.081	347.83	283.119	174.662	121.952	332.198	567.728	125.825	133.766	329.683	143.809	449.963	8.81366	236.746
High	XP_021414352.1	parvalbumin beta 1	649.4	9.34296	629.5	9.29806	1356.1	10.4052	4447.3	12.1187	7.06481	2.82065	2.08824	1.06228	3.38315		new		gene24999	LOC110486850	51585662	51587618	chr13	parvalbumin beta 1	CDS	parvalbumin beta	F:GO:0005509	F:calcium ion binding			7.93864	9.35958	7.55619	7.16644	7.07639	11.5721	8.20074	5.27496	36.346	29.0885	28.391	14.2026	16.61	12.6469	21.3122	14.4649	21.2968	4.41256	17.8886
High	NP_001182340.1	parvalbumin-2	566.9	9.14695	576.3	9.17068	989.7	9.95085	3669.5	11.8414	6.36734	2.67069	1.74581	0.803897	3.64721				gene36453	pvalb2	20799672	20800717	chr20	parvalbumin 2	CDS	parvalbumin beta 2	C:GO:0030425; C:GO:0016528; F:GO:0005509; C:GO:0030424; C:GO:0043679	C:dendrite; C:sarcoplasm; F:calcium ion binding; C:axon; C:axon terminus			13412.6	15323.4	15474.9	13494.3	14180.2	13265.1	14899.3	14280.3	15469.2	13991.8	11593.2	10754.7	16591.7	14545.1	11331.1	14579.6	11174	13.4479	12955.4
High	NP_001118193.1	pentraxin precursor	645.7	9.33472	695.1	9.44108	384.8	8.58796	284.5	8.15228	0.409294	-1.28879	0.595942	-0.746755	0.686801	y			gene39254	LOC100136775	6692515	6695302	chr23	pentraxin	CDS	C-reactive -like; Serum amyloid P-component	F:GO:0046872; C:GO:0005576; C:GO:0005615; F:GO:0042802; F:GO:0001864; P:GO:0051260; P:GO:0032496; F:GO:0030246	F:metal ion binding; C:extracellular region; C:extracellular space; F:identical protein binding; F:pentraxin binding; P:protein homooligomerization; P:response to lipopolysaccharide; F:carbohydrate binding			336.514	316.028	381.55	402.298	554.864	345.704	759.243	703.355	180.548	209.561	90.6629	152.109	472.46	378.574	402.501	414.433	121.386	6.92346	408.467
High	XP_021457616.1	peptidyl-prolyl cis-trans isomerase A-like	790.5	9.62662	758.5	9.56701	788.3	9.6226	802.3	9.648	1.05775	0.0809926	0.997217	-0.00402069	1.0607				gene8066	LOC110523330	13676408	13681315	chr05	peptidyl-prolyl cis-trans isomerase A-like	CDS	Peptidyl-prolyl cis-trans isomerase A	F:GO:0003755; P:GO:0001666; P:GO:0000413; P:GO:0006457	F:peptidyl-prolyl cis-trans isomerase activity; P:response to hypoxia; P:protein peptidyl-prolyl isomerization; P:protein folding	EC:5.2.1.8	Peptidylprolyl isomerase	1991.98	2018.79	1976.32	1597.24	2016.04	2032.1	1887.88	1965.97	1592.27	1707.21	1638.97	1709.2	1766.74	1772.54	2040.26	1549.98	1674.08	10.7092	1795.12
High	XP_021447328.1	periostin	822.1	9.68317	764.7	9.57875	591.7	9.20872	571.4	9.15836	0.747221	-0.420393	0.719742	-0.474448	1.03818	y	new		gene46498	postn	38582166	38663515	chr29	periostin	CDS	periostin isoform X1	F:GO:0005515	F:protein binding			15.1601	32.0183	30.4562	29.972	43.8037	37.0373	40.0324	41.0941	26.6608	30.6264	17.7272	25.0617	28.246	29.0279	51.4881	44.6356	21.3945	4.41917	48.0619
High	XP_021443470.1	periostin-like	236.4	7.88509	216.7	7.75956	139.4	7.12309	147.7	7.20653	0.681587	-0.553029	0.589679	-0.761999	1.15586	y	new		gene43926	LOC110507664	17259054	17292471	chr27	periostin-like	CDS	periostin-like isoform X2					72.9723	99.8557	91.6759	97.8013	97.6801	115.137	87.5956	106.422	78.2663	93.5528	60.5885	72.3108	100.339	96.4944	96.8595	111.188	66.4497	6.05419	104.024
High	XP_021440238.1	peroxidasin homolog isoform X1	157.2	7.29646	170.4	7.41278	107.5	6.74819	109.8	6.77873	0.644366	-0.634047	0.683842	-0.548265	0.942273	y	updated		gene41918	pxdn	52284766	52373086	chr25	peroxidasin	CDS	peroxidasin homolog isoform X1	F:GO:0004601; P:GO:0006979; F:GO:0005515; P:GO:0006804; P:GO:0098869; P:GO:0055114; F:GO:0020037	F:peroxidase activity; P:response to oxidative stress; F:protein binding; P:obsolete peroxidase reaction; P:cellular oxidant detoxification; P:oxidation-reduction process; F:heme binding	EC:1.11.1.7	Peroxidase	3.42543	4.09679	3.61164	3.18638	5.48154	5.61645	4.00359	4.92444	2.85238	3.09942	3.2827	3.65281	4.41036	4.67241	6.17171	4.49532	3.46775	1.794	5.33351
High	XP_021424234.1	phosphatidylcholine-sterol acyltransferase-like	1407.1	10.4585	1428.5	10.4803	1413.9	10.4655	1370	10.42	0.959048	-0.0603251	1.00483	0.00695523	0.954436	y			gene3011	LOC110493939	50244513	50253126	chr02	phosphatidylcholine-sterol acyltransferase-like	CDS	phosphatidylcholine-sterol acyltransferase-like	P:GO:0042967; F:GO:0008374; P:GO:0006629	P:acyl-carrier-protein biosynthetic process; F:O-acyltransferase activity; P:lipid metabolic process			26.2114	34.5332	53.4607	55.6963	42.9508	34.6398	44.5288	45.4144	23.4053	17.9825	43.9798	30.8438	37.3582	31.7618	37.57	37.9578	37.4118	5.22542	37.7639
High	XP_021453197.1	phosphatidylcholine-sterol acyltransferase-like	97.9	6.61324	113	6.82018	86.8	6.43962	126.3	6.98071	1.1177	0.160532	0.886619	-0.173614	1.26063	y			gene5567	LOC110520303	63809750	63816687	chr03	phosphatidylcholine-sterol acyltransferase-like	CDS	phosphatidylcholine-sterol acyltransferase-like	P:GO:0042967; F:GO:0008374; P:GO:0006629	P:acyl-carrier-protein biosynthetic process; F:O-acyltransferase activity; P:lipid metabolic process			1.49019	1.82884	2.47784	3.94199	2.86423	2.98684	3.35138	3.10777	1.68296	2.45795	3.39254	2.52813	3.13693	1.96168	4.10218	1.78896	2.96034	1.56576	2.94557
High	XP_021455354.1	phosphoglucomutase-1-like	207.1	7.69418	229.5	7.84235	359.6	8.49025	654.3	9.35381	2.85098	1.51146	1.73636	0.796065	1.64193				gene6787	LOC110521805	35413325	35425637	chr04	phosphoglucomutase-1-like	CDS	phosphoglucomutase-1	F:GO:0000287; P:GO:0006094; F:GO:0004614; P:GO:0005978; P:GO:0006098; P:GO:0006096; P:GO:0019388; P:GO:0019872; C:GO:0005829; P:GO:0005982; P:GO:0005985; P:GO:0005975; F:GO:0016868; P:GO:0071704	F:magnesium ion binding; P:gluconeogenesis; F:phosphoglucomutase activity; P:glycogen biosynthetic process; P:pentose-phosphate shunt; P:glycolytic process; P:galactose catabolic process; P:streptomycin biosynthetic process; C:cytosol; P:starch metabolic	EC:5.4.2.2	Phosphoglucomutase (alpha-D-glucose-1,6-bisphosphate-dependent)	179.806	251.163	153.092	161.183	251.517	254.005	170.365	165.79	263.072	213.946	204.524	144.994	255.075	237.921	167.277	219.929	174.759	7.44922	193.603
High	XP_021479315.1	phosphoglycerate kinase-like	255.2	7.99548	301.9	8.23793	492.2	8.9431	1224.7	10.2582	4.05664	2.02029	1.92868	0.947616	2.10332				gene21474	LOC110537531	33169554	33186843	chr12	phosphoglycerate kinase-like	CDS	phosphoglycerate kinase 1	F:GO:0005524; P:GO:0006094; P:GO:0001666; F:GO:0004618; P:GO:0006096; P:GO:0015976	F:ATP binding; P:gluconeogenesis; P:response to hypoxia; F:phosphoglycerate kinase activity; P:glycolytic process; P:carbon utilization	EC:2.7.2.3	Phosphoglycerate kinase	423.524	555.976	330.003	376.461	626.72	522.346	360.66	323.935	483.407	433.019	414.527	305.881	443.036	410.063	327.105	342.269	360.204	8.49267	334.687
High	XP_021423339.1	phosphoglycerate mutase 1	54.2	5.76022	49.7	5.63517	66.4	6.05311	49.9	5.64097	1.00402	0.00579396	1.22509	0.29289	0.81955				gene30871	LOC110493407	4229851	4231737	chr17	phosphoglycerate mutase 1	CDS	phosphoglycerate mutase 1	P:GO:0006094; F:GO:0004082; P:GO:0006096; C:GO:0005829; F:GO:0046538; P:GO:0043456; P:GO:0006007; F:GO:0016868; F:GO:0004619	P:gluconeogenesis; F:bisphosphoglycerate mutase activity; P:glycolytic process; C:cytosol; F:2,3-bisphosphoglycerate-dependent phosphoglycerate mutase activity; P:regulation of pentose-phosphate shunt; P:glucose catabolic process; F:intramolecular transfe	EC:5.4.2.1; EC:5.4.2.4	Intramolecular transferases; Bisphosphoglycerate mutase	72.9809	58.4593	73.2696	81.461	51.1199	54.0968	58.0191	61.4351	54.5636	54.4142	89.1171	87.093	48.5485	48.6277	65.2622	55.0773	88.105	6.46115	60.1698
High	XP_021446506.1	phosphoglycerate mutase 2-like	595.6	9.2182	760.6	9.57099	1357.4	10.4066	3042.3	11.5709	3.99987	1.99995	2.27905	1.18843	1.75506				gene45878	LOC110509748	17726542	17732307	chr29	phosphoglycerate mutase 2-like	CDS	phosphoglycerate mutase 2	P:GO:0006094; P:GO:0006096; P:GO:0007520; C:GO:0005829; F:GO:0046538; P:GO:0043456; P:GO:0006007; F:GO:0016868; F:GO:0004619	P:gluconeogenesis; P:glycolytic process; P:myoblast fusion; C:cytosol; F:2,3-bisphosphoglycerate-dependent phosphoglycerate mutase activity; P:regulation of pentose-phosphate shunt; P:glucose catabolic process; F:intramolecular transferase activity, phosp	EC:5.4.2.1	Intramolecular transferases	863.978	1186.03	849.894	785.403	1291.48	1178.29	1047.51	883.793	1253.6	1026.97	1026.78	691.174	1388.05	1133.98	956.151	1264.79	858.978	9.74648	1110.47
High	XP_021441232.1	phospholipid hydroperoxide glutathione peroxidase, mitochondrial-like isoform X1	1782.3	10.7995	1617.9	10.6599	1439.9	10.4918	896.7	9.80848	0.554237	-0.851425	0.807889	-0.307772	0.686031	y			gene401	LOC110506115	17136229	17143333	chr01	phospholipid hydroperoxide glutathione peroxidase, mitochondrial-like	CDS	phospholipid hydroperoxide glutathione mitochondrial-like isoform X1; phospholipid hydroperoxide glutathione mitochondrial-like isoform X2	P:GO:0006979; F:GO:0004602; P:GO:0006749; P:GO:0006804; P:GO:0055114	P:response to oxidative stress; F:glutathione peroxidase activity; P:glutathione metabolic process; P:obsolete peroxidase reaction; P:oxidation-reduction process	EC:1.11.1.9; EC:1.11.1.7	Glutathione peroxidase; Peroxidase	464.607	533.481	297.76	381.598	541.338	356.624	659.88	538.578	325.827	278.301	384.364	537.971	295.573	414.678	546.894	469.362	461.167	8.84915	508.128
High	XP_021466853.1	phospholipid transfer protein	966.4	9.91648	1020.1	9.99449	913.2	9.83479	935.5	9.86959	0.917067	-0.124901	0.94495	-0.0816896	0.970492	y	new		gene13512	pltp	70310255	70331618	chr07	phospholipid transfer protein	CDS	phospholipid transfer -like	C:GO:0005615; P:GO:0006629; F:GO:0008289	C:extracellular space; P:lipid metabolic process; F:lipid binding			10.9913	14.4784	19.0831	25.0837	15.9397	14.8057	16.2044	17.2966	11.9264	12.7386	26.5623	30.7673	11.3115	13.5339	18.4776	17.6521	28.6648	4.84121	18.0648
High	XP_021473834.1	pigment epithelium-derived factor-like	454.3	8.8275	369.5	8.52943	569.8	9.15431	499.5	8.96434	1.35183	0.43491	1.25424	0.32681	1.07781	y	new		gene17893	LOC110533699	30370703	30373553	chr10	pigment epithelium-derived factor-like	CDS	pigment epithelium-derived factor	C:GO:0005615	C:extracellular space			139.289	170.271	184.143	199.853	132.634	139.999	153.021	161.881	154.428	179.135	253.822	261.471	117.406	147.963	195.51	187.706	257.647	8.00925	191.608
High	XP_021429342.1	plasma protease C1 inhibitor-like	5001	12.288	4890.6	12.2558	4693.2	12.1964	4256.3	12.0554	0.870302	-0.200412	0.938452	-0.0916447	0.92738	y	new		gene35042	LOC110497527	20517645	20523326	chr19	plasma protease C1 inhibitor-like	CDS	plasma protease C1 inhibitor-like	P:GO:0045916; C:GO:0005615; F:GO:0004867; P:GO:0030193	P:negative regulation of complement activation; C:extracellular space; F:serine-type endopeptidase inhibitor activity; P:regulation of blood coagulation			95.956	119.721	143.112	200.815	114.577	85.784	165.793	134.853	116.099	90.6808	150.028	133.452	105.903	109.571	132.987	153.343	141.74	7.1471	143.165
High	NP_001117863.1	plasminogen precursor	7660.8	12.9033	8351.3	13.0278	9076.9	13.148	10462.7	13.353	1.25282	0.325183	1.18485	0.244705	1.05737	y			gene7242	plg	60545523	60557282	chr04	plasminogen	CDS	plasminogen	P:GO:0048771; P:GO:0006508; F:GO:0004252; P:GO:0007596; C:GO:0005576; P:GO:0042730	P:tissue remodeling; P:proteolysis; F:serine-type endopeptidase activity; P:blood coagulation; C:extracellular region; P:fibrinolysis	EC:3.4.21	Acting on peptide bonds (peptidases)	176.93	173.671	222.644	321.544	162.079	101.346	168.215	153.968	230.515	160.033	402.93	292.176	123.161	133.546	146.644	149.087	347.553	8.44109	147.866
High	XP_021467625.1	plasminogen-like	5031.2	12.2967	5421.9	12.4046	4581.2	12.1615	4584.1	12.1624	0.845479	-0.24216	0.910558	-0.135177	0.928528	y			gene14086	LOC110529597	18787671	18814593	chr08	plasminogen-like	CDS	plasminogen	P:GO:0048771; P:GO:0006508; F:GO:0004252; P:GO:0007596; C:GO:0005576; P:GO:0042730	P:tissue remodeling; P:proteolysis; F:serine-type endopeptidase activity; P:blood coagulation; C:extracellular region; P:fibrinolysis	EC:3.4.21	Acting on peptide bonds (peptidases)	81.1434	90.8726	98.1733	135.32	96.9667	75.0317	118.049	98.8949	89.6277	69.6501	100.328	96.0692	89.457	91.7192	101.28	99.7267	98.1988	6.61763	100.504
High	XP_021435170.1	plastin-2	214	7.74147	222.6	7.79831	314.7	8.29783	257.9	8.01067	1.15858	0.212358	1.47056	0.556366	0.787849				gene38820	LOC100136146	30303653	30319028	chr22	plastin-2	CDS	plastin-2	F:GO:0051015; P:GO:0051764; C:GO:0005737; F:GO:0005509; C:GO:0032432; P:GO:0051639; C:GO:0030054; C:GO:0032587; C:GO:0005884; P:GO:0051017; F:GO:0005515	F:actin filament binding; P:actin crosslink formation; C:cytoplasm; F:calcium ion binding; C:actin filament bundle; P:actin filament network formation; C:cell junction; C:ruffle membrane; C:actin filament; P:actin filament bundle assembly; F:protein bindi			29.0011	32.4364	76.7785	73.4466	33.7227	29.321	32.2051	36.0368	26.8336	32.6937	66.1332	73.351	27.3586	30.4907	32.7103	25.8718	69.7421	6.12396	29.291
High	XP_021453260.1	plastin-2	1330.1	10.3773	1432.5	10.4843	1725.4	10.7527	1686.3	10.7196	1.17717	0.235326	1.2972	0.375396	0.907475				gene5601	lcp1	65379475	65383461	chr03	lymphocyte cytosolic protein 1	CDS	plastin-2	F:GO:0051015; P:GO:0051764; C:GO:0005737; F:GO:0005509; C:GO:0032432; P:GO:0051639; C:GO:0030054; C:GO:0032587; C:GO:0005884; P:GO:0051017; F:GO:0005515	F:actin filament binding; P:actin crosslink formation; C:cytoplasm; F:calcium ion binding; C:actin filament bundle; P:actin filament network formation; C:cell junction; C:ruffle membrane; C:actin filament; P:actin filament bundle assembly; F:protein bindi			27.9582	31.714	87.7487	78.2124	34.8902	33.7068	40.6862	42.4454	28.8684	29.8517	70.6879	77.4847	32.2677	34.7579	46.4771	35.788	74.0863	6.21113	41.1326
High	XP_021418667.1	plexin domain-containing protein 2	28.1	4.8125	24.2	4.59694	27.7	4.79181	24	4.58496	0.991736	-0.0119726	0.985765	-0.0206842	1.00606	y			gene27802	plxdc2	25723620	25896884	chr15	plexin domain containing 2	CDS	plexin domain-containing 2					4.46923	3.28142	3.79038	4.12269	3.03082	3.12091	3.35909	3.38358	3.98425	4.2385	3.89426	4.01406	2.24643	3.36662	3.26421	2.91271	3.95416	1.98337	3.08846
Medium	XP_021427658.1	poliovirus receptor-like	91.9	6.52199	100.2	6.64674	45.2	5.49825	25.1	4.64962	0.250499	-1.99712	0.491839	-1.02374	0.509311	y	new		gene33765	LOC110496212	32989864	33030408	chr18	poliovirus receptor-like	CDS	poliovirus receptor-like isoform X1	P:GO:0046718; C:GO:0005911; F:GO:0042803; F:GO:0046982; P:GO:0007286; F:GO:0050839; C:GO:0016021; P:GO:0007155	P:viral entry into host cell; C:cell-cell junction; F:protein homodimerization activity; F:protein heterodimerization activity; P:spermatid development; F:cell adhesion molecule binding; C:integral component of membrane; P:cell adhesion			3.78933	1.97185	2.30666	3.47877	3.73124	4.72252	2.13625	4.1307	3.74978	2.91764	3.61118	4.07397	2.80319	2.82126	4.43586	2.6126	3.84257	1.94207	3.52423
High	XP_021466891.1	precerebellin-like protein isoform X1	2358.8	11.2038	3286.2	11.6822	4269.5	12.0599	4950.6	12.2734	1.50648	0.591183	1.81003	0.856014	0.832296	y			gene13818	cblnl	7396920	7398000	chr08	precerebellin-like protein	CDS	complement C1q tumor necrosis factor-related 3-like	C:GO:0005615; F:GO:0005515; P:GO:0032496	C:extracellular space; F:protein binding; P:response to lipopolysaccharide			919.98	760.709	1554.68	2829.68	400.615	241.014	241.535	217.364	1686.62	1335.4	4509.71	2905.42	512.877	458	244.02	171.633	3707.56	11.8563	207.827
Medium	XP_021448760.1	pregnancy zone protein-like	1181.4	10.2063	970.1	9.92199	918.4	9.84298	840.7	9.71545	0.866612	-0.206542	0.777383	-0.363303	1.11478		new		gene49083	LOC110513013	33238	33871	scf_scaffold91860_0-48864_unkn_0_0	pregnancy zone protein-like	CDS	pregnancy zone -like	C:GO:0005576	C:extracellular region			0	0	0	0	0	0	0	0	0	0	0	0	0	0	0	0	0	#NUM!	0
High	XP_021445882.1	prion-like protein isoform X1	104.6	6.70874	87.7	6.4545	92.3	6.52826	84.2	6.39575	0.960091	-0.0587566	0.882409	-0.18048	1.08803	y	updated		gene46057	LOC100136172	26202673	26205202	chr29	prion-like protein	CDS	prion precursor	C:GO:0016020; P:GO:0051260	C:membrane; P:protein homooligomerization			22.7522	18.2964	16.1465	17.1198	14.2079	13.1086	14.7262	13.6067	18.8731	21.5346	19.0682	18.9816	11.3743	14.0078	12.5592	14.7727	19.0249	4.24982	13.666
High	XP_021417708.1	probable thiopurine S-methyltransferase isoform X2	1739.5	10.7645	1424	10.4757	1676.6	10.7113	1548.9	10.597	1.08771	0.121295	0.96384	-0.0531341	1.12852	y	new		gene26180	LOC110489313	30737535	30743328	chr14	probable thiopurine S-methyltransferase	CDS	probable thiopurine S-methyltransferase	F:GO:0008119; F:GO:0008757	F:thiopurine S-methyltransferase activity; F:S-adenosylmethionine-dependent methyltransferase activity	EC:2.1.1.67	Thiopurine S-methyltransferase	6.59773	15.6223	15.0992	9.64635	13.6137	16.2916	13.6059	15.8222	11.8222	14.5392	11.2374	15.3388	15.2031	14.6169	14.1453	14.7952	13.2881	3.73206	14.4703
High	XP_021422118.1	properdin	4097.9	12.0007	3923.7	11.938	4887.5	12.2549	3750.4	11.8728	0.955833	-0.0651703	1.19268	0.254212	0.801413	y			gene30031	LOC100136651	49468243	49471381	chr16	properdin	CDS	complement factor properdin isoform X1	P:GO:0006955	P:immune response			56.3716	69.4862	121.441	116.641	79.3222	45.0812	70.8167	54.9873	58.0827	59.0269	114.185	84.8517	53.9414	52.5773	62.3207	45.4151	99.5186	6.63689	53.8679
High	NP_001233251.1	properdin P factor complement 2 precursor	772.3	9.59302	746.9	9.54477	596.7	9.22086	635.1	9.31084	0.850315	-0.233931	0.772627	-0.372156	1.10055	y			gene16720	pfc	44933285	44941680	chr09	properdin P factor complement 2 precursor	CDS	properdin P factor complement 2 precursor					55.6443	69.8692	76.7227	94.6609	62.0171	37.4435	60.3542	51.7611	57.9099	58.2093	96.712	71.4574	45.5091	44.5204	51.0724	37.7298	84.0847	6.39377	44.4011
Medium	XP_021432310.1	prosaposin-like	332.5	8.37721	311.7	8.28401	342.7	8.4208	370.2	8.53216	1.18768	0.248147	1.03068	0.0435919	1.15233	y	new		gene36801	LOC110499505	39587688	39604182	chr20	prosaposin-like	CDS	prosaposin-like isoform X2	C:GO:0005764; P:GO:0006665; P:GO:0006629	C:lysosome; P:sphingolipid metabolic process; P:lipid metabolic process			100.814	111.03	73.2627	112.813	117.831	106.321	91.0497	97.5149	116.804	124.144	126.466	152.022	113.932	119.85	126.287	73.6537	139.244	7.12147	99.9705
High	XP_021465486.1	proteasome subunit alpha type-5	88.7	6.47086	98.2	6.61765	110	6.78136	132.3	7.04767	1.34725	0.430018	1.24014	0.310498	1.08637				gene12929	psma5	48069294	48073631	chr07	proteasome subunit alpha 5	CDS	Proteasome subunit alpha type-5	C:GO:0005634; P:GO:0043161; C:GO:0070062; C:GO:0005737; C:GO:0019773; F:GO:0004298; C:GO:0005839; F:GO:0004175; P:GO:0051603; P:GO:0006511	C:nucleus; P:proteasome-mediated ubiquitin-dependent protein catabolic process; C:extracellular exosome; C:cytoplasm; C:proteasome core complex, alpha-subunit complex; F:threonine-type endopeptidase activity; C:proteasome core complex; F:endopeptidase act	EC:3.4.25	Acting on peptide bonds (peptidases)	219.704	179.352	236.972	213.214	167.359	173.232	140.63	178.045	190.865	203.746	244.315	247.442	157.457	150.69	178.855	144.446	245.879	7.9418	161.65
High	XP_021431969.1	proteasome subunit beta type-1-B	34.2	5.09592	35.4	5.14568	35.1	5.1334	39.1	5.2891	1.10452	0.143419	1.02632	0.0374747	1.0762		new		gene36529	LOC110499269	24432221	24434657	chr20	proteasome subunit beta type-1-B	CDS	proteasome subunit beta type-1	C:GO:0005634; C:GO:0005737; C:GO:0005839; F:GO:0004298; P:GO:0051603	C:nucleus; C:cytoplasm; C:proteasome core complex; F:threonine-type endopeptidase activity; P:proteolysis involved in cellular protein catabolic process	EC:3.4.25	Acting on peptide bonds (peptidases)	82.4275	74.4761	75.2789	65.1174	55.3025	53.4742	56.1816	61.2839	74.3822	76.4588	84.4939	89.1757	51.446	55.7043	75.5311	49.2351	86.8348	6.4402	62.3831
High	NP_001117858.1	protein AMBP precursor	2027.3	10.9853	1793.7	10.8087	1624.4	10.6657	1426.1	10.4779	0.79506	-0.330863	0.801263	-0.319653	0.992259	y			gene20875	ambp	9150633	9154750	chr12	alpha-1-microglobulin/bikunin precursor	CDS	AMBP precursor	F:GO:0004867; P:GO:0010951; F:GO:0036094; C:GO:0005576	F:serine-type endopeptidase inhibitor activity; P:negative regulation of endopeptidase activity; F:small molecule binding; C:extracellular region			223.515	240.168	202.193	225.458	239.11	181.362	302.286	276.738	135.549	119.314	96.9628	53.3796	222.957	144.012	198.53	205.108	75.1712	6.23211	201.819
High	XP_021458782.1	protein AMBP-like	3608.2	11.8171	3557.1	11.7965	3060.3	11.5795	3051.1	11.5751	0.857749	-0.221372	0.848151	-0.237606	1.01132		new		gene8772	LOC110523946	42589615	42594248	chr05	protein AMBP-like	CDS	AMBP precursor	F:GO:0004867; P:GO:0010951; F:GO:0036094; C:GO:0005576	F:serine-type endopeptidase inhibitor activity; P:negative regulation of endopeptidase activity; F:small molecule binding; C:extracellular region			397.612	477.015	428.49	569.943	487.933	401.114	624.994	585.038	384.339	374.108	354.495	266.364	505.461	441.693	526.328	558.061	310.43	8.27812	542.195
High	XP_021467480.1	protein LEG1 homolog	3728.3	11.8643	3083.7	11.5904	3106.5	11.6011	2582.5	11.3346	0.837468	-0.255894	0.833222	-0.263228	1.0051	y			gene14029	LOC110529547	16143687	16147612	chr08	protein LEG1 homolog	CDS	LEG1 homolog	C:GO:0005615; P:GO:1990402; P:GO:0001889; P:GO:0055123	C:extracellular space; P:embryonic liver development; P:liver development; P:digestive system development			25.4069	31.8849	56.8635	86.9583	47.0869	38.1013	26.7933	37.1027	22.5872	19.3828	77.3152	47.2894	38.0493	17.7863	38.9496	14.4251	62.3023	5.96121	26.6874
High	NP_001117853.1	protein LEG1 homolog precursor	2749.5	11.425	2083.1	11.0245	2296.5	11.1652	1461.1	10.5128	0.701407	-0.511677	0.835243	-0.259733	0.839764	y			gene7184	leg1	58005282	58007631	chr04	protein LEG1 homolog	CDS	LEG1 homolog	C:GO:0005615; P:GO:1990402; P:GO:0001889; P:GO:0055123	C:extracellular space; P:embryonic liver development; P:liver development; P:digestive system development			179.268	264.954	206.484	147.41	263.907	223.015	476.573	431.724	229.826	96.697	52.6603	27.3509	359.128	201.892	315.933	308.641	40.0056	5.32213	312.287
High	XP_021440586.1	protein Z-dependent protease inhibitor-like	2068.6	11.0144	2175.1	11.0869	1989.2	10.958	2014.9	10.9765	0.926348	-0.110373	0.961617	-0.0564664	0.963324	y	updated		gene42125	LOC110505592	60560444	60562163	chr25	protein Z-dependent protease inhibitor-like	CDS	Z-dependent protease inhibitor-like	C:GO:0005615	C:extracellular space			45.1983	48.2449	69.6526	73.0076	49.3948	42.1003	60.1051	53.752	36.0522	31.3564	60.0183	39.7049	42.7448	38.4919	49.5998	43.5893	49.8616	5.63986	46.5945
High	XP_021467878.1	protein Z-dependent protease inhibitor-like	69.4	6.11686	64.2	6.0045	45.9	5.52042	40.8	5.3505	0.635514	-0.654004	0.661383	-0.596442	0.960886	y	updated		gene35415	LOC110497872	25005991	25021548	chr19	protein Z-dependent protease inhibitor-like	CDS	Z-dependent protease inhibitor-like	C:GO:0005615; F:GO:0008242; P:GO:0006508	C:extracellular space; F:omega peptidase activity; P:proteolysis	EC:3.4.19	Acting on peptide bonds (peptidases)	6.57985	7.85844	6.7638	6.59148	9.08782	8.3599	11.5575	7.5253	11.8011	7.84101	8.03299	5.27473	8.38835	5.48256	6.61202	6.09884	6.65386	2.73419	6.35543
High	XP_021455127.1	proteoglycan 4 isoform X1	2041.3	10.9953	2515.1	11.2964	2590.3	11.3389	3123.8	11.6091	1.24202	0.312686	1.26895	0.343631	0.978779	y	updated		gene6664	LOC100135939	25864404	25887149	chr04	proteoglycan 4	CDS	proteoglycan 4 isoform X1; proteoglycan 4 isoform X2	P:GO:0006955; P:GO:0007165; F:GO:0005044; F:GO:0030247	P:immune response; P:signal transduction; F:scavenger receptor activity; F:polysaccharide binding			18.6677	21.6292	26.5126	38.7604	19.9355	13.4992	13.2266	12.9989	25.3897	29.331	54.7314	62.5638	20.5129	23.1902	17.6879	13.9392	58.6476	5.874	15.8135
High	XP_021462652.1	prothrombin	2137.5	11.0617	2346.9	11.1965	2355.4	11.2018	2038	10.9929	0.86838	-0.203602	1.10194	0.140048	0.788045	y			gene10996	LOC100136616	53121080	53125741	chr06	prothrombin	CDS	prothrombin-like	F:GO:0005509; P:GO:0006508; F:GO:0004252; P:GO:0007596; C:GO:0005576	F:calcium ion binding; P:proteolysis; F:serine-type endopeptidase activity; P:blood coagulation; C:extracellular region	EC:3.4.21	Acting on peptide bonds (peptidases)	143.872	154.142	172.504	225.141	167.003	117.64	193.01	154.003	138.889	115.675	193.948	144.588	141.305	132.479	163.14	147.163	169.268	7.40316	155.152
High	NP_001117856.1	prothrombin precursor	8921.9	13.1231	9549	13.2211	8671.2	13.082	8164.5	12.9951	0.855011	-0.225985	0.971901	-0.0411193	0.879731	y			gene42693	LOC100136077	7963930	7969340	chr26	prothrombin	CDS	prothrombin-like	F:GO:0005509; P:GO:0006508; F:GO:0004252; P:GO:0007596; C:GO:0005576	F:calcium ion binding; P:proteolysis; F:serine-type endopeptidase activity; P:blood coagulation; C:extracellular region	EC:3.4.21	Acting on peptide bonds (peptidases)	395.467	407.365	463.705	543.196	455.129	348.052	512.264	457.02	379.058	311.982	464.125	358.987	407.903	357.942	409.919	394.42	411.556	8.68494	402.169
High	XP_021465072.1	prothymosin alpha-like	35.3	5.1416	30.2	4.91648	31.9	4.99548	40.9	5.35403	1.3543	0.437552	0.903683	-0.146112	1.49865				gene12707	LOC110527845	35656114	35657878	chr07	prothymosin alpha-like	CDS	prothymosin alpha-like					120.066	107.994	198.678	154.674	116.62	120.765	147.675	162.985	98.1741	107.324	159.644	163.68	109.444	97.2875	169.785	120.628	161.662	7.33684	145.207
High	XP_021477515.1	putative aminopeptidase W07G4.4 isoform X1	200.6	7.64818	316.4	8.30561	303.5	8.24555	344.6	8.42878	1.08913	0.123173	1.51296	0.597375	0.719865				gene20290	LOC110536209	59823444	59829963	chr11	putative aminopeptidase W07G4.4	CDS	aminopeptidase	C:GO:0005737; P:GO:0006508; F:GO:0008235; F:GO:0004177; F:GO:0030145; P:GO:0019538; C:GO:0005622	C:cytoplasm; P:proteolysis; F:metalloexopeptidase activity; F:aminopeptidase activity; F:manganese ion binding; P:protein metabolic process; C:intracellular	EC:3.4.11	Acting on peptide bonds (peptidases)	206.832	226.64	174.556	210.187	246.629	195.962	262.805	224.655	196.178	179.565	232.686	215.902	246.367	223.162	260.141	209.182	224.294	7.80925	234.662
High	XP_021469485.1	putative leucine-rich repeat-containing protein DDB_G0290503 isoform X2	36063.9	15.1383	32734.2	14.9985	40923.3	15.3206	37649.9	15.2004	1.15017	0.201847	1.13474	0.182367	1.01359	y			gene15218	LOC110530600	70321713	70350033	chr08	putative leucine-rich repeat-containing protein DDB_G0290503	CDS	leucine-rich repeat-containing DDB_G0290503 isoform X2; leucine-rich repeat-containing DDB_G0290503 isoform X1	F:GO:0005515; F:GO:0005198; C:GO:0005882	F:protein binding; F:structural molecule activity; C:intermediate filament			22.1478	27.4175	69.9485	79.4834	39.9834	18.1744	25.591	18.8049	26.2071	28.6918	64.7111	40.1561	20.901	37.9672	22.3967	11.7317	52.4336	5.71242	17.0642
Medium	XP_021444018.1	putative serine protease K12H4.7	127.7	6.99661	116.8	6.8679	148.1	7.21043	173.9	7.44211	1.48887	0.574218	1.15975	0.213813	1.28379	y	updated		gene44194	LOC110507922	28468201	28498974	chr27	putative serine protease K12H4.7	CDS	serine protease	P:GO:0006508; F:GO:0004185; F:GO:0008239; F:GO:0008236	P:proteolysis; F:serine-type carboxypeptidase activity; F:dipeptidyl-peptidase activity; F:serine-type peptidase activity	EC:3.4.11; EC:3.4.21; EC:3.4.16	Acting on peptide bonds (peptidases); Acting on peptide bonds (peptidases); Acting on peptide bonds (peptidases)	9.92835	12.1461	7.78419	15.4637	8.03055	10.8097	11.9317	9.10504	8.78794	10.0572	13.7849	17.4674	15.5386	11.4626	4.01042	12.6418	15.6261	3.96589	8.32613
High	XP_021433963.1	pyruvate kinase PKM-like	643.9	9.33069	789.4	9.62461	1320.5	10.3669	2975.1	11.5387	3.76881	1.91411	2.05078	1.03618	1.83774		updated		gene11169	LOC110526352	81988501	82002995	chr06	pyruvate kinase PKM-like	CDS	pyruvate kinase PKM-like isoform X3	F:GO:0000287; F:GO:0004743; P:GO:0006094; F:GO:0030955; P:GO:0006096; P:GO:0006144; F:GO:0016301; P:GO:0015976; F:GO:0003824	F:magnesium ion binding; F:pyruvate kinase activity; P:gluconeogenesis; F:potassium ion binding; P:glycolytic process; P:purine nucleobase metabolic process; F:kinase activity; P:carbon utilization; F:catalytic activity	EC:2.7.1.40	Pyruvate kinase	78.9278	77.8594	88.2774	90.6798	82.2461	78.2192	65.8968	76.2295	83.1034	78.0444	105.597	101.546	81.1885	88.9152	79.9721	67.191	103.572	6.69448	73.5816
High	XP_021462923.1	pyruvate kinase PKM-like isoform X1	94.3	6.55919	127.4	6.99322	149.1	7.22014	233.1	7.86481	1.82967	0.871584	1.58112	0.660951	1.1572		new		gene3730	LOC110500756	60324779	60341910	chr02	pyruvate kinase PKM-like	CDS	pyruvate kinase PKM-like	F:GO:0000287; F:GO:0004743; P:GO:0006094; F:GO:0030955; P:GO:0006096; P:GO:0006144; F:GO:0016301; P:GO:0015976; F:GO:0003824	F:magnesium ion binding; F:pyruvate kinase activity; P:gluconeogenesis; F:potassium ion binding; P:glycolytic process; P:purine nucleobase metabolic process; F:kinase activity; P:carbon utilization; F:catalytic activity	EC:2.7.1.40	Pyruvate kinase	651.58	556.881	300.697	324.039	737.517	817.883	369.695	343.074	760.512	718.942	490.912	394.899	647.809	712.625	363.399	511.442	442.905	8.79085	437.42
High	XP_021451415.1	ras-related protein Rab-10	157.9	7.30287	158.8	7.31107	186.1	7.53993	185.9	7.53838	1.17065	0.227316	1.17859	0.237067	0.993264		new		gene53718	LOC110517897	16813	16939	scf_scaffold321014_0-25538_unkn_0_0	ras-related protein Rab-10	CDS	ras-related Rab-10-like	C:GO:0016459; C:GO:0032593; P:GO:0007264; C:GO:0005794; P:GO:0097051; C:GO:0005886; C:GO:0005789; F:GO:0005525; P:GO:0032869; C:GO:0070062; P:GO:0016192; C:GO:0005925; F:GO:0003924; C:GO:0071782; F:GO:0019003; P:GO:0016197; P:GO:0019882; C:GO:0055037; P:G	C:myosin complex; C:insulin-responsive compartment; P:small GTPase mediated signal transduction; C:Golgi apparatus; P:establishment of protein localization to endoplasmic reticulum membrane; C:plasma membrane; C:endoplasmic reticulum membrane; F:GTP bindi	EC:3.6.1.15	Nucleoside-triphosphate phosphatase	65.2124	60.3614	63.3571	57.3708	74.5811	64.5285	59.255	58.9314	76.2288	76.5828	63.7063	78.1295	59.5313	64.863	62.3777	57.5431	70.9179	6.14808	59.9604
Medium	XP_021438217.1	ras-related protein Rab-34-like isoform X1	129.8	7.02015	97.2	6.60288	78.3	6.29094	80.3	6.32733	0.826132	-0.275556	0.603236	-0.729206	1.3695		new		gene40404	LOC110503908	17288406	17293221	chr24	ras-related protein Rab-34-like	CDS	ras-related Rab-34-like isoform X1; ras-related Rab-34 isoform X1	F:GO:0005525; P:GO:0007264; F:GO:0003924; C:GO:0005622	F:GTP binding; P:small GTPase mediated signal transduction; F:GTPase activity; C:intracellular	EC:3.6.1.15	Nucleoside-triphosphate phosphatase	4.27908	4.99557	6.99338	7.48067	5.47272	4.86733	7.38521	6.65141	6.11635	6.24899	7.69169	8.64831	5.74404	6.67728	8.70944	7.6754	8.17	3.03034	8.19242
High	XP_021455213.1	receptor-type tyrosine-protein phosphatase F-like isoform X3	443.2	8.79181	420.8	8.71699	399.3	8.64133	416	8.70044	0.988593	-0.0165512	0.900948	-0.150485	1.09728	y	new		gene47368	LOC110511209	29869422	30141295	scf_scaffold29090_0-70637_unkn_0_0	receptor-type tyrosine-protein phosphatase F-like	CDS	receptor-type tyrosine- phosphatase F-	F:GO:0005515	F:protein binding			18.6086	15.3767	18.2513	19.4736	19.4836	23.9304	15.4394	20.1813	18.9389	15.3068	24.2079	24.8048	25.7001	16.1753	27.0104	19.2406	24.5063	4.61508	23.1255
High	XP_021447890.1	receptor-type tyrosine-protein phosphatase F-like, partial	267.7	8.06447	266.5	8.05799	221.2	7.78921	239.2	7.90207	0.897561	-0.155918	0.826298	-0.275266	1.08624		new		gene6712	LOC110521733	67455	68043	chr04	receptor-type tyrosine-protein phosphatase F-like	CDS	receptor-type tyrosine- phosphatase F-like isoform X1; receptor-type tyrosine- phosphatase F-like isoform X10	F:GO:0005515; P:GO:0006570; F:GO:0004725; P:GO:0006470; F:GO:0016791; P:GO:0016311	F:protein binding; P:tyrosine metabolic process; F:protein tyrosine phosphatase activity; P:protein dephosphorylation; F:phosphatase activity; P:dephosphorylation	EC:3.1.3.16; EC:3.1.3.48; EC:3.1.3.41	Protein-serine/threonine phosphatase; Protein-tyrosine-phosphatase; 4-nitrophenylphosphatase	1.40474	1.05231	1.13783	1.76002	1.77273	1.91812	1.43482	1.76809	1.60083	1.54499	1.73914	1.95473	1.32902	1.74199	2.23783	1.60812	1.84694	0.885137	1.92297
Medium	XP_021481745.1	reticulocalbin-3 isoform X1	132.1	7.04549	120.1	6.90809	103.5	6.69349	121	6.91886	1.00749	0.0107709	0.783497	-0.352	1.28589	y			gene21875	rcn3	57576964	57582161	chr12	reticulocalbin 3	CDS	calumenin-like isoform X2; reticulocalbin-1-like isoform X1	F:GO:0005509	F:calcium ion binding			41.7634	42.6037	65.9189	45.3236	50.8882	54.6715	53.1457	66.7962	34.0953	39.903	56.0458	53.7089	42.9003	40.3809	72.7379	48.5431	54.8773	5.77814	60.6405
High	XP_021420054.1	retinol-binding protein 2 isoform X1	585.5	9.19353	513	9.00282	566.1	9.14491	528.4	9.04549	1.03002	0.0426716	0.966866	-0.0486122	1.06532	y			gene28966	rbp2	11432039	11433621	chr16	retinol-binding protein 2	CDS	Plasma retinol-binding 1	C:GO:0005615; F:GO:0034632; C:GO:0060417; F:GO:0019841; P:GO:0006810; F:GO:0036094; F:GO:0005501	C:extracellular space; F:retinol transporter activity; C:yolk; F:retinol binding; P:transport; F:small molecule binding; F:retinoid binding			658.338	1392.13	1243.52	2273.52	1302.81	1172.98	1676.73	1441.29	880.742	1129.92	1367.28	1433.48	1365.34	1419.42	1240.39	1694.13	1400.38	10.4516	1467.26
High	NP_001117667.1	rhamnose binding lectin STL1 precursor	1884.6	10.88	2151.6	11.0712	2098.7	11.0353	2675.5	11.3856	1.24349	0.314399	1.11361	0.155238	1.11664	y			gene38156	stl1	50185170	50190569	chr21	rhamnose binding lectin STL1	CDS	Rhamnose-binding lectin precursor	C:GO:0060473; F:GO:0042803; F:GO:0061675; F:GO:0033296; F:GO:1903777; C:GO:0042585; F:GO:0005534; C:GO:0009898; C:GO:0005615; C:GO:0098595; F:GO:0051219; P:GO:0034117; P:GO:0070206; F:GO:0030246	C:cortical granule; F:protein homodimerization activity; F:RBL family protein binding; F:rhamnose binding; F:melibiose binding; C:germinal vesicle; F:galactose binding; C:cytoplasmic side of plasma membrane; C:extracellular space; C:perivitelline space; F			139.41	204.219	278.688	429.229	196.873	114.834	190.35	190.344	211.461	168.807	427.117	267.568	155.757	166.181	181.189	179.667	347.343	8.44022	180.428
High	XP_021413945.1	rho GDP-dissociation inhibitor 1-like isoform X1	110.6	6.78921	126.2	6.97957	147.6	7.20555	162.4	7.34341	1.28685	0.36384	1.33454	0.416341	0.964263		new		gene24684	LOC110486565	42894843	42905166	chr13	rho GDP-dissociation inhibitor 1-like	CDS	rho GDP-dissociation inhibitor 1-like isoform X1	C:GO:0005737; F:GO:0005094; P:GO:0007264	C:cytoplasm; F:Rho GDP-dissociation inhibitor activity; P:small GTPase mediated signal transduction			66.5864	64.6499	99.5423	83.0634	71.9058	67.5943	73.1141	73.303	55.2562	65.5038	80.6303	89.6836	58.9476	57.0236	80.65	55.0897	85.157	6.41205	67.8699
High	XP_021417248.1	ribonuclease-like 3	648.9	9.34185	730.6	9.51294	550.9	9.10565	607.5	9.24674	0.831508	-0.266197	0.848975	-0.236206	0.979426	y			gene26999	LOC110489025	66379394	66379852	chr14	ribonuclease-like 3	CDS	ribonuclease-like 3	F:GO:0003723; P:GO:0050829; P:GO:0051252; F:GO:0004540; P:GO:0050830; F:GO:0003676	F:RNA binding; P:defense response to Gram-negative bacterium; P:regulation of RNA metabolic process; F:ribonuclease activity; P:defense response to Gram-positive bacterium; F:nucleic acid binding			151.27	265.736	426.539	354.8	290.704	185.747	412.814	359.687	233.716	235.191	218.489	194.793	300.503	303.21	387.377	364.931	206.641	7.69098	376.154
High	XP_021430626.1	ribose-5-phosphate isomerase-like	180.1	7.49265	196	7.61471	246.1	7.9431	214.2	7.74281	1.09286	0.128105	1.36646	0.450446	0.799771		new		gene35910	LOC110498317	59259082	59268135	chr19	ribose-5-phosphate isomerase-like	CDS	ribose-5-phosphate isomerase	P:GO:0009052; F:GO:0004751; P:GO:0015976	P:pentose-phosphate shunt, non-oxidative branch; F:ribose-5-phosphate isomerase activity; P:carbon utilization	EC:5.3.1.6	Ribose-5-phosphate isomerase	8.00501	6.8236	11.1064	8.79601	10.2276	11.0343	7.98447	9.22163	6.99911	9.47461	8.86904	10.7513	4.99288	7.53099	11.9764	8.91357	9.81018	3.29428	10.445
High	XP_021439602.1	saxitoxin and tetrodotoxin-binding protein 1-like	1095.4	10.0972	1098.9	10.1018	1013	9.98442	826.4	9.6907	0.752025	-0.411148	0.924776	-0.112824	0.813196	y			gene41492	LOC110505002	26340822	26342361	chr25	saxitoxin and tetrodotoxin-binding protein 1-like	CDS	saxitoxin and tetrodotoxin-binding 1-like					91.8849	141.584	109.666	67.33	131.473	109.537	251.517	194.766	122.776	95.8882	28.0054	21.6151	186.259	111.888	145.537	176.428	24.8102	4.63286	160.983
High	XP_021416862.1	saxitoxin and tetrodotoxin-binding protein 2-like, partial	1143.6	10.1594	2155.3	11.0737	1878	10.875	3720.7	11.8614	1.7263	0.787685	1.64218	0.715615	1.05122	y	updated		gene26759	LOC110488797	53586222	53587785	chr14	saxitoxin and tetrodotoxin-binding protein 2-like	CDS	saxitoxin and tetrodotoxin-binding 1-like					363.487	120.322	179.186	223.074	28.163	3.39584	33.9823	2.24962	406.549	435.353	597.543	958.24	48.3824	118.024	15.3786	15.8064	777.891	9.60343	15.5925
High	NP_001117870.1	secreted phosphoprotein 24 precursor	406.5	8.66711	426.5	8.7364	256.1	8.00056	255.3	7.99605	0.598593	-0.740352	0.630012	-0.666548	0.950129	y			gene12409	spp2	18936038	18946259	chr07	secreted phosphoprotein 2	CDS	secreted phospho 24	P:GO:0046849; C:GO:0005576	P:bone remodeling; C:extracellular region			456.454	511.673	340.624	392.33	560.238	365.184	639.861	575.983	425.867	324.69	294.544	220.639	590.247	533.177	562.037	521.71	257.592	8.00894	541.874
High	XP_021462197.1	selenoprotein P	558.2	9.12464	550.3	9.10407	405.8	8.66463	355.5	8.47371	0.646011	-0.630369	0.72698	-0.460013	0.888624	y			gene10740	selenop	37993046	37994655	chr06	selenoprotein P	CDS	seleno P					213.805	346.628	338.507	461.117	384.974	355.542	552.065	458.862	240.246	208.321	236.203	269.287	402.699	387.058	388.706	524.732	252.745	7.98154	456.719
High	XP_021468961.1	selenoprotein Pb-like	1046.3	10.0311	1051.3	10.038	738.9	9.52924	642.7	9.328	0.611338	-0.709957	0.706203	-0.501846	0.86567	y			gene14928	LOC110530329	59856454	59858668	chr08	selenoprotein Pb-like	CDS	seleno Pb-like					32.0338	36.8045	81.3447	68.1601	51.2417	50.9825	84.9902	76.6985	29.6711	27.5833	25.4414	19.3561	53.2347	39.2501	75.9606	87.8304	22.3987	4.48535	81.8955
High	XP_021436653.1	serglycin	14.6	3.8679	14	3.80735	7	2.80735	4.7	2.23266	0.335714	-1.57469	0.479452	-1.06054	0.700204	y			gene39622	srgn	29360126	29369310	chr23	serglycin	CDS	Serglycin precursor					7.9096	6.814	12.3725	8.76651	7.90057	7.14856	9.77399	8.7797	6.27808	9.47473	7.10057	7.56589	5.09082	6.52201	10.3065	9.32265	7.33323	2.87445	9.81459
High	NP_001233280.1	serine (or cysteine) peptidase inhibitor, clade F, member 2b	114.4	6.83794	104.9	6.71287	119.2	6.89724	115.9	6.85674	1.10486	0.143866	1.04196	0.0592972	1.06037				gene44037	serpinf2b	21304292	21307330	chr27	serine (or cysteine) peptidase inhibitor, clade F, member 2b	CDS	alpha-2-antiplasmin-like	C:GO:0005615	C:extracellular space			73.064	85.4233	110.732	111.558	83.9892	59.9845	76.5468	70.8093	61.2148	56.1929	104.284	89.3026	61.4891	53.916	71.875	61.9551	96.7935	6.59684	66.915
High	XP_021461020.1	serine/threonine kinase-like domain-containing protein STKLD1 isoform X1	193.3	7.5947	167	7.3837	258.6	8.01458	247.4	7.9507	1.48144	0.566997	1.33782	0.419881	1.10735		new		gene10066	stkld1	13567193	13573954	chr06	serine/threonine kinase like domain containing 1	CDS	serine threonine kinase-like domain-containing STKLD1	F:GO:0005524; F:GO:0004672; P:GO:0006468; F:GO:0005488	F:ATP binding; F:protein kinase activity; P:protein phosphorylation; F:binding			1.2406	1.13305	1.5251	0.982482	1.4944	1.69781	1.34622	1.09218	1.25084	1.19056	1.0992	1.50742	1.6626	1.49718	1.12519	1.40008	1.30331	0.382183	1.26263
High	XP_021470341.1	serum albumin 1	23102.2	14.4957	21925.6	14.4203	23588.3	14.5258	20165.4	14.2996	0.919719	-0.120734	1.02104	0.0300412	0.900766	y	new		gene1596	LOC100499622	81991884	81997598	chr01	serum albumin 1	CDS	serum albumin 2	C:GO:0005615; F:GO:0046872; F:GO:0008289; P:GO:0006810	C:extracellular space; F:metal ion binding; F:lipid binding; P:transport			1238.99	998.753	952.003	816.399	1397.77	1351.87	1458.31	1324.42	939.446	853.384	275.323	275.782	1658.74	1389.74	1526.55	1496.87	275.552	8.10618	1511.71
High	XP_021470329.1	serum albumin 1	7656.8	12.9025	7460.3	12.865	7618.6	12.8953	7197.5	12.8133	0.964774	-0.0517378	0.995011	-0.00721566	0.969611		new		gene1595	LOC100136344	81985112	81985156	chr01	serum albumin 1	CDS	---NA---					1050.93	1042.32	913.16	694.635	1109.99	1064.65	1517.78	1317.06	774.787	1049.68	175.014	179.103	1764.11	1327.73	1510.12	1535.49	177.058	7.46808	1522.81
High	XP_021477514.1	serum albumin 2-like	4494.8	12.134	5293.5	12.37	3630.9	11.8261	4167.4	12.0249	0.787267	-0.345074	0.8078	-0.30793	0.974582	y	new		gene20287	LOC110536208	59705319	59719089	chr11	serum albumin 2-like	CDS	serum albumin 2-like	C:GO:0005615; F:GO:0046872; F:GO:0008289; P:GO:0006810	C:extracellular space; F:metal ion binding; F:lipid binding; P:transport			16.9861	23.1767	18.3536	33.0648	35.9375	29.361	43.2542	45.6878	14.0763	12.7658	9.9704	7.1175	28.433	26.2075	39.1457	41.7874	8.54395	3.0949	40.4665
High	XP_021463248.1	serum amyloid A-5 protein-like	16.3	4.0268	11.7	3.54844	49.9	5.64097	138.7	7.11582	11.8547	3.56739	3.06135	1.61417	3.87238	y	new		gene11357	LOC110526529	67564038	67564819	chr06	serum amyloid A-5 protein-like	CDS	serum amyloid A-5 -like	P:GO:1990266; P:GO:0009617; C:GO:0034364; F:GO:0042056; P:GO:0006953; P:GO:0060326; C:GO:0005576	P:neutrophil migration; P:response to bacterium; C:high-density lipoprotein particle; F:chemoattractant activity; P:acute-phase response; P:cell chemotaxis; C:extracellular region			0	0	0	0	0	0	0	0	0	0	0	0	0	0	0	0	0	#NUM!	0
High	NP_001118145.1	sex hormone-binding globulin beta form precursor	2540	11.3106	2244.8	11.1324	2174.1	11.0862	1825.2	10.8338	0.813079	-0.298532	0.855945	-0.22441	0.94992	y			gene40204	shbgb	10650546	10660077	chr24	sex hormone-binding globulin beta form	CDS	growth arrest-specific 6	C:GO:0005623; C:GO:0005615; F:GO:1990239; F:GO:0005497; F:GO:1903924	C:cell; C:extracellular space; F:steroid hormone binding; F:androgen binding; F:estradiol binding			1.09701	5.18631	4.43038	3.09887	3.10614	3.75765	6.59938	6.30585	3.38527	1.54817	5.52372	3.50323	3.07901	4.94731	5.95507	2.91008	4.51347	2.17424	4.43258
High	NP_001117709.1	sex hormone-binding globulin precursor	5497.8	12.4246	5953.5	12.5395	5585.2	12.4474	5137.6	12.3269	0.862955	-0.212643	1.0159	0.0227545	0.849451	y			gene16198	LOC100135850	18935781	18940208	chr09	sex hormone-binding globulin	CDS	sex hormone-binding globulin-like	F:GO:0005497; F:GO:0005496	F:androgen binding; F:steroid binding			77.4847	97.8207	104.196	150.981	103.011	72.7521	128.798	106.472	84.007	72.7261	75.306	72.5839	90.1064	86.6522	104.58	126.265	73.945	6.20838	115.423
High	XP_021454889.1	sulfhydryl oxidase 1-like	3035.1	11.5675	2914.6	11.5091	2780.3	11.441	2550.2	11.3164	0.874974	-0.192688	0.916049	-0.126503	0.955161	y	updated		gene6541	LOC110521575	20267362	20288252	chr04	sulfhydryl oxidase 1-like	CDS	sulfhydryl oxidase 1	P:GO:0045454; P:GO:0055114; F:GO:0016972	P:cell redox homeostasis; P:oxidation-reduction process; F:thiol oxidase activity	EC:1.8.3.2	Thiol oxidase	24.8507	35.3336	36.9827	43.0295	40.5421	32.9116	49.2379	46.8808	30.8515	26.8257	25.9636	28.738	40.9267	39.3901	39.9789	47.2329	27.3508	4.77351	43.6059
High	NP_001117801.1	superoxide dismutase [Cu-Zn]	339.1	8.40557	251.5	7.97441	285.1	8.15532	330.7	8.36938	1.31491	0.394965	0.840755	-0.250243	1.56396				gene46521	sod1	39799847	39804711	chr29	superoxide dismutase 1	CDS	Superoxide dismutase	C:GO:0005615; F:GO:0046872; P:GO:0019430; P:GO:0055114; F:GO:0004784; P:GO:0009635; P:GO:0006801	C:extracellular space; F:metal ion binding; P:removal of superoxide radicals; P:oxidation-reduction process; F:superoxide dismutase activity; P:response to herbicide; P:superoxide metabolic process	EC:1.15.1.1		261.174	282.055	257.058	198.483	313.932	284.466	265.474	281	230.218	226.099	216.77	227.261	264.467	280.751	295.463	222.772	222.016	7.79452	259.117
High	XP_021478692.1	sushi domain-containing protein 2	206.8	7.69209	375.8	8.55382	236.7	7.88692	417.4	8.70529	1.1107	0.151466	1.14458	0.194824	0.970394	y			gene21103	susd2	17858406	17875880	chr12	sushi domain containing 2	CDS	sushi domain-containing 2	P:GO:0006955; P:GO:0007165; F:GO:0005044; F:GO:0030247	P:immune response; P:signal transduction; F:scavenger receptor activity; F:polysaccharide binding			12.7695	15.3658	6.9599	10.0172	17.2482	10.2962	13.7422	11.5014	10.7398	9.62601	16.4221	15.8102	10.7488	13.4552	12.4735	6.44598	16.1162	4.01044	9.45973
Medium	XP_021459133.1	thimet oligopeptidase-like	58.8	5.87774	61	5.93074	65.9	6.04221	74.1	6.2114	1.21475	0.280664	1.12075	0.164462	1.08388				gene8966	LOC110524109	53527922	53549853	chr05	thimet oligopeptidase-like	CDS	Thimet oligopeptidase	F:GO:0046872; P:GO:0006508; F:GO:0004222	F:metal ion binding; P:proteolysis; F:metalloendopeptidase activity	EC:3.4.24	Acting on peptide bonds (peptidases)	14.4942	15.5245	21.0346	15.4815	16.5684	17.5963	15.4303	18.3248	15.3814	15.9428	20.6534	19.8105	15.6328	16.3087	18.3811	12.5468	20.2319	4.33856	15.4639
High	XP_021430111.1	thrombospondin-1-like	123	6.94251	126.2	6.97957	130.6	7.02901	249.1	7.96058	1.97385	0.981013	1.06179	0.0864966	1.85899	y	updated		gene35501	LOC110497949	40488319	40495738	chr19	thrombospondin-1-like	CDS	thrombospondin-1-like	F:GO:0050840; P:GO:0016525; C:GO:0005615; P:GO:0006954; F:GO:0005515; F:GO:0005509; P:GO:0030198; F:GO:0008201; P:GO:0007155; C:GO:0031012; C:GO:0005576	F:extracellular matrix binding; P:negative regulation of angiogenesis; C:extracellular space; P:inflammatory response; F:protein binding; F:calcium ion binding; P:extracellular matrix organization; F:heparin binding; P:cell adhesion; C:extracellular matri			16.5909	9.65469	11.5563	13.1796	10.9	8.44341	9.46995	12.1145	13.3018	14.1101	31.2287	38.3058	6.86818	7.95192	13.3557	10.1945	34.7673	5.11966	11.7751
High	XP_021456715.1	thrombospondin-1-like	288.6	8.17293	277	8.11374	157.1	7.29554	120	6.90689	0.433213	-1.20685	0.544352	-0.877388	0.795832	y	new		gene7657	LOC110522588	79698955	79716455	chr04	thrombospondin-1-like	CDS	thrombospondin-1-like	F:GO:0050840; P:GO:0016525; C:GO:0005615; P:GO:0006954; F:GO:0005515; F:GO:0005509; F:GO:0008201; P:GO:0007155; C:GO:0005576	F:extracellular matrix binding; P:negative regulation of angiogenesis; C:extracellular space; P:inflammatory response; F:protein binding; F:calcium ion binding; F:heparin binding; P:cell adhesion; C:extracellular region			3.06759	2.63354	3.00118	5.01861	4.97662	4.634	4.97301	5.99529	4.0053	2.59059	5.41928	5.62054	2.86997	4.23845	6.66546	4.227	5.51991	2.46465	5.44623
High	XP_021461878.1	thrombospondin-4-B-like	924.2	9.85206	996.5	9.96073	848.9	9.72945	965.7	9.91543	0.969092	-0.0452947	0.918524	-0.12261	1.05505	y	updated		gene10539	LOC110525779	29163318	29177358	chr06	thrombospondin-4-B-like	CDS	thrombospondin-4 isoform X2	F:GO:0005509; P:GO:0007155; C:GO:0005576	F:calcium ion binding; P:cell adhesion; C:extracellular region			1.04747	1.66008	2.69681	4.01209	1.94978	2.26197	2.9873	2.98606	2.26267	2.33565	4.09597	5.64472	2.01762	2.69936	4.31629	4.86266	4.87034	2.28402	4.58947
High	XP_021478425.1	thrombospondin-4-B-like	511	8.99718	533.4	9.05907	451.9	8.81986	575.1	9.16767	1.07818	0.108595	0.884344	-0.17732	1.21918	y	new		gene20942	LOC110537036	12116087	12133216	chr12	thrombospondin-4-B-like	CDS	thrombospondin-4-B-like	F:GO:0005509; P:GO:0030198; P:GO:0007155; P:GO:0035989; C:GO:0031012; C:GO:0005576	F:calcium ion binding; P:extracellular matrix organization; P:cell adhesion; P:tendon development; C:extracellular matrix; C:extracellular region			21.5738	24.9341	20.7812	29.1534	24.3093	20.1852	18.4787	21.6427	23.4207	27.4813	38.0214	52.811	18.1572	21.0259	21.6842	19.4541	45.4162	5.50514	20.5692
High	XP_021443335.1	thymus-specific serine protease-like	60.2	5.91169	53.2	5.73335	51.3	5.68089	53	5.72792	0.996241	-0.00543389	0.852159	-0.230805	1.16908	y	updated		gene43785	LOC110507581	12727493	12738657	chr27	thymus-specific serine protease-like	CDS	thymus-specific serine protease	P:GO:0006508; F:GO:0008236	P:proteolysis; F:serine-type peptidase activity			21.6603	20.1688	31.3688	33.4697	28.2073	22.3142	40.7012	38.2822	27.7173	20.0964	24.6557	24.7971	27.5872	29.9036	30.5229	38.2272	24.7264	4.62798	34.3751
High	XP_021476188.1	tissue factor-like	269.4	8.07361	313.5	8.29232	224	7.80735	228.3	7.83479	0.72823	-0.457535	0.831477	-0.266251	0.875826	y	updated		gene19493	LOC110535489	19768443	19774150	chr11	tissue factor-like	CDS	tissue factor-like	F:GO:0005515; C:GO:0016021; P:GO:0007596	F:protein binding; C:integral component of membrane; P:blood coagulation			8.15442	13.3569	16.4304	12.6972	10.4291	11.0707	13.9662	12.3231	9.403	12.5888	13.6406	12.3304	17.1655	15.9803	15.913	17.8391	12.9855	3.69883	16.8761
High	XP_021430168.1	TOG array regulator of axonemal microtubules protein 1-like isoform X1	675.5	9.39981	540.1	9.07708	585.6	9.19377	539.3	9.07494	0.998519	-0.00213851	0.866913	-0.20604	1.15181		updated		gene35543	LOC110497988	42072449	42104752	chr19	TOG array regulator of axonemal microtubules protein 1-like	CDS	TOG array regulator of axonemal microtubules 1-like isoform X1; TOG array regulator of axonemal microtubules 1-like isoform X3; TOG array regulator of axonemal microtubules 1-like isoform X2; TOG array regulator of axonemal microtubules 1-like isoform X4;	F:GO:0005488	F:binding			0.99887	0.539916	0.699782	0.713463	1.34465	1.13544	0.478722	0.66401	0.617883	1.15421	1.18805	1.27959	0.781947	1.21938	0.632773	0.83418	1.23382	0.303136	0.733477
High	NP_001117782.1	toxin-1 precursor	1007	9.97585	796	9.63662	930.2	9.8614	735.3	9.52219	0.923744	-0.114435	0.923734	-0.114451	1.00001	y			gene1203	LOC100135970	62138892	62144541	chr01	toxin-1	CDS	toxin-1 precursor					1058.71	1135.45	1315	1602.42	1074.23	799.526	1193.47	1164.6	876.674	836.738	1182.7	989.704	1021.44	956.608	854.948	906.921	1086.2	10.0851	880.935
High	XP_021435707.1	trace amine-associated receptor 8a-like	100.6	6.65249	25	4.64386	110.9	6.79312	31.5	4.97728	1.26	0.333424	1.10239	0.140629	1.14298		new		gene39053	LOC110502175	44758860	44769831	chr22	trace amine-associated receptor 8a-like	CDS	trace amine-associated receptor 13c-like	F:GO:0004930; P:GO:0007186; C:GO:0016021	F:G-protein coupled receptor activity; P:G-protein coupled receptor signaling pathway; C:integral component of membrane			0	0	0	0	0	0.0935383	0	0	0	0	0	0	0	0	0	0	0	#NUM!	0
High	XP_021462400.1	transaldolase-like	703.2	9.45779	763.5	9.57648	958.3	9.90433	895.3	9.80623	1.17263	0.229743	1.36277	0.446542	0.860472		new		gene10879	LOC110526102	45822897	45834999	chr06	transaldolase-like	CDS	Transaldolase	P:GO:0005975; F:GO:0004801; C:GO:0005737; P:GO:0006098; F:GO:0003824	P:carbohydrate metabolic process; F:sedoheptulose-7-phosphate:D-glyceraldehyde-3-phosphate glyceronetransferase activity; C:cytoplasm; P:pentose-phosphate shunt; F:catalytic activity	EC:2.2.1.2		23.2102	18.4244	41.2033	39.3723	26.49	22.7609	32.153	18.325	19.0503	28.866	21.3994	43.3632	38.3564	29.4231	51.8649	26.8711	32.3813	5.01709	39.368
High	XP_021477306.1	transcobalamin-2	615.5	9.26562	599.3	9.22713	481.5	8.91139	535.4	9.06447	0.893376	-0.162661	0.782291	-0.354223	1.142	y			gene20163	LOC101268953	56414692	56418314	chr11	transcobalamin-2	CDS	transcobalamin-2-like	F:GO:0031419; P:GO:0015889	F:cobalamin binding; P:cobalamin transport			111.873	159.499	74.8016	113.189	158.276	101.061	134.992	108.009	143.307	125.833	133.809	172.658	124.28	176.195	133.775	105.843	153.234	7.25959	119.809
High	XP_021444253.1	transferrin isoform X1	63579.6	15.9563	63078.7	15.9449	73813	16.1716	71599.4	16.1277	1.13508	0.182795	1.16095	0.215311	0.977713	y	updated		gene45088	LOC100136298	26580220	26586804	chr28	transferrin	CDS	transferrin isoform X1	P:GO:0055072; C:GO:0005615; P:GO:0006811; F:GO:0046872	P:iron ion homeostasis; C:extracellular space; P:ion transport; F:metal ion binding			1819.38	1935.66	2622.18	3144.94	2108.14	1476.5	1514.14	1465.47	2013.23	1737.75	3695.48	2689.9	2038.57	1684.18	1555.7	935.607	3192.69	11.6406	1245.65
High	XP_021438915.1	transforming growth factor-beta-induced protein ig-h3-like	45.4	5.50462	38.7	5.27426	41.9	5.38888	44	5.45943	1.13695	0.18517	0.922907	-0.115742	1.23192	y	new		gene40922	LOC110504485	2552218	2581102	chr25	transforming growth factor-beta-induced protein ig-h3-like	CDS	transforming growth factor-beta-induced ig-h3	P:GO:0008283; F:GO:0050840; F:GO:0005518; P:GO:0007165; C:GO:0005581; F:GO:0005178; P:GO:0007155; C:GO:0008305; F:GO:0005515	P:cell proliferation; F:extracellular matrix binding; F:collagen binding; P:signal transduction; C:collagen trimer; F:integrin binding; P:cell adhesion; C:integrin complex; F:protein binding			70.7272	71.8778	66.0335	53.6073	91.7971	80.7889	70.1988	73.7637	74.1026	89.9226	58.9093	67.7904	82.0182	86.0029	79.0645	64.634	63.3498	5.98527	71.8492
Medium	XP_021437806.1	transgelin-like	86.7	6.43796	88.2	6.46271	77	6.26679	77.7	6.27984	0.880952	-0.182864	0.88812	-0.171174	0.991929				gene40141	LOC110503678	9235958	9238169	chr24	transgelin-like	CDS	transgelin-like isoform X2	F:GO:0051015; F:GO:0005515	F:actin filament binding; F:protein binding			219.059	251.985	199.235	157.149	233.36	206.887	200.936	214.601	151.711	154.209	132.927	126.663	189.942	210.64	223.208	151.406	129.795	7.02009	187.307
High	XP_021461694.1	trans-Golgi network integral membrane protein 1-like	302.8	8.24222	322.5	8.33316	265.4	8.05202	267.5	8.0634	0.829457	-0.26976	0.876486	-0.190197	0.946344	y	new		gene10434	LOC110525675	25310685	25318456	chr06	trans-Golgi network integral membrane protein 1-like	CDS	---NA---					31.7146	25.6004	27.0114	24.0536	25.2002	24.0614	23.4185	22.7149	28.5697	26.2082	30.7036	27.5815	22.8531	21.7938	20.1567	23.9441	29.1425	4.86505	22.0504
High	XP_021422843.1	transketolase-like	393.2	8.61912	574.6	9.16641	873.6	9.77083	968.3	9.91931	1.68517	0.752896	2.22177	1.15171	0.758482		new		gene30660	LOC110492710	70052700	70065775	chr16	transketolase-like	CDS	transketolase-like					78.0074	47.13	46.1342	43.6515	69.6476	64.6037	53.1464	51.8132	42.4437	45.9374	51.3743	55.5358	52.0708	50.6242	55.9885	31.6211	53.4551	5.74025	43.8048
Medium	XP_021418983.1	transmembrane gamma-carboxyglutamic acid protein 3	857.4	9.74382	770.1	9.5889	579.8	9.17941	524.3	9.03425	0.680821	-0.554653	0.67623	-0.564413	1.00679		new		gene28047	prrg3	40425228	40436340	chr15	proline rich and Gla domain 3	CDS	transmembrane gamma-carboxyglutamic acid 3	F:GO:0005509; C:GO:0005576	F:calcium ion binding; C:extracellular region			1.55301	0.773656	1.39338	1.32151	1.32141	1.1617	0.882356	1.51423	1.11098	1.11778	1.18923	1.34729	0.858569	1.18946	1.42133	1.03167	1.26826	0.342852	1.2265
High	XP_021417729.1	triosephosphate isomerase B-like	85.8	6.42291	102.7	6.68229	229.7	7.84361	454.1	8.82687	4.42162	2.14457	2.67716	1.4207	1.65161		updated		gene2592	LOC110489325	23926380	23930561	chr02	triosephosphate isomerase B-like	CDS	Triosephosphate isomerase	P:GO:0006094; P:GO:0006020; P:GO:0046486; P:GO:0006098; P:GO:0006096; P:GO:0046166; F:GO:0004807; P:GO:0006013; C:GO:0005829; P:GO:0019563; P:GO:0006000; P:GO:0015976; F:GO:0003824; P:GO:0008152	P:gluconeogenesis; P:inositol metabolic process; P:glycerolipid metabolic process; P:pentose-phosphate shunt; P:glycolytic process; P:glyceraldehyde-3-phosphate biosynthetic process; F:triose-phosphate isomerase activity; P:mannose metabolic process; C:cy	EC:5.3.1.1	Triose-phosphate isomerase	378.261	517.322	388.386	320.78	551.045	573.817	464.489	406.27	484.973	373.905	403.187	301.357	500.198	482.23	360.226	420.402	352.272	8.46055	390.314
High	XP_021451391.1	triosephosphate isomerase B-like	1188.7	10.2152	1253.1	10.2913	2251.1	11.1364	4510	12.1389	3.59907	1.84763	1.89375	0.921245	1.9005				gene5065	LOC110517847	33991474	33995630	chr03	triosephosphate isomerase B-like	CDS	Triosephosphate isomerase	P:GO:0006094; P:GO:0006020; P:GO:0046486; P:GO:0006098; P:GO:0006096; F:GO:0004807; P:GO:0006013; P:GO:0006000; P:GO:0015976; F:GO:0003824; P:GO:0008152	P:gluconeogenesis; P:inositol metabolic process; P:glycerolipid metabolic process; P:pentose-phosphate shunt; P:glycolytic process; F:triose-phosphate isomerase activity; P:mannose metabolic process; P:fructose metabolic process; P:carbon utilization; F:c	EC:5.3.1.1	Triose-phosphate isomerase	573.448	819.677	569.237	612.244	939.531	851.281	810.178	614.792	847.842	695.095	771.332	551.456	895.811	764.386	640.273	783.039	661.394	9.36937	711.656
Medium	XP_021429025.1	tripartite motif-containing protein 16-like	195.8	7.61324	357.3	8.48099	366.8	8.51885	842.6	9.7187	2.35824	1.23771	1.87334	0.905613	1.25884		updated		gene3337	LOC110497304	65367626	65373558	chr02	tripartite motif-containing protein 16-like	CDS	tripartite motif-containing 16-like	F:GO:0008270; F:GO:0005515; C:GO:0005622	F:zinc ion binding; F:protein binding; C:intracellular			12.8523	5.32507	5.16522	7.75642	4.97374	7.67188	4.46441	5.82762	6.50485	4.81323	9.36299	9.30665	3.40201	4.75375	7.88955	6.85883	9.33482	3.22262	7.37419
Medium	XP_021449071.1	tropomyosin alpha-3 chain-like isoform X1	30.8	4.94486	31.5	4.97728	36.4	5.18587	42.1	5.39575	1.33651	0.418468	1.18182	0.241008	1.13089		updated		gene4788	LOC110513633	25062730	25088687	chr03	tropomyosin alpha-3 chain-like	CDS	tropomyosin alpha-3 chain isoform X2; tropomyosin alpha-3 chain isoform X1; tropomyosin alpha-3 chain-like isoform X2; tropomyosin alpha-3 chain; tropomyosin alpha-3 chain isoform X5; tropomyosin alpha-3 chain isoform X9; tropomyosin alpha-4 chain isoform	F:GO:0051015; F:GO:0008307; P:GO:0006936; P:GO:0007015; C:GO:0005862; C:GO:0005884; C:GO:0070062; C:GO:0001725	F:actin filament binding; F:structural constituent of muscle; P:muscle contraction; P:actin filament organization; C:muscle thin filament tropomyosin; C:actin filament; C:extracellular exosome; C:stress fiber			74.078	60.8674	78.8973	72.1577	79.394	106.145	67.0327	73.2032	76.7746	78.8206	76.8732	87.7045	70.1217	88.9627	95.2415	92.3804	82.2888	6.36262	93.811
High	XP_021454537.1	troponin I, fast skeletal muscle-like	44	5.45943	45.8	5.51728	125	6.96578	498.8	8.96232	10.8908	3.44504	2.84091	1.50635	3.83357				gene6301	LOC110521358	10394803	10398033	chr04	troponin I, fast skeletal muscle-like	CDS	troponin fast skeletal muscle-like	C:GO:0005861	C:troponin complex			1983.54	1719.72	2574.31	1749.79	1757.48	2351.79	2196.72	2326.94	2006.69	1789.02	1167.32	1255.29	2289.83	1849.53	1751.72	2422.08	1211.3	10.2423	2086.9
High	XP_021454545.1	troponin T, fast skeletal muscle isoforms-like	99.5	6.63662	83.2	6.37851	130.4	7.0268	335.8	8.39146	4.03606	2.01295	1.31055	0.390175	3.07966		new		gene6306	LOC110521364	10499273	10508316	chr04	troponin T, fast skeletal muscle isoforms-like	CDS	fast myotomal muscle troponin-T-1	P:GO:0006937; C:GO:0005861	P:regulation of muscle contraction; C:troponin complex			6222.33	6764.16	6648.81	6526.95	6753.96	7431.17	6645.67	6181.19	8778.59	7789.32	6024.08	5972.23	8021.91	7844.04	5638.37	8377.33	5998.15	12.5503	7007.85
High	XP_021479899.1	trypsin-1-like isoform X2	354.5	8.46964	258.1	8.01179	276.1	8.10905	204.3	7.67455	0.791554	-0.337241	0.778843	-0.360595	1.01632	y	new		gene2045	LOC110537812	7521756	7546716	chr02	trypsin-1-like	CDS	Trypsin-1 precursor; trypsin-like	P:GO:0032094; C:GO:0005623; P:GO:0006508; F:GO:0004252; P:GO:0042594; P:GO:0044256; C:GO:0005576; P:GO:2000484; P:GO:1900017	P:response to food; C:cell; P:proteolysis; F:serine-type endopeptidase activity; P:response to starvation; P:protein digestion; C:extracellular region; P:positive regulation of interleukin-8 secretion; P:positive regulation of cytokine production involved in inflammatory response	EC:3.4.21	Acting on peptide bonds (peptidases)	0.769678	34.4445	29.394	60.0783	29.9131	29.165	182.966	131.225	84.6137	36.5623	174.102	391.078	46.8062	66.8551	253.186	125.534	282.59	8.14257	189.36
High	XP_021480725.1	trypsin-3	388.6	8.60214	376.2	8.55536	293.5	8.19722	266.9	8.06016	0.709463	-0.495201	0.755275	-0.404925	0.939344	y			gene2076	LOC110538314	8140332	8141642	chr02	trypsin-3	CDS	trypsin-3	C:GO:0005615; F:GO:0046872; P:GO:0006508; F:GO:0004252; P:GO:0007586	C:extracellular space; F:metal ion binding; P:proteolysis; F:serine-type endopeptidase activity; P:digestion	EC:3.4.21	Acting on peptide bonds (peptidases)	4.54676	102.226	104.552	155.868	91.1906	89.1572	700.322	375.888	270.329	132.184	486.378	1054.73	150.762	166.181	728.116	291.931	770.553	9.58975	510.023
High	XP_021441252.1	tumor necrosis factor receptor superfamily member 11B-like	79	6.30378	91.5	6.5157	132.4	7.04876	143.2	7.16189	1.56503	0.646188	1.67595	0.744979	0.933815	y	updated		gene3928	LOC110506163	2049645	2076315	chr03	tumor necrosis factor receptor superfamily member 11B-like	CDS	tumor necrosis factor receptor superfamily member 11B-like	F:GO:0005515	F:protein binding			1.59958	1.37496	3.31078	3.29318	1.67746	1.66756	2.13839	2.16787	2.30354	2.61863	5.3124	4.54945	2.55291	1.58545	2.13134	1.57158	4.93093	2.30186	1.85146
High	XP_021427891.1	type-4 ice-structuring protein	780.3	9.60789	898.9	9.81202	669.3	9.38651	765.9	9.58101	0.852041	-0.231005	0.857747	-0.221376	0.993348	y	updated		gene33975	LOC100499581	38299094	38300526	chr18	type-4 ice-structuring protein	CDS	type-4 ice-structuring LS-12-like	P:GO:0006869; P:GO:0050826; F:GO:0008289; P:GO:0042157; C:GO:0005576	P:lipid transport; P:response to freezing; F:lipid binding; P:lipoprotein metabolic process; C:extracellular region			1428.16	1374.4	952.038	587.211	1630.18	1183.28	1353.71	1516.08	880.936	802.454	913.386	1204.86	1336.4	1066.09	1748.2	911.932	1059.12	10.0487	1330.07
High	XP_021449847.1	type-4 ice-structuring protein LS-12-like	1962.2	10.9383	1742.1	10.7666	2385.7	11.2202	1190.3	10.2171	0.683256	-0.549502	1.21583	0.281941	0.561967	y	updated		gene4891	LOC110515164	28188657	28189739	chr03	type-4 ice-structuring protein LS-12-like	CDS	type-4 ice-structuring LS-12-like	P:GO:0006869; F:GO:0008289; P:GO:0042157; C:GO:0005576	P:lipid transport; F:lipid binding; P:lipoprotein metabolic process; C:extracellular region			1891.23	2220.21	1178.96	910.887	2280.27	1681.21	2346.51	2356.81	1390.47	1185.88	1684.28	1906.83	1782.55	1722.75	2482	1606.66	1795.55	10.8102	2044.33
High	XP_021415282.1	type-4 ice-structuring protein LS-12-like	2953.9	11.5284	2791.9	11.447	2471.3	11.2711	2366.6	11.2086	0.847666	-0.238431	0.836623	-0.257351	1.0132	y	updated		gene2422	LOC110487688	18239829	18240891	chr02	type-4 ice-structuring protein LS-12-like	CDS	type-4 ice-structuring LS-12-like	P:GO:0006869; F:GO:0008289; P:GO:0042157; C:GO:0005576	P:lipid transport; F:lipid binding; P:lipoprotein metabolic process; C:extracellular region			87.116	68.3026	87.0791	31.2582	81.0773	57.6559	73.4972	81.4154	45.242	63.8169	97.5528	117.961	68.4557	48.0216	114.8	30.2152	107.757	6.75163	72.5077
High	XP_021416011.1	type-4 ice-structuring protein-like	232.1	7.8586	279.1	8.12464	261.8	8.03232	414.2	8.69418	1.48406	0.569545	1.12796	0.173719	1.3157	y			gene25955	LOC110488216	23723154	23724213	chr14	type-4 ice-structuring protein-like	CDS	type-4 ice-structuring LS-12-like	P:GO:0050826; C:GO:0005576	P:response to freezing; C:extracellular region			191.251	219.623	169.275	144.874	219.533	150.366	241.193	248.91	158.802	119.046	219.146	220.928	134.58	136.798	231.607	164.117	220.037	7.7816	197.862
Medium	XP_021457120.1	tyrosine-protein kinase receptor Tie-1-like	36.3	5.1819	27.4	4.7761	29.7	4.89239	30.3	4.92125	1.10584	0.145142	0.818182	-0.289507	1.35158	y	new		gene9637	LOC110523031	82527889	82547749	chr05	tyrosine-protein kinase receptor Tie-1-like	CDS	tyrosine- kinase receptor Tie-1-like	F:GO:0005524; F:GO:0004713; F:GO:0005515; P:GO:0006468; F:GO:0004672	F:ATP binding; F:protein tyrosine kinase activity; F:protein binding; P:protein phosphorylation; F:protein kinase activity	EC:2.7.10	Transferring phosphorus-containing groups	2.55366	1.93177	3.34267	3.38021	2.78214	3.17824	2.57935	2.76655	1.35319	2.35164	2.8657	3.32582	2.79941	3.06417	3.31095	2.28341	3.09576	1.63029	2.79718
High	XP_021436374.1	ubiquitin-40S ribosomal protein S27a-like	301.1	8.2341	249.1	7.96058	272.1	8.08799	432.5	8.75656	1.73625	0.795975	0.903686	-0.146106	1.9213				gene39470	LOC110502567	20708961	20713426	chr23	ubiquitin-40S ribosomal protein S27a-like	CDS	ubiquitin-40S ribosomal S27a	P:GO:0006283; P:GO:0036297; P:GO:0008543; P:GO:0007254; P:GO:0061418; P:GO:0006364; P:GO:0042059; P:GO:0051092; P:GO:0019083; P:GO:0000187; P:GO:0002755; P:GO:0010939; P:GO:0075733; P:GO:0000184; C:GO:0030666; P:GO:0032480; P:GO:0006296; P:GO:0034220; P:G	P:transcription-coupled nucleotide-excision repair; P:interstrand cross-link repair; P:fibroblast growth factor receptor signaling pathway; P:JNK cascade; P:regulation of transcription from RNA polymerase II promoter in response to hypoxia; P:rRNA process			1330.17	1345.26	1499.82	1409.92	1293.88	1202.16	1368.6	1351.58	1221.72	1330.61	1264.67	1260.12	1303.01	1296.99	1322.89	1296.94	1262.4	10.302	1309.92
High	XP_021411950.1	uncharacterized protein LOC110485215	1825.8	10.8343	1982.3	10.953	1607.9	10.651	1569.6	10.6162	0.791807	-0.336778	0.880655	-0.183351	0.899112	y	new		gene24891	LOC110485215	48237423	48378099	chr13	uncharacterized LOC110485215	CDS	immunoglobulin delta heavy chain constant					0.236848	0.78414	1.47366	3.08447	0.976446	0.799534	1.23354	1.29366	0.793832	0.340942	2.5073	2.00908	0.498579	0.823116	1.76349	0.865366	2.25819	1.17517	1.31443
High	XP_021412439.1	uncharacterized protein LOC110485664 isoform X1	368.1	8.52395	492.3	8.94339	620.2	9.27659	1495.9	10.5468	3.03859	1.6034	1.68487	0.752636	1.80346	y	updated		gene23593	LOC110485664	10467970	10469756	chr13	uncharacterized LOC110485664	CDS	alpha-1-acid glyco 1-like					46.8298	27.7336	39.4045	83.3054	18.7519	3.55072	2.14794	1.45332	44.9972	44.4142	165.248	97.7577	3.59404	5.31702	2.53221	1.06938	131.503	7.03895	1.80079
High	XP_021414417.1	uncharacterized protein LOC110486889 isoform X1	503.6	8.97613	545.6	9.0917	520.2	9.02292	486.8	8.92719	0.892229	-0.164514	1.03296	0.0467881	0.863757	y	updated		gene2342	LOC110486889	16053246	16065351	chr02	uncharacterized LOC110486889	CDS	atrial natriuretic peptide-converting enzyme-like	F:GO:0005515	F:protein binding			2.71008	5.61663	4.60686	9.54446	5.29602	4.48627	4.42186	7.94983	4.31377	5.20153	8.77997	7.47124	3.02309	3.02966	6.38358	6.48509	8.12561	3.02248	6.43434
High	XP_021420857.1	uncharacterized protein LOC110491612	609.2	9.25077	524.1	9.0337	506.2	8.98356	408.5	8.67419	0.779431	-0.359506	0.830926	-0.267208	0.938028	y	updated		gene29177	LOC110491612	18290390	18325098	chr16	uncharacterized LOC110491612	CDS	uncharacterized protein LOC110491612					3.24812	3.5972	3.68746	3.43481	3.57927	4.01465	3.64246	3.53554	3.60773	5.05609	4.02919	4.44744	3.63708	3.44759	3.26141	3.75917	4.23832	2.08349	3.51029
High	XP_021422786.1	uncharacterized protein LOC110492668	526.9	9.04139	512.6	9.00169	530.6	9.05148	496.9	8.95681	0.969372	-0.0448779	1.00702	0.0100955	0.962612	y			gene30495	LOC110492668	67043188	67062273	chr16	para-nitrobenzyl esterase-like	CDS	para-nitrobenzyl esterase-like	C:GO:0016021; F:GO:0016787	C:integral component of membrane; F:hydrolase activity			22.8689	24.458	14.8954	27.4963	28.0875	20.5256	23.2212	20.2104	29.9168	29.381	26.7606	30.6777	27.7725	29.2141	22.4979	22.3021	28.7192	4.84394	22.4
High	XP_021423950.1	uncharacterized protein LOC110493791 isoform X1	381.5	8.57554	327.3	8.35447	619.7	9.27543	654.3	9.35381	1.99908	0.999339	1.62438	0.699887	1.23068	y	new		gene31416	LOC110493791	20152815	20155607	chr17	uncharacterized LOC110493791	CDS	uncharacterized protein LOC110493791 isoform X1; uncharacterized protein LOC110493791 isoform X2					53.9032	78.8187	210.223	291.193	100.488	39.753	42.5684	23.92	65.1851	64.7111	419.79	269.282	32.2575	70.779	32.4759	13.3831	344.536	8.42851	22.9295
High	XP_021424881.1	uncharacterized protein LOC110494266	1028.8	10.0067	1019.8	9.99407	899	9.81218	812.6	9.6664	0.796823	-0.327669	0.873834	-0.19457	0.91187	y	updated		gene31971	LOC110494266	45120054	45121636	chr17	uncharacterized LOC110494266	CDS	type-2 ice-structuring -like					87.2396	9.92629	24.9842	22.0368	17.4731	3.6853	29.111	13.2605	8.82406	10.9889	26.864	8.72544	6.99077	9.72898	15.5496	4.5383	17.7947	4.15338	10.044
High	XP_021426676.1	uncharacterized protein LOC110495661 isoform X1	281.3	8.13597	388.8	8.60288	302.3	8.23984	330.2	8.3672	0.84928	-0.235688	1.07465	0.103871	0.790283	y	new		gene33161	LOC110495661	10012036	10061188	chr18	uncharacterized LOC110495661	CDS	pregnancy-specific beta-1-glyco 2-like isoform X2; uncharacterized protein LOC110495661 isoform X4	C:GO:0016021	C:integral component of membrane			6.15411	5.02501	7.17021	7.86189	6.35759	6.46625	5.2795	5.95778	8.88485	9.69972	11.6165	11.5468	6.52026	6.83295	6.2229	5.7521	11.5817	3.53377	5.9875
High	XP_021426687.1	uncharacterized protein LOC110495663	588.8	9.20163	948.7	9.88981	661.9	9.37047	740.2	9.53177	0.780226	-0.358037	1.12415	0.168836	0.694058	y	updated		gene33158	LOC110495663	9942009	9949141	chr18	uncharacterized LOC110495663	CDS	SLAM family member 7 precursor	C:GO:0016021	C:integral component of membrane			12.0221	8.17477	11.5224	10.4281	12.359	10.8864	10.5698	13.4554	12.1738	12.5477	13.8245	13.2498	9.68775	13.2337	12.2209	10.553	13.5371	3.75885	11.3869
High	XP_021431690.1	uncharacterized protein LOC110499107 isoform X1	30.1	4.91169	25	4.64386	23.7	4.56682	18	4.16993	0.72	-0.473931	0.787375	-0.344876	0.91443	y	updated		gene36358	LOC110499107	17045240	17055807	chr20	uncharacterized LOC110499107	CDS	uncharacterized protein LOC110499107 isoform X2; uncharacterized protein LOC110499107 isoform X1	C:GO:0016021	C:integral component of membrane			6.46732	4.95031	3.29492	4.49528	5.27075	5.37133	4.01275	4.37146	6.17524	8.19646	5.59021	6.80955	4.53322	5.3103	5.18458	4.14935	6.19988	2.63224	4.66697
Medium	XP_021432407.1	uncharacterized protein LOC110499641	223.7	7.80542	265	8.04985	139.1	7.11998	191.9	7.58421	0.724151	-0.465638	0.621815	-0.685443	1.16458		updated		gene3567	LOC110499641	75367269	75370170	chr02	uncharacterized LOC110499641	CDS	trichohyalin-like isoform X1					0.220536	0.167847	0.0946321	0.179502	0.131055	0.248155	0.19491	0.116806	0.0856994	0.141093	0.133885	0.187071	0.0687762	0.0929	0.123345	0.276262	0.160478	-2.63955	0.199803
Medium	XP_021434006.1	uncharacterized protein LOC110500798	115.4	6.8505	31.7	4.98641	42.9	5.42291	51.2	5.67807	1.61514	0.691661	0.37175	-1.42759	4.34469		new		gene38211	LOC110500798	50562755	50583870	chr21	uncharacterized LOC110500798	CDS	transcriptional-regulating factor 1-like	F:GO:0046872	F:metal ion binding			5.35632	9.13778	4.16315	7.18391	10.1497	7.84666	5.86956	6.26272	6.47997	2.71561	6.56487	2.28606	2.64746	4.37076	3.33491	1.80053	4.42546	2.14583	2.56772
High	XP_021436350.1	uncharacterized protein LOC110502557	3772.1	11.8812	4012.2	11.9702	5888	12.5236	5972.8	12.5442	1.48866	0.574014	1.56093	0.64241	0.953698	y	updated		gene39462	LOC110502557	19865112	19866755	chr23	uncharacterized LOC110502557	CDS	uncharacterized protein LOC110502557					491.999	589.681	549.302	866.267	427.716	130.704	185.526	117.438	660.651	659.427	1240.72	857.903	224.575	264.242	106.864	83.1107	1049.31	10.0352	94.9875
High	XP_021440666.1	uncharacterized protein LOC110505637 isoform X1	3120.3	11.6075	2654.9	11.3744	2781.5	11.4416	1952.8	10.9313	0.735546	-0.443113	0.891421	-0.165822	0.825139	y	new		gene3858	LOC110505637	372901	374303	chr03	uncharacterized LOC110505637	CDS	uncharacterized protein LOC110505637 isoform X2; uncharacterized protein LOC110505637 isoform X1					57.4861	84.3522	89.9744	80.3736	74.4093	46.1597	96.7184	120.331	68.8996	25.9984	56.5606	32.3218	124.875	85.1729	53.8942	108.953	44.4412	5.47383	81.4236
Medium	XP_021443039.1	uncharacterized protein LOC110507392 isoform X1	121.5	6.92481	115.3	6.84925	102.7	6.68229	106.4	6.73335	0.92281	-0.115894	0.845267	-0.24252	1.09174		updated		gene43592	LOC110507392	5613548	5626977	chr27	inositol-trisphosphate 3-kinase C-like	CDS	inositol-trisphosphate 3-kinase C; inositol-trisphosphate 3-kinase C-like	P:GO:0032958; F:GO:0016301	P:inositol phosphate biosynthetic process; F:kinase activity			6.17475	3.55963	3.68312	4.65158	3.02529	3.10446	3.1682	4.07065	4.31397	4.20261	6.79935	8.82249	2.56071	2.5273	3.38003	2.94406	7.81092	2.96549	3.16205
High	XP_021445743.1	uncharacterized protein LOC110509104 isoform X1	767.2	9.58346	568.8	9.15178	409.4	8.67737	194.5	7.60363	0.341948	-1.54815	0.533629	-0.906092	0.640797	y	updated		gene45406	LOC110509104	35384419	35385735	chr28	uncharacterized LOC110509104	CDS	cystatin isoform X1; uncharacterized protein LOC110509104 isoform X2					146.299	156.444	350.584	192.812	431.566	245.829	422.397	215.004	331.49	166.032	108.752	103.866	472.679	388.281	175.094	366.329	106.309	6.73212	270.711
High	XP_021445926.1	uncharacterized protein LOC110509328	127.3	6.99209	170.9	7.41701	227.9	7.83226	3644	11.8313	21.3224	4.4143	1.79026	0.840169	11.9102	y	new		gene45806	LOC110509328	12860084	12874278	chr29	uncharacterized LOC110509328	CDS	complement C1q 2					31.2129	12.2378	15.1522	30.2811	5.9018	0.133038	0.11942	0.125241	29.0366	18.4565	206.286	72.8775	0.147486	0.398435	0.396756	0.13165	139.582	7.12496	0.264203
High	XP_021448430.1	uncharacterized protein LOC110512266	268.5	8.06878	182.8	7.51412	251.8	7.97613	271.9	8.08693	1.48742	0.57281	0.937803	-0.0926438	1.58607		updated		gene48372	LOC110512266	11226	11885	scf_scaffold66819_0-32098_unkn_0_0	uncharacterized LOC110512266	CDS	endonuclease domain-containing 1 -like	F:GO:0003676; F:GO:0046872; F:GO:0016787	F:nucleic acid binding; F:metal ion binding; F:hydrolase activity			26.5003	45.891	90.8719	63.4947	44.9942	37.0803	20.6835	83.1211	26.4803	25.1011	54.532	28.6097	36.2773	18.9435	27.2369	23.6639	41.5709	5.3775	25.4504
High	XP_021449015.1	uncharacterized protein LOC110513560	69.5	6.11894	86.1	6.42794	73.8	6.20555	84.2	6.39575	0.977933	-0.032193	1.06187	0.0866078	0.920953		new		gene49600	LOC110513560	37573	57472	scf_scaffold109341_0-78184_unkn_0_0	uncharacterized LOC110513560	CDS	endonuclease domain-containing 1 -like	F:GO:0003676; F:GO:0046872; F:GO:0016787	F:nucleic acid binding; F:metal ion binding; F:hydrolase activity			0.137581	0.37696	0.708435	0.783875	0.367914	0.232218	0.312672	0.327913	0.481172	1.71641	1.37814	1.63386	0.257436	0.347734	0.80796	0.574486	1.506	0.590723	0.691223
High	XP_021449463.1	uncharacterized protein LOC110514348 isoform X1	358	8.48382	412.9	8.68965	298.5	8.22159	363.5	8.50581	0.880358	-0.183837	0.833799	-0.262229	1.05584	y	updated		gene4832	LOC110514348	26329994	26349083	chr03	fucolectin-6-like	CDS	fucolectin-6-like isoform X2					20.0832	14.6519	24.7416	17.1202	20.3806	12.8972	16.9244	15.6345	13.0502	13.7079	12.5314	9.33437	15.8543	16.7798	11.7841	15.6605	10.9329	3.4506	13.7223
High	XP_021453616.1	uncharacterized protein LOC110520553	314.8	8.29829	476.4	8.89603	317.7	8.31152	437.7	8.7738	0.918766	-0.122231	1.00921	0.0132295	0.910379	y	updated		gene5844	LOC110520553	75894274	75899532	chr03	titin-like	CDS	probable serine threonine- kinase kinX					77.6269	74.6771	15.7501	58.1935	64.3226	55.0653	67.2067	41.6629	70.1029	50.7005	55.684	76.9105	60.9358	62.3407	43.9296	48.9471	66.2972	6.05088	46.4384
High	XP_021461904.1	uncharacterized protein LOC110525798 isoform X1	140.3	7.13237	141.8	7.14771	114.2	6.83542	122.4	6.93546	0.863188	-0.212254	0.81397	-0.296952	1.06047	y	updated		gene10558	LOC110525798	29755969	29760373	chr06	uncharacterized LOC110525798	CDS	bacteriophage SPP1 adsorption -like isoform X1	C:GO:0005615; P:GO:0002682	C:extracellular space; P:regulation of immune system process			51.0711	46.8026	48.0926	51.8544	33.5604	42.8798	57.835	59.477	49.5813	39.3093	45.3959	48.7182	43.1335	47.7998	38.3127	51.967	47.0571	5.55634	45.1398
High	XP_021464204.1	uncharacterized protein LOC110527330 isoform X1	3891.8	11.9262	5366.8	12.3898	3959.3	11.951	4715.6	12.2032	0.878661	-0.186621	1.01734	0.0248078	0.863682	y	new		gene12014	LOC110527330	6636502	6655526	chr07	uncharacterized LOC110527330	CDS	uncharacterized protein LOC110527330 isoform X4; uncharacterized protein LOC110527330 isoform X3; uncharacterized protein LOC110527330 isoform X2; uncharacterized protein LOC110527330 isoform X1	C:GO:0016021	C:integral component of membrane			1.98737	6.56883	8.93392	12.7097	5.65198	9.38434	5.44856	5.9773	5.40599	4.99507	16.5033	12.2421	2.56766	3.82708	8.57465	4.93959	14.3727	3.84526	6.75712
High	XP_021465605.1	uncharacterized protein LOC110528111	207.6	7.69766	201.8	7.65678	140.2	7.13134	129.6	7.01792	0.64222	-0.63886	0.675337	-0.56632	0.950962		updated		gene13013	LOC110528111	50663055	50663855	chr07	uncharacterized LOC110528111	CDS	apolipo F					6.33955	6.04726	6.64965	7.62532	6.84398	7.54964	7.89744	9.17779	5.584	5.40786	4.55426	2.98754	9.48985	8.13024	10.1052	11.471	3.7709	1.91491	10.7881
High	XP_021466410.1	uncharacterized protein LOC110528604 isoform X1	121.8	6.92837	158.4	7.30743	118.7	6.89118	168.6	7.39746	1.06439	0.0900322	0.974548	-0.0371942	1.09219		new		gene13560	LOC110528604	72624872	72645532	chr07	uncharacterized LOC110528604	CDS	uncharacterized protein LOC110528604 isoform X2; uncharacterized protein LOC110528604 isoform X1; uncharacterized protein LOC110528604 isoform X3					6.1663	6.11442	7.3709	9.17755	13.8984	5.53846	13.1129	7.4184	5.90492	3.71962	7.2998	7.88327	6.75804	9.20269	7.64892	9.34289	7.59154	2.92439	8.4959
High	XP_021466737.1	uncharacterized protein LOC110528885 isoform X4	648.9	9.34185	732.6	9.51688	811.5	9.66445	852	9.73471	1.16298	0.217828	1.25058	0.322595	0.929955	y	new		gene12182	LOC110528885	10152823	10170178	chr07	myosin-7B-like	CDS	myosin-7B-like isoform X1; myosin-7B-like isoform X2; heavy metal-binding HIP-like; myosin-7B-like isoform X3	F:GO:0005515; C:GO:0016021	F:protein binding; C:integral component of membrane			1.77361	6.85735	2.86666	1.44361	1.37018	2.39489	2.17214	2.98256	1.79197	2.01412	3.60708	5.16539	1.02327	1.24522	2.33114	1.48119	4.38623	2.13298	1.90617
High	XP_021467147.1	uncharacterized protein LOC110529338	1699.3	10.7307	1909.8	10.8992	2393.7	11.225	2491.6	11.2829	1.30464	0.383651	1.40864	0.494302	0.92617	y	updated		gene13811	LOC110529338	7252724	7259699	chr08	uncharacterized LOC110529338	CDS	uncharacterized protein LOC110529338	C:GO:0016021	C:integral component of membrane			56.5154	170.95	201.978	198.351	114.787	89.4116	233.861	142.079	78.7317	74.6308	198.404	112.972	97.3541	149.606	174.465	184.977	155.688	7.28252	179.721
High	XP_021468689.1	uncharacterized protein LOC110530163 isoform X1	147.7	7.20653	145.4	7.18388	104.5	6.70736	106.2	6.73064	0.730399	-0.453244	0.707515	-0.499167	1.03234	y			gene14741	LOC110530163	50662461	50663908	chr08	uncharacterized LOC110530163	CDS	uncharacterized protein LOC110530163 isoform X2; uncharacterized protein LOC110530163 isoform X1					41.5991	65.8106	71.6044	64.9206	65.9216	58.2112	88.8835	83.047	55.2659	52.5458	64.431	67.8592	76.9515	69.3951	98.4341	83.1395	66.1451	6.04756	90.7868
High	XP_021476455.1	uncharacterized protein LOC110535652	91.3	6.51254	94.3	6.55919	60.4	5.91648	65.1	6.02459	0.69035	-0.5346	0.661555	-0.596066	1.04353	y			gene19682	LOC110535652	34499301	34500408	chr11	uncharacterized LOC110535652	CDS	uncharacterized protein LOC110535652					66.7688	96.4847	89.6887	112.389	86.6312	66.8935	97.0493	79.3181	85.4897	91.5712	118.615	128.37	81.7155	90.8118	96.359	90.0175	123.493	6.94828	93.1883
High	XP_021477863.1	uncharacterized protein LOC110536423	3206.1	11.6466	4822.4	12.2355	4067.8	11.99	5340.4	12.3827	1.10742	0.147196	1.26877	0.343429	0.872827	y	new		gene20602	LOC110536423	73575061	73580001	chr11	uncharacterized LOC110536423	CDS	uncharacterized protein LOC110536423	F:GO:0005509; C:GO:0005576; P:GO:0009405	F:calcium ion binding; C:extracellular region; P:pathogenesis			1.56238	1.46889	3.84505	3.3475	5.52977	1.7839	2.83709	3.7603	2.0089	0.815827	2.23874	8.02975	0.580392	5.03289	2.67932	3.83759	5.13425	2.36015	3.25846
High	XP_021480106.1	uncharacterized protein LOC110537948	8614.1	13.0725	8887.4	13.1175	7200.9	12.814	8479.1	13.0497	0.954059	-0.0678503	0.835943	-0.258523	1.1413	y	updated		gene2060	LOC110537948	7706178	7708484	chr02	uncharacterized LOC110537948	CDS	14 kDa apolipo					1431.24	1483	1848.16	1897.04	1854.11	1391.9	2120.88	1860.44	1086.87	1186.57	989.921	697.281	1890.18	1381.85	2007.93	1816.38	843.601	9.72042	1912.15
High	XP_021481642.1	uncharacterized protein LOC110539009	166.9	7.38284	102.9	6.6851	129.6	7.01792	82.2	6.36107	0.798834	-0.324033	0.776513	-0.364918	1.02875	y	new		gene22860	LOC110539009	81493643	81514723	chr12	uncharacterized LOC110539009	CDS	immunoglobulin heavy chain variable					0	0	0	0	0.133889	0	0	0	0	0	0	0	0	0	0	0	0	#NUM!	0
High	XP_021460438.1	uncharacterized protein YGR130C-like isoform X1	231.7	7.85611	222.9	7.80025	191.3	7.57969	179.7	7.48945	0.806191	-0.310806	0.825637	-0.276421	0.976448	y	new		gene9731	LOC110524842	87012225	87038564	chr05	uncharacterized protein YGR130C-like	CDS	uncharacterized protein LOC110524842 isoform X34; uncharacterized protein LOC110524842 isoform X13; uncharacterized protein LOC110524842 isoform X16; uncharacterized protein LOC110524842 isoform X26; uncharacterized protein YGR130C-like isoform X4; unchar	C:GO:0016020; P:GO:0098609	C:membrane; P:cell-cell adhesion			2.34644	3.04533	4.08043	5.93059	3.13738	1.51123	3.78895	2.60004	2.37553	2.6666	6.29777	6.65208	1.67535	2.23697	3.98887	2.42368	6.47492	2.69486	3.20627
High	NP_001117989.1	vascular cell adhesion molecule-like protein	102.3	6.67666	81.7	6.35226	110	6.78136	139.9	7.12825	1.71236	0.775988	1.07527	0.104697	1.5925				gene8957	LOC100136253	53356960	53360137	chr05	vascular cell adhesion molecule-like protein	CDS	vascular cell adhesion 1-like	C:GO:0016020; P:GO:0098609	C:membrane; P:cell-cell adhesion			19.1225	10.0362	8.91092	10.3176	7.36582	6.20693	7.14475	5.91192	11.9029	10.0059	12.0949	14.4592	6.31433	7.07115	6.13397	5.27504	13.2771	3.73087	5.7045
High	XP_021447922.1	vascular cell adhesion protein 1-like	72.2	6.17393	52.1	5.70321	79.3	6.30925	54.1	5.75756	1.03839	0.0543452	1.09834	0.135322	0.945417	y	new		gene47409	LOC110511252	2884	14291	scf_scaffold30560_0-34560_unkn_0_0	vascular cell adhesion protein 1-like	CDS	vascular cell adhesion 1-like					1.10091	1.60875	2.07857	2.06097	1.37387	1.11491	0.917391	1.31197	1.41178	0.845205	2.60657	1.86772	0.617995	0.74201	1.29305	0.643579	2.23714	1.16166	0.968313
High	XP_021425947.1	venom factor-like	305.4	8.25456	983	9.94105	250.4	7.96809	718.5	9.48884	0.730926	-0.452203	0.819908	-0.286465	0.891473		new		gene30953	LOC110494934	6151955	6152540	chr17	venom factor-like	CDS	complement C3-like	P:GO:0006956; C:GO:0005576	P:complement activation; C:extracellular region			8.90415	1.04931	7.14856	0.93515	8.19307	1.93922	7.39807	3.65114	5.02276	7.44241	6.27748	8.5276	8.86799	3.38786	6.98815	4.07785	7.40254	2.88802	5.533
High	XP_021425952.1	venom factor-like, partial	2736.4	11.4181	3040	11.5699	2892.7	11.4982	2453.6	11.2607	0.807105	-0.309171	1.05712	0.0801376	0.763495		new		gene30954	LOC110494939	6156738	6157323	chr17	venom factor-like	CDS	complement C3-like	P:GO:0006956	P:complement activation			38.2591	20.9338	37.2711	47.6926	50.0801	33.1607	33.8135	36.8309	34.9584	25.8004	49.1213	36.693	29.1838	30.6359	33.3985	28.7848	42.9071	5.42315	31.0917
High	XP_021468321.1	vitamin K-dependent protein C	2358.3	11.2035	2388.3	11.2218	2112.7	11.0449	1994.4	10.9617	0.835071	-0.260029	0.895857	-0.158659	0.932147	y			gene14494	proc	41912673	41919833	chr08	protein C, inactivator of coagulation factors Va and VIIIa	CDS	vitamin K-dependent C	F:GO:0005509; P:GO:0006508; F:GO:0004252; P:GO:0007596; C:GO:0005576	F:calcium ion binding; P:proteolysis; F:serine-type endopeptidase activity; P:blood coagulation; C:extracellular region	EC:3.4.21	Acting on peptide bonds (peptidases)	53.3874	65.9221	61.7616	68.0779	68.4645	52.1439	73.9845	69.0513	53.5251	37.8448	60.025	40.2746	67.3967	57.7525	64.3171	59.6846	50.1498	5.64817	62.0009
High	XP_021426230.1	vitamin K-dependent protein S	263.2	8.04002	299.4	8.22593	245.9	7.94193	250.6	7.96924	0.837007	-0.256688	0.934271	-0.0980878	0.895894	y	new		gene32742	pros1	238947	249236	chr18	protein S	CDS	vitamin K-dependent S	P:GO:0030195	P:negative regulation of blood coagulation			1.69689	1.54977	1.23223	3.29353	2.90881	4.29616	3.55976	3.52587	2.43472	2.25476	4.39799	3.54313	2.19818	3.62902	2.40916	3.16125	3.97056	1.98934	2.7852
High	XP_021464032.1	vitamin K-dependent protein Z-like	919.1	9.84408	873.7	9.77099	759.6	9.5691	726.4	9.50462	0.831407	-0.266374	0.826461	-0.274982	1.00598	y	new		gene11855	LOC110527202	2736346	2739070	chr07	vitamin K-dependent protein Z-like	CDS	vitamin K-dependent Z-like	F:GO:0005509; P:GO:0006508; C:GO:0016021; F:GO:0004252; P:GO:0007596; C:GO:0005576	F:calcium ion binding; P:proteolysis; C:integral component of membrane; F:serine-type endopeptidase activity; P:blood coagulation; C:extracellular region	EC:3.4.21	Acting on peptide bonds (peptidases)	0.451709	1.35551	0.775316	1.3656	2.07076	1.41593	1.75983	2.25575	0.752282	0.495416	1.05773	0.821069	0.965965	1.52225	1.08274	1.40115	0.939401	-0.0901864	1.24195
High	NP_001117746.1	vitelline envelope protein gamma precursor	1123.6	10.1339	959.6	9.90629	694.8	9.44045	621.2	9.27891	0.647353	-0.627375	0.61837	-0.693459	1.04687	y			gene3266	LOC100135907	61000187	61005477	chr02	vitelline envelope protein gamma	CDS	choriogenin L					0.328146	0.899091	1.26727	2.20349	1.53565	1.45389	0.745757	1.30351	0.669461	0.0787275	0.747051	0.487117	0.997772	0.138231	0.825889	0.342553	0.617084	-0.696461	0.584221
High	XP_021455471.1	vitellogenin	512.7	9.00197	441.9	8.78758	328	8.35755	160.3	7.32463	0.362752	-1.46295	0.63975	-0.644419	0.567021	y	new		gene6855	LOC110521861	40280626	40289244	chr04	vitellogenin	CDS	vitellogenin	P:GO:0006869; P:GO:1903165; C:GO:0005615; P:GO:0032868; P:GO:0034605; F:GO:0005319; P:GO:0007165; P:GO:0032355; C:GO:0005829; C:GO:0060417; F:GO:0045735; F:GO:0005102	P:lipid transport; P:response to polycyclic arene; C:extracellular space; P:response to insulin; P:cellular response to heat; F:lipid transporter activity; P:signal transduction; P:response to estradiol; C:cytosol; C:yolk; F:nutrient reservoir activity; F			0	0	0	0	0	0.0299996	0	0.0282414	0	0.0341136	0	0	0	0	0	0	0	#NUM!	0
High	NP_001117903.1	vitronectin protein 1 precursor	355.2	8.47249	310.1	8.27659	256.6	8.00338	226.9	7.82591	0.731699	-0.450677	0.72241	-0.46911	1.01286	y			gene28004	vtn1	39075261	39101835	chr15	vitronectin protein 1	CDS	vitronectin-like	P:GO:0006955; P:GO:0007165; F:GO:0005044; P:GO:0006898; F:GO:0030247	P:immune response; P:signal transduction; F:scavenger receptor activity; P:receptor-mediated endocytosis; F:polysaccharide binding			35.7406	42.5479	40.0371	43.8219	45.8951	36.559	53.7542	53.2079	38.3906	30.8502	24.276	18.1792	45.9698	36.9371	50.3759	49.1643	21.2276	4.40787	49.7701
High	XP_021443502.1	vitronectin-like	2341.1	11.193	2260.3	11.1423	1625.6	10.6668	1501.2	10.5519	0.66416	-0.590398	0.694374	-0.526214	0.956486	y			gene43942	LOC110507682	18430156	18434967	chr27	vitronectin-like	CDS	vitronectin isoform X1	P:GO:0006955; P:GO:0007165; F:GO:0005044; F:GO:0030247	P:immune response; P:signal transduction; F:scavenger receptor activity; F:polysaccharide binding			13.7053	20.335	21.9998	38.2464	24.5145	21.2881	32.1818	25.4666	15.4466	11.9726	20.5243	16.9556	22.4498	22.6328	26.8922	32.0552	18.74	4.22805	29.4737
High	XP_021451629.1	von Willebrand factor-like	44.1	5.46271	37.4	5.22497	31.6	4.98185	42.8	5.41954	1.14439	0.194573	0.716553	-0.480854	1.59707		new		gene54134	LOC110518328	12241	22013	scf_scaffold349430_0-27544_unkn_0_0	von Willebrand factor-like	CDS	von Willebrand factor	F:GO:0030414; F:GO:0005515	F:peptidase inhibitor activity; F:protein binding			0.5036	0.394234	0.987865	1.87382	1.15432	1.2143	0.872	0.971661	0.419351	0.345205	1.70335	1.95284	0.336541	1.15162	1.9314	1.20163	1.82809	0.87034	1.56651
High	XP_021462224.1	whirlin-like isoform X1	495.3	8.95216	493.9	8.94808	281.3	8.13597	404.7	8.66071	0.819397	-0.287366	0.567939	-0.816193	1.44276		new		gene10758	LOC110525992	38966525	39065391	chr06	whirlin-like	CDS	whirlin-like isoform X1; whirlin-like isoform X2	P:GO:0007605; F:GO:0005515; P:GO:0050953	P:sensory perception of sound; F:protein binding; P:sensory perception of light stimulus			0.234686	0.0357233	0.151056	0.206938	0.104598	0.132039	0.16297	0.170914	0.0683986	0.11261	0.124666	0.199074	0.128081	0.131814	0.164074	0.146994	0.16187	-2.62709	0.155534
High	XP_021442206.1	xaa-Pro dipeptidase	163.4	7.35226	157.5	7.29921	157.9	7.30287	138.8	7.11686	0.88127	-0.182344	0.96634	-0.0493968	0.911966		updated		gene43099	pepd	24758256	24769268	chr26	peptidase D	CDS	xaa-Pro dipeptidase	P:GO:0006508; F:GO:0004177; F:GO:0030145	P:proteolysis; F:aminopeptidase activity; F:manganese ion binding	EC:3.4.11	Acting on peptide bonds (peptidases)	90.2983	118.907	55.675	70.0859	126.364	93.2762	104.174	93.6252	82.4692	75.1805	103.752	103.85	95.6164	110.912	121.274	72.0971	103.801	6.69768	96.6855
High	NP_001118072.1	zona pellucida glycoprotein 2.3 precursor	610.6	9.25408	592.1	9.2097	406.7	8.66782	454.7	8.82877	0.767945	-0.380926	0.666066	-0.586263	1.15296	Y			gene695	zp2.3	31535480	31539212	chr01	zona pellucida glycoprotein 2.3	CDS	zona pellucida sperm-binding 4-like					1.3053	3.02007	2.6885	5.24131	2.48218	2.12972	1.97764	2.00491	1.72459	1.92072	2.85275	1.18104	2.68666	1.68621	2.92019	2.54353	2.0169	1.01214	2.73186
High	XP_021477864.1	zona pellucida sperm-binding protein 3 receptor-like	907.8	9.82623	1380.4	10.4309	1084.3	10.0825	1474	10.5255	1.06781	0.0946501	1.19443	0.256318	0.893991		new		gene20601	LOC110536424	73566426	73574375	chr11	zona pellucida sperm-binding protein 3 receptor-like	CDS	desert hedgehog A-like	P:GO:0016539; P:GO:0007165; C:GO:0016020; F:GO:0005044; F:GO:0008233; P:GO:0006508	P:intein-mediated protein splicing; P:signal transduction; C:membrane; F:scavenger receptor activity; F:peptidase activity; P:proteolysis			4.7542	8.48669	15.2693	19.5826	15.2177	6.99097	12.5508	9.61437	10.7489	4.90807	8.06829	24.7466	2.89789	14.7471	7.97702	18.5884	16.4075	4.03628	13.2827
[truncated: 24 more columns]
